# Supplementary material for: (R,R Fc,S Ru)-Chlorido(η6-p-cymene){1-[1-(diphenyl­phosphanyl)ethyl]-2-[2-(diphenyl­phosphanyl)phenyl]ferrocene-κ2 P,P′}ruthenium(II) hexa­fluorido­phosphate
Source: Acta Crystallogr Sect E Struct Rep Online. 2011 Sep 14;67(Pt 10):m1379–80. doi: 10.1107/S1600536811036506 (PMC3201293; doi:10.1107/S1600536811036506)
Supplement: Supplementary file 1 [file e-67-m1379-sup1.cif]

##############################################################################
#                                                                            #
# This CIF contains the data in a paper accepted for publication in          #
# Acta Crystallographica Section E. It conforms to the requirements of       #
# Notes for Authors for Acta Crystallographica Section E, and has been       #
# peer reviewed under the auspices of the IUCr Commission on Journals.       #
#                                                                            #
# Full details of the Crystallographic Information File format               #
# are given in the paper "The Crystallographic Information File (CIF):       #
# a New Standard Archive File for Crystallography" by S. R. Hall, F. H.      #
# Allen and I. D. Brown [Acta Cryst. (1991), A47, 655-685].                  #
#                                                                            #
# The current version of the core CIF dictionary is obtainable from          #
# ftp://ftp.iucr.org/pub/cif_core.dic.                                       #
#                                                                            #
# Software is freely available for graphical display of the structure(s)     #
# in this CIF. For information consult the CIF software page                 #
# http://www.iucr.org/resources/cif/software.                                #
#                                                                            #
# This file may be used for bona fide research purposes within the           #
# scientific community so long as proper attribution is given to the journal # 
# article from which it was obtained.                                        #
#                                                                            #
##############################################################################
data_I
_audit_creation_method     SHELXL-97
_chemical_name_systematic
;
(<i>R</i>,<i>R</i>~Fc~,<i>S</i>~Ru~)-Chlorido(\h^6^-<i>p</i>-cymene){1-[1-
(diphenylphosphanyl)ethyl]-2-[2-(diphenylphosphanyl)phenyl]ferrocene-
\k^2^<i>P</i>,<i>P</i>'}ruthenium(II) hexafluoridophosphate
;
_chemical_name_common     '1344 [RuCl(p-cym)(Walphos-002-1)]PF6'
_chemical_formula_moiety     'C52 H50 Cl Fe P2 Ru +, F6 P -'
_chemical_formula_sum     'C52 H50 Cl F6 Fe P3 Ru'
_chemical_formula_iupac     '[Fe Ru Cl (C5 H5) (C10 H14) (C37 H31 P2)] P F6'
_chemical_formula_weight     1074.20
_chemical_melting_point     ?
_symmetry_cell_setting     monoclinic
_symmetry_space_group_name_H-M     P2(1)
loop_
    _symmetry_equiv_pos_as_xyz
    'x, y, z'
    '-x, y+1/2, -z'
_cell_length_a     12.7479(8)
_cell_length_b     15.8091(10)
_cell_length_c     22.8897(15)
_cell_angle_alpha     90.00
_cell_angle_beta     97.378(2)
_cell_angle_gamma     90.00
_cell_volume     4574.8(5)
_cell_formula_units_Z     4
_cell_measurement_reflns_used     8771
_cell_measurement_theta_min     2.21
_cell_measurement_theta_max     30.01
_cell_measurement_temperature     100(2)
_exptl_crystal_description     block
_exptl_crystal_colour     orange
_exptl_crystal_size_max     0.42
_exptl_crystal_size_mid     0.33
_exptl_crystal_size_min     0.24
_exptl_crystal_density_diffrn     1.560
_exptl_crystal_density_meas     ?
_exptl_crystal_density_method     'not measured'
_exptl_crystal_F_000     2192
_exptl_absorpt_coefficient_mu     0.872
_exptl_absorpt_correction_type     multi-scan
_exptl_absorpt_process_details     '(SADABS; Bruker, 2008)'
_exptl_absorpt_correction_T_min     0.74
_exptl_absorpt_correction_T_max     0.81
_exptl_special_details     ?
_diffrn_ambient_temperature     100(2)
_diffrn_radiation_type     MoK\a
_diffrn_radiation_wavelength     0.71073
_diffrn_radiation_source     'fine-focus sealed tube'
_diffrn_radiation_monochromator     graphite
_diffrn_measurement_device_type     'Bruker Kappa APEXII CCD'
_diffrn_measurement_method     '\f and \w scans'
_diffrn_reflns_number     84544
_diffrn_reflns_av_R_equivalents     0.0244
_diffrn_reflns_av_sigmaI/netI     0.0254
_diffrn_reflns_theta_min     2.17
_diffrn_reflns_theta_max     30.03
_diffrn_reflns_theta_full     30.03
_diffrn_measured_fraction_theta_max     0.997
_diffrn_measured_fraction_theta_full     0.997
_diffrn_reflns_limit_h_min     -17
_diffrn_reflns_limit_h_max     17
_diffrn_reflns_limit_k_min     -22
_diffrn_reflns_limit_k_max     22
_diffrn_reflns_limit_l_min     -32
_diffrn_reflns_limit_l_max     32
_diffrn_standards_decay_%     0
_refine_special_details
;
Refinement of <i>F</i>^2^ against ALL reflections. The weighted <i>R</i>-factor
<i>wR</i> and goodness of fit <i>S</i> are based on <i>F</i>^2^, conventional
<i>R</i>-factors <i>R</i> are based on <i>F</i>, with <i>F</i> set to zero for
negative <i>F</i>^2^. The threshold expression of <i>F</i>^2^ >
\s(<i>F</i>^2^) is used only for calculating <i>R</i>-factors(gt) <i>etc</i>.
and is not relevant to the choice of reflections for refinement.
<i>R</i>-factors based on <i>F</i>^2^ are statistically about twice as large
as those based on <i>F</i>, and <i>R</i>- factors based on ALL data will be
even larger.
;
_reflns_number_total     26641
_reflns_number_gt     25880
_reflns_threshold_expression     >2sigma(I)
_refine_ls_structure_factor_coef     Fsqd
_refine_ls_matrix_type     full
_refine_ls_R_factor_all     0.0282
_refine_ls_R_factor_gt     0.0270
_refine_ls_wR_factor_gt     0.0681
_refine_ls_wR_factor_ref     0.0688
_refine_ls_goodness_of_fit_ref     1.023
_refine_ls_restrained_S_all     1.023
_refine_ls_number_reflns     26641
_refine_ls_number_parameters     1154
_refine_ls_number_restraints     1
_refine_ls_hydrogen_treatment     constr
_refine_ls_weighting_scheme     calc
_refine_ls_weighting_details
         'calc w=1/[\s^2^(Fo^2^)+(0.0467P)^2^+0.7880P] where P=(Fo^2^+2Fc^2^)/3'
_atom_sites_solution_hydrogens     geom
_atom_sites_solution_primary     direct
_atom_sites_solution_secondary     difmap
_refine_ls_shift/su_max     0.002
_refine_ls_shift/su_mean     0.000
_refine_diff_density_max     1.323
_refine_diff_density_min     -0.291
_refine_ls_extinction_method     none
_refine_ls_extinction_coef     ?
_refine_ls_abs_structure_details     'Flack (1983), 12869 Friedel pairs'
_refine_ls_abs_structure_Flack     -0.005(6)
loop_
    _atom_type_symbol
    _atom_type_description
    _atom_type_scat_dispersion_real
    _atom_type_scat_dispersion_imag
    _atom_type_scat_source
    'C' 'C' 0.0033 0.0016
                         'International Tables Vol C Tables 4.2.6.8 and 6.1.1.4'
    'H' 'H' 0.0000 0.0000
                         'International Tables Vol C Tables 4.2.6.8 and 6.1.1.4'
    'F' 'F' 0.0171 0.0103
                         'International Tables Vol C Tables 4.2.6.8 and 6.1.1.4'
    'P' 'P' 0.1023 0.0942
                         'International Tables Vol C Tables 4.2.6.8 and 6.1.1.4'
    'Cl' 'Cl' 0.1484 0.1585
                         'International Tables Vol C Tables 4.2.6.8 and 6.1.1.4'
    'Fe' 'Fe' 0.3463 0.8444
                         'International Tables Vol C Tables 4.2.6.8 and 6.1.1.4'
    'Ru' 'Ru' -1.2594 0.8363
                         'International Tables Vol C Tables 4.2.6.8 and 6.1.1.4'
_computing_data_collection     'APEXII (Bruker, 2008)'
_computing_cell_refinement     'SAINT (Bruker, 2008)'
_computing_data_reduction     'SAINT and XPREP (Bruker, 2008)'
_computing_structure_solution     'SHELXS97 (Sheldrick, 2008)'
_computing_structure_refinement     'SHELXL97 (Sheldrick, 2008)'
_computing_molecular_graphics
;
Mercury (Macrae <i>et al.</i>, 2006)
;
_computing_publication_material
;
PLATON (Spek, 2009) and publCIF (Westrip, 2010)
;
loop_
    _atom_site_type_symbol
    _atom_site_label
    _atom_site_fract_x
    _atom_site_fract_y
    _atom_site_fract_z
    _atom_site_U_iso_or_equiv
    _atom_site_adp_type
    _atom_site_calc_flag
    _atom_site_refinement_flags
    _atom_site_occupancy
    _atom_site_symmetry_multiplicity
    _atom_site_disorder_assembly
    _atom_site_disorder_group
    Ru Ru1 0.807431(10) 0.749937(8) 0.081291(6) 0.01352(3) Uani d . 1 1 . .
    Fe Fe1 0.338025(19) 0.633083(16) 0.047262(12) 0.01492(5) Uani d . 1 1 . .
    Cl Cl1 0.72029(3) 0.87894(3) 0.04842(2) 0.01729(8) Uani d . 1 1 . .
    P P1 0.71915(4) 0.70390(3) -0.01168(2) 0.01436(8) Uani d . 1 1 . .
    P P2 0.67051(3) 0.74241(3) 0.142731(19) 0.01308(7) Uani d . 1 1 . .
    C C1 0.47826(13) 0.66341(11) 0.01347(8) 0.0148(3) Uani d . 1 1 . .
    C C2 0.49227(13) 0.67440(11) 0.07661(8) 0.0144(3) Uani d . 1 1 . .
    C C3 0.46918(14) 0.59441(12) 0.10200(8) 0.0169(3) Uani d . 1 1 . .
    H H3 0.4712 0.5830 0.1429 0.020 Uiso calc R 1 1 . .
    C C4 0.44280(15) 0.53501(12) 0.05553(9) 0.0202(3) Uani d . 1 1 . .
    H H4 0.4259 0.4771 0.0601 0.024 Uiso calc R 1 1 . .
    C C5 0.44631(14) 0.57768(12) 0.00129(9) 0.0179(3) Uani d . 1 1 . .
    H H5 0.4302 0.5534 -0.0368 0.022 Uiso calc R 1 1 . .
    C C6 0.21079(16) 0.71186(15) 0.01984(11) 0.0280(4) Uani d . 1 1 . .
    H H6 0.2138 0.7647 0.0004 0.034 Uiso calc R 1 1 . .
    C C7 0.21814(15) 0.70011(16) 0.08070(11) 0.0299(5) Uani d . 1 1 . .
    H H7 0.2274 0.7435 0.1096 0.036 Uiso calc R 1 1 . .
    C C8 0.20961(17) 0.61392(18) 0.09174(11) 0.0345(6) Uani d . 1 1 . .
    H H8 0.2114 0.5886 0.1295 0.041 Uiso calc R 1 1 . .
    C C9 0.19786(17) 0.57042(15) 0.03724(14) 0.0375(6) Uani d . 1 1 . .
    H H9 0.1910 0.5110 0.0319 0.045 Uiso calc R 1 1 . .
    C C10 0.19818(16) 0.63193(19) -0.00791(10) 0.0333(5) Uani d . 1 1 . .
    H H10 0.1912 0.6214 -0.0491 0.040 Uiso calc R 1 1 . .
    C C11 0.49411(14) 0.72564(11) -0.03325(7) 0.0147(3) Uani d . 1 1 . .
    C C12 0.40413(14) 0.75633(13) -0.06836(8) 0.0191(3) Uani d . 1 1 . .
    H H12 0.3365 0.7382 -0.0602 0.023 Uiso calc R 1 1 . .
    C C13 0.40975(16) 0.81195(13) -0.11438(8) 0.0205(3) Uani d . 1 1 . .
    H H13 0.3469 0.8315 -0.1372 0.025 Uiso calc R 1 1 . .
    C C14 0.50787(16) 0.83900(12) -0.12696(8) 0.0202(3) Uani d . 1 1 . .
    H H14 0.5130 0.8788 -0.1576 0.024 Uiso calc R 1 1 . .
    C C15 0.59808(15) 0.80728(12) -0.09433(8) 0.0192(3) Uani d . 1 1 . .
    H H15 0.6651 0.8245 -0.1040 0.023 Uiso calc R 1 1 . .
    C C16 0.59444(13) 0.75057(12) -0.04738(7) 0.0147(3) Uani d . 1 1 . .
    C C17 0.52844(12) 0.75379(12) 0.11013(7) 0.0137(3) Uani d . 1 1 . .
    H H17 0.5239 0.8016 0.0813 0.016 Uiso calc R 1 1 . .
    C C18 0.45701(14) 0.77562(13) 0.15755(8) 0.0183(3) Uani d . 1 1 . .
    H H18A 0.3837 0.7814 0.1390 0.027 Uiso calc R 1 1 . .
    H H18B 0.4805 0.8290 0.1767 0.027 Uiso calc R 1 1 . .
    H H18C 0.4615 0.7304 0.1870 0.027 Uiso calc R 1 1 . .
    C C19 0.80866(15) 0.72828(13) -0.06670(8) 0.0200(3) Uani d . 1 1 . .
    C C20 0.84836(16) 0.81104(14) -0.06959(9) 0.0247(4) Uani d . 1 1 . .
    H H20 0.8284 0.8533 -0.0436 0.030 Uiso calc R 1 1 . .
    C C21 0.91681(18) 0.83148(17) -0.11039(11) 0.0316(5) Uani d . 1 1 . .
    H H21 0.9427 0.8877 -0.1122 0.038 Uiso calc R 1 1 . .
    C C22 0.94754(18) 0.77056(18) -0.14845(10) 0.0355(6) Uani d . 1 1 . .
    H H22 0.9953 0.7846 -0.1756 0.043 Uiso calc R 1 1 . .
    C C23 0.9081(2) 0.68949(18) -0.14646(10) 0.0354(5) Uani d . 1 1 . .
    H H23 0.9284 0.6477 -0.1726 0.043 Uiso calc R 1 1 . .
    C C24 0.83808(18) 0.66815(14) -0.10606(9) 0.0267(4) Uani d . 1 1 . .
    H H24 0.8106 0.6123 -0.1056 0.032 Uiso calc R 1 1 . .
    C C25 0.69419(14) 0.59122(11) -0.02222(8) 0.0166(3) Uani d . 1 1 . .
    C C26 0.63735(16) 0.55861(13) -0.07382(9) 0.0235(4) Uani d . 1 1 . .
    H H26 0.6124 0.5955 -0.1053 0.028 Uiso calc R 1 1 . .
    C C27 0.61762(16) 0.47251(13) -0.07884(10) 0.0244(4) Uani d . 1 1 . .
    H H27 0.5798 0.4507 -0.1141 0.029 Uiso calc R 1 1 . .
    C C28 0.65225(17) 0.41791(13) -0.03314(10) 0.0238(4) Uani d . 1 1 . .
    H H28 0.6368 0.3592 -0.0366 0.029 Uiso calc R 1 1 . .
    C C29 0.70973(18) 0.44934(13) 0.01781(9) 0.0239(4) Uani d . 1 1 . .
    H H29 0.7344 0.4123 0.0493 0.029 Uiso calc R 1 1 . .
    C C30 0.73091(16) 0.53539(12) 0.02245(8) 0.0195(3) Uani d . 1 1 . .
    H H30 0.7716 0.5565 0.0571 0.023 Uiso calc R 1 1 . .
    C C31 0.69702(14) 0.83032(12) 0.19453(8) 0.0176(3) Uani d . 1 1 . .
    C C32 0.76406(16) 0.81879(13) 0.24755(9) 0.0217(4) Uani d . 1 1 . .
    H H32 0.7887 0.7636 0.2586 0.026 Uiso calc R 1 1 . .
    C C33 0.79500(18) 0.88706(15) 0.28427(10) 0.0292(4) Uani d . 1 1 . .
    H H33 0.8406 0.8781 0.3199 0.035 Uiso calc R 1 1 . .
    C C34 0.75949(18) 0.96803(15) 0.26891(11) 0.0307(5) Uani d . 1 1 . .
    H H34 0.7805 1.0146 0.2939 0.037 Uiso calc R 1 1 . .
    C C35 0.69270(18) 0.98045(14) 0.21645(11) 0.0274(4) Uani d . 1 1 . .
    H H35 0.6685 1.0358 0.2057 0.033 Uiso calc R 1 1 . .
    C C36 0.66103(15) 0.91247(12) 0.17966(9) 0.0198(3) Uani d . 1 1 . .
    H H36 0.6148 0.9217 0.1443 0.024 Uiso calc R 1 1 . .
    C C37 0.66744(13) 0.65209(11) 0.19221(8) 0.0150(3) Uani d . 1 1 . .
    C C38 0.69975(15) 0.57303(12) 0.17468(8) 0.0175(3) Uani d . 1 1 . .
    H H38 0.7268 0.5676 0.1381 0.021 Uiso calc R 1 1 . .
    C C39 0.69326(16) 0.50170(13) 0.20967(9) 0.0227(4) Uani d . 1 1 . .
    H H39 0.7164 0.4484 0.1971 0.027 Uiso calc R 1 1 . .
    C C40 0.65301(17) 0.50860(14) 0.26294(9) 0.0253(4) Uani d . 1 1 . .
    H H40 0.6488 0.4602 0.2871 0.030 Uiso calc R 1 1 . .
    C C41 0.61889(16) 0.58683(15) 0.28062(9) 0.0242(4) Uani d . 1 1 . .
    H H41 0.5904 0.5917 0.3168 0.029 Uiso calc R 1 1 . .
    C C42 0.62605(15) 0.65815(13) 0.24583(8) 0.0191(3) Uani d . 1 1 . .
    H H42 0.6027 0.7114 0.2585 0.023 Uiso calc R 1 1 . .
    C C43 0.95931(14) 0.82975(13) 0.09776(9) 0.0210(4) Uani d . 1 1 . .
    C C44 0.96915(14) 0.77033(13) 0.05300(9) 0.0216(4) Uani d . 1 1 . .
    H H44 0.9854 0.7894 0.0158 0.026 Uiso calc R 1 1 . .
    C C45 0.95532(15) 0.68305(14) 0.06220(10) 0.0242(4) Uani d . 1 1 . .
    H H45 0.9592 0.6447 0.0306 0.029 Uiso calc R 1 1 . .
    C C46 0.93584(15) 0.65182(13) 0.11749(10) 0.0237(4) Uani d . 1 1 . .
    C C47 0.91919(15) 0.71165(15) 0.16107(9) 0.0238(4) Uani d . 1 1 . .
    H H47 0.8993 0.6924 0.1974 0.029 Uiso calc R 1 1 . .
    C C48 0.93139(15) 0.79983(13) 0.15218(9) 0.0222(4) Uani d . 1 1 . .
    H H48 0.9209 0.8387 0.1826 0.027 Uiso calc R 1 1 . .
    C C49 0.97587(17) 0.92237(14) 0.08612(11) 0.0280(4) Uani d . 1 1 . .
    H H49 0.9320 0.9368 0.0480 0.034 Uiso calc R 1 1 . .
    C C50 0.9430(2) 0.98132(16) 0.13302(13) 0.0370(5) Uani d . 1 1 . .
    H H50A 0.9568 1.0400 0.1226 0.056 Uiso calc R 1 1 . .
    H H50B 0.9836 0.9678 0.1712 0.056 Uiso calc R 1 1 . .
    H H50C 0.8673 0.9742 0.1355 0.056 Uiso calc R 1 1 . .
    C C51 1.0920(2) 0.93560(18) 0.07767(16) 0.0449(7) Uani d . 1 1 . .
    H H51A 1.1041 0.9955 0.0697 0.067 Uiso calc R 1 1 . .
    H H51B 1.1087 0.9014 0.0444 0.067 Uiso calc R 1 1 . .
    H H51C 1.1374 0.9185 0.1135 0.067 Uiso calc R 1 1 . .
    C C52 0.94781(18) 0.55922(15) 0.13268(14) 0.0362(6) Uani d . 1 1 . .
    H H52A 1.0224 0.5466 0.1457 0.054 Uiso calc R 1 1 . .
    H H52B 0.9231 0.5252 0.0978 0.054 Uiso calc R 1 1 . .
    H H52C 0.9057 0.5457 0.1644 0.054 Uiso calc R 1 1 . .
    Ru Ru2 0.192005(10) 0.281768(9) 0.394160(6) 0.01398(3) Uani d . 1 1 . .
    Fe Fe2 0.64952(2) 0.149617(18) 0.466743(13) 0.01852(5) Uani d . 1 1 . .
    Cl Cl2 0.26782(3) 0.40861(3) 0.437730(19) 0.01775(8) Uani d . 1 1 . .
    P P3 0.25353(4) 0.22957(3) 0.49014(2) 0.01583(8) Uani d . 1 1 . .
    P P4 0.35009(3) 0.27850(3) 0.349656(19) 0.01408(8) Uani d . 1 1 . .
    C C53 0.50097(14) 0.18097(12) 0.49029(8) 0.0181(3) Uani d . 1 1 . .
    C C54 0.50307(14) 0.19703(12) 0.42855(8) 0.0171(3) Uani d . 1 1 . .
    C C55 0.52886(15) 0.11898(12) 0.40202(9) 0.0200(3) Uani d . 1 1 . .
    H H55 0.5358 0.1109 0.3616 0.024 Uiso calc R 1 1 . .
    C C56 0.54245(16) 0.05534(13) 0.44655(10) 0.0233(4) Uani d . 1 1 . .
    H H56 0.5590 -0.0024 0.4409 0.028 Uiso calc R 1 1 . .
    C C57 0.52676(15) 0.09376(13) 0.50096(9) 0.0218(4) Uani d . 1 1 . .
    H H57 0.5325 0.0662 0.5381 0.026 Uiso calc R 1 1 . .
    C C58 0.77455(17) 0.21509(17) 0.51290(12) 0.0327(5) Uani d . 1 1 . .
    H H58 0.7693 0.2605 0.5395 0.039 Uiso calc R 1 1 . .
    C C59 0.77932(16) 0.22260(15) 0.45159(12) 0.0308(5) Uani d . 1 1 . .
    H H59 0.7782 0.2740 0.4300 0.037 Uiso calc R 1 1 . .
    C C60 0.78606(16) 0.14034(17) 0.42823(10) 0.0295(4) Uani d . 1 1 . .
    H H60 0.7895 0.1267 0.3881 0.035 Uiso calc R 1 1 . .
    C C61 0.78686(17) 0.08185(15) 0.47509(11) 0.0291(4) Uani d . 1 1 . .
    H H61 0.7918 0.0221 0.4719 0.035 Uiso calc R 1 1 . .
    C C62 0.77906(17) 0.12762(16) 0.52755(10) 0.0304(5) Uani d . 1 1 . .
    H H62 0.7772 0.1042 0.5656 0.036 Uiso calc R 1 1 . .
    C C63 0.47362(14) 0.24027(13) 0.53646(8) 0.0188(3) Uani d . 1 1 . .
    C C64 0.55297(16) 0.26184(15) 0.58229(9) 0.0258(4) Uani d . 1 1 . .
    H H64 0.6221 0.2396 0.5818 0.031 Uiso calc R 1 1 . .
    C C65 0.53392(18) 0.31457(16) 0.62832(9) 0.0298(5) Uani d . 1 1 . .
    H H65 0.5890 0.3275 0.6591 0.036 Uiso calc R 1 1 . .
    C C66 0.43403(18) 0.34794(15) 0.62885(9) 0.0271(4) Uani d . 1 1 . .
    H H66 0.4208 0.3860 0.6591 0.033 Uiso calc R 1 1 . .
    C C67 0.35257(16) 0.32578(13) 0.58493(8) 0.0217(4) Uani d . 1 1 . .
    H H67 0.2838 0.3483 0.5863 0.026 Uiso calc R 1 1 . .
    C C68 0.36958(14) 0.27104(12) 0.53879(8) 0.0178(3) Uani d . 1 1 . .
    C C69 0.48125(13) 0.28060(12) 0.39727(7) 0.0151(3) Uani d . 1 1 . .
    H H69 0.4778 0.3251 0.4280 0.018 Uiso calc R 1 1 . .
    C C70 0.57083(14) 0.30471(12) 0.36136(8) 0.0182(3) Uani d . 1 1 . .
    H H70A 0.6330 0.3226 0.3882 0.027 Uiso calc R 1 1 . .
    H H70B 0.5474 0.3512 0.3345 0.027 Uiso calc R 1 1 . .
    H H70C 0.5891 0.2557 0.3385 0.027 Uiso calc R 1 1 . .
    C C71 0.14538(14) 0.25416(14) 0.53417(8) 0.0203(3) Uani d . 1 1 . .
    C C72 0.10979(16) 0.33777(14) 0.53558(9) 0.0228(4) Uani d . 1 1 . .
    H H72 0.1413 0.3800 0.5140 0.027 Uiso calc R 1 1 . .
    C C73 0.02884(17) 0.36019(16) 0.56821(9) 0.0272(4) Uani d . 1 1 . .
    H H73 0.0056 0.4173 0.5686 0.033 Uiso calc R 1 1 . .
    C C74 -0.01790(17) 0.29930(18) 0.60013(9) 0.0319(5) Uani d . 1 1 . .
    H H74 -0.0722 0.3144 0.6230 0.038 Uiso calc R 1 1 . .
    C C75 0.01559(18) 0.21687(18) 0.59812(10) 0.0318(5) Uani d . 1 1 . .
    H H75 -0.0166 0.1749 0.6196 0.038 Uiso calc R 1 1 . .
    C C76 0.09583(16) 0.19330(16) 0.56523(9) 0.0263(4) Uani d . 1 1 . .
    H H76 0.1167 0.1357 0.5640 0.032 Uiso calc R 1 1 . .
    C C77 0.27406(15) 0.11599(12) 0.50045(8) 0.0190(3) Uani d . 1 1 . .
    C C78 0.30219(16) 0.08134(14) 0.55670(9) 0.0231(4) Uani d . 1 1 . .
    H H78 0.3075 0.1168 0.5905 0.028 Uiso calc R 1 1 . .
    C C79 0.32226(18) -0.00430(14) 0.56307(9) 0.0261(4) Uani d . 1 1 . .
    H H79 0.3403 -0.0275 0.6013 0.031 Uiso calc R 1 1 . .
    C C80 0.31618(19) -0.05715(14) 0.51368(10) 0.0280(4) Uani d . 1 1 . .
    H H80 0.3316 -0.1157 0.5183 0.034 Uiso calc R 1 1 . .
    C C81 0.28745(19) -0.02353(14) 0.45794(10) 0.0280(4) Uani d . 1 1 . .
    H H81 0.2820 -0.0590 0.4242 0.034 Uiso calc R 1 1 . .
    C C82 0.26660(17) 0.06297(13) 0.45183(9) 0.0227(4) Uani d . 1 1 . .
    H H82 0.2469 0.0859 0.4136 0.027 Uiso calc R 1 1 . .
    C C83 0.35019(14) 0.37442(12) 0.30466(8) 0.0171(3) Uani d . 1 1 . .
    C C84 0.30651(15) 0.37412(13) 0.24521(8) 0.0205(4) Uani d . 1 1 . .
    H H84 0.2827 0.3225 0.2269 0.025 Uiso calc R 1 1 . .
    C C85 0.29780(17) 0.44895(14) 0.21291(9) 0.0261(4) Uani d . 1 1 . .
    H H85 0.2689 0.4478 0.1725 0.031 Uiso calc R 1 1 . .
    C C86 0.33105(17) 0.52560(14) 0.23914(10) 0.0274(4) Uani d . 1 1 . .
    H H86 0.3241 0.5766 0.2170 0.033 Uiso calc R 1 1 . .
    C C87 0.37455(17) 0.52646(13) 0.29798(10) 0.0248(4) Uani d . 1 1 . .
    H H87 0.3967 0.5785 0.3163 0.030 Uiso calc R 1 1 . .
    C C88 0.38583(15) 0.45187(12) 0.33016(9) 0.0196(3) Uani d . 1 1 . .
    H H88 0.4181 0.4532 0.3700 0.024 Uiso calc R 1 1 . .
    C C89 0.36863(14) 0.19447(12) 0.29692(8) 0.0174(3) Uani d . 1 1 . .
    C C90 0.32164(17) 0.11555(13) 0.30220(9) 0.0217(4) Uani d . 1 1 . .
    H H90 0.2709 0.1086 0.3288 0.026 Uiso calc R 1 1 . .
    C C91 0.3482(2) 0.04679(14) 0.26898(10) 0.0285(4) Uani d . 1 1 . .
    H H91 0.3150 -0.0064 0.2725 0.034 Uiso calc R 1 1 . .
    C C92 0.4232(2) 0.05657(15) 0.23085(10) 0.0304(5) Uani d . 1 1 . .
    H H92 0.4438 0.0092 0.2095 0.037 Uiso calc R 1 1 . .
    C C93 0.46852(17) 0.13501(15) 0.22348(9) 0.0261(4) Uani d . 1 1 . .
    H H93 0.5186 0.1416 0.1965 0.031 Uiso calc R 1 1 . .
    C C94 0.44036(15) 0.20394(13) 0.25578(8) 0.0197(3) Uani d . 1 1 . .
    H H94 0.4700 0.2580 0.2499 0.024 Uiso calc R 1 1 . .
    C C95 0.04962(14) 0.36418(13) 0.35484(9) 0.0198(4) Uani d . 1 1 . .
    C C96 0.02228(15) 0.31515(15) 0.40297(9) 0.0232(4) Uani d . 1 1 . .
    H H96 -0.0025 0.3428 0.4354 0.028 Uiso calc R 1 1 . .
    C C97 0.03139(15) 0.22695(15) 0.40302(9) 0.0247(4) Uani d . 1 1 . .
    H H97 0.0127 0.1959 0.4357 0.030 Uiso calc R 1 1 . .
    C C98 0.06760(16) 0.18277(14) 0.35593(10) 0.0247(4) Uani d . 1 1 . .
    C C99 0.10309(15) 0.23188(13) 0.31075(9) 0.0204(4) Uani d . 1 1 . .
    H H99 0.1352 0.2045 0.2806 0.024 Uiso calc R 1 1 . .
    C C100 0.09167(14) 0.32160(12) 0.30939(8) 0.0179(3) Uani d . 1 1 . .
    H H100 0.1127 0.3528 0.2774 0.021 Uiso calc R 1 1 . .
    C C101 0.03213(16) 0.45892(14) 0.35477(10) 0.0238(4) Uani d . 1 1 . .
    H H101 0.0581 0.4809 0.3950 0.029 Uiso calc R 1 1 . .
    C C102 0.0901(2) 0.50596(16) 0.31059(12) 0.0351(5) Uani d . 1 1 . .
    H H102 0.0745 0.5665 0.3123 0.053 Uiso calc R 1 1 . .
    H H103 0.0668 0.4846 0.2708 0.053 Uiso calc R 1 1 . .
    H H104 0.1665 0.4970 0.3202 0.053 Uiso calc R 1 1 . .
    C C103 -0.08756(18) 0.47490(16) 0.34286(13) 0.0360(5) Uani d . 1 1 . .
    H H105 -0.1231 0.4441 0.3719 0.054 Uiso calc R 1 1 . .
    H H106 -0.1144 0.4552 0.3032 0.054 Uiso calc R 1 1 . .
    H H107 -0.1015 0.5356 0.3460 0.054 Uiso calc R 1 1 . .
    C C104 0.0557(2) 0.08810(15) 0.35054(13) 0.0365(6) Uani d . 1 1 . .
    H H108 -0.0147 0.0745 0.3302 0.055 Uiso calc R 1 1 . .
    H H109 0.0641 0.0627 0.3899 0.055 Uiso calc R 1 1 . .
    H H110 0.1098 0.0656 0.3280 0.055 Uiso calc R 1 1 . .
    P P5 0.78723(4) 0.23805(3) 0.24796(2) 0.02278(10) Uani d . 1 1 . .
    F F1 0.74472(12) 0.19530(10) 0.18623(6) 0.0385(3) Uani d . 1 1 . .
    F F2 0.82868(12) 0.27908(11) 0.31059(7) 0.0426(4) Uani d . 1 1 . .
    F F3 0.68177(10) 0.29490(9) 0.24489(5) 0.0269(3) Uani d . 1 1 . .
    F F4 0.89232(12) 0.18155(10) 0.25110(8) 0.0439(4) Uani d . 1 1 . .
    F F5 0.84234(14) 0.31176(10) 0.21500(9) 0.0506(5) Uani d . 1 1 . .
    F F6 0.72950(13) 0.16546(9) 0.28091(7) 0.0396(3) Uani d . 1 1 . .
    P P6 0.18582(4) 0.76873(5) 0.26200(2) 0.03142(14) Uani d . 1 1 . .
    F F7 0.06412(12) 0.78383(15) 0.26925(7) 0.0490(4) Uani d . 1 1 . .
    F F8 0.30486(13) 0.74663(16) 0.25470(8) 0.0575(5) Uani d . 1 1 . .
    F F9 0.17071(17) 0.82167(15) 0.20276(8) 0.0607(5) Uani d . 1 1 . .
    F F10 0.19791(15) 0.71199(13) 0.32110(7) 0.0511(4) Uani d . 1 1 . .
    F F11 0.21866(15) 0.84939(13) 0.30162(9) 0.0527(4) Uani d . 1 1 . .
    F F12 0.14987(15) 0.68459(14) 0.22337(8) 0.0559(5) Uani d . 1 1 . .
loop_
    _atom_site_aniso_label
    _atom_site_aniso_U_11
    _atom_site_aniso_U_22
    _atom_site_aniso_U_33
    _atom_site_aniso_U_12
    _atom_site_aniso_U_13
    _atom_site_aniso_U_23
    Ru1 0.00990(5) 0.01379(6) 0.01686(6) -0.00028(5) 0.00174(4) 0.00289(5)
    Fe1 0.01079(11) 0.01490(11) 0.01875(12) -0.00096(9) 0.00065(9) 0.00157(9)
    Cl1 0.01662(18) 0.01380(17) 0.02113(19) 0.00041(14) 0.00126(15) 0.00273(14)
    P1 0.01379(19) 0.01402(19) 0.01584(19) 0.00077(15) 0.00405(15) 0.00159(15)
    P2 0.01156(17) 0.01326(19) 0.01423(18) -0.00034(15) 0.00092(14) 0.00077(15)
    C1 0.0098(7) 0.0166(8) 0.0181(8) 0.0005(6) 0.0015(6) 0.0010(6)
    C2 0.0107(7) 0.0153(7) 0.0170(8) 0.0011(6) 0.0005(6) 0.0015(6)
    C3 0.0125(7) 0.0185(8) 0.0195(8) -0.0009(6) 0.0014(6) 0.0043(6)
    C4 0.0151(8) 0.0150(8) 0.0301(10) -0.0013(6) 0.0015(7) 0.0026(7)
    C5 0.0149(8) 0.0159(8) 0.0224(8) 0.0014(6) 0.0002(6) -0.0018(6)
    C6 0.0151(8) 0.0268(10) 0.0424(12) 0.0034(7) 0.0054(8) 0.0111(9)
    C7 0.0111(8) 0.0415(12) 0.0372(12) -0.0014(8) 0.0038(8) -0.0131(10)
    C8 0.0154(9) 0.0537(15) 0.0351(12) 0.0021(9) 0.0060(8) 0.0214(11)
    C9 0.0145(9) 0.0197(10) 0.0781(19) -0.0042(7) 0.0049(10) -0.0047(11)
    C10 0.0128(8) 0.0596(16) 0.0262(10) 0.0035(9) -0.0029(7) -0.0116(10)
    C11 0.0177(8) 0.0139(7) 0.0123(7) 0.0005(6) 0.0010(6) -0.0008(6)
    C12 0.0168(8) 0.0241(9) 0.0161(7) 0.0024(7) 0.0016(6) 0.0019(7)
    C13 0.0225(9) 0.0226(9) 0.0155(8) 0.0051(7) -0.0015(7) 0.0007(7)
    C14 0.0274(9) 0.0181(8) 0.0151(8) 0.0013(7) 0.0022(7) 0.0016(6)
    C15 0.0221(9) 0.0156(8) 0.0203(8) -0.0013(6) 0.0046(7) 0.0016(6)
    C16 0.0159(7) 0.0136(7) 0.0146(7) 0.0012(6) 0.0018(5) -0.0013(6)
    C17 0.0109(6) 0.0151(7) 0.0154(7) -0.0003(6) 0.0024(5) 0.0004(6)
    C18 0.0145(7) 0.0221(8) 0.0190(8) 0.0009(7) 0.0050(6) -0.0005(7)
    C19 0.0178(8) 0.0230(9) 0.0202(8) 0.0022(7) 0.0060(6) 0.0049(7)
    C20 0.0224(9) 0.0287(10) 0.0237(9) -0.0037(8) 0.0058(7) 0.0056(8)
    C21 0.0231(10) 0.0407(13) 0.0319(11) -0.0071(9) 0.0065(8) 0.0134(9)
    C22 0.0269(10) 0.0548(16) 0.0272(10) 0.0085(10) 0.0131(8) 0.0180(10)
    C23 0.0374(12) 0.0457(14) 0.0267(11) 0.0175(11) 0.0173(9) 0.0105(10)
    C24 0.0332(11) 0.0264(10) 0.0221(9) 0.0077(8) 0.0094(8) 0.0059(8)
    C25 0.0152(7) 0.0146(8) 0.0206(8) 0.0004(6) 0.0050(6) -0.0008(6)
    C26 0.0238(9) 0.0214(9) 0.0239(9) 0.0027(7) -0.0026(7) 0.0000(7)
    C27 0.0227(9) 0.0208(9) 0.0276(10) 0.0002(7) -0.0044(8) -0.0050(7)
    C28 0.0251(9) 0.0172(9) 0.0298(10) -0.0021(7) 0.0065(8) -0.0028(7)
    C29 0.0349(11) 0.0168(8) 0.0209(9) -0.0006(8) 0.0070(8) 0.0027(7)
    C30 0.0261(9) 0.0172(8) 0.0159(8) 0.0003(7) 0.0060(7) -0.0003(6)
    C31 0.0154(8) 0.0183(8) 0.0190(8) -0.0007(6) 0.0022(6) -0.0019(6)
    C32 0.0204(8) 0.0228(9) 0.0209(9) -0.0006(7) -0.0014(7) -0.0015(7)
    C33 0.0266(10) 0.0308(11) 0.0282(10) -0.0026(8) -0.0035(8) -0.0095(9)
    C34 0.0291(11) 0.0275(11) 0.0349(12) -0.0031(8) 0.0015(9) -0.0140(9)
    C35 0.0258(10) 0.0191(9) 0.0378(12) 0.0011(7) 0.0057(9) -0.0063(8)
    C36 0.0179(8) 0.0189(8) 0.0225(9) 0.0008(7) 0.0025(7) -0.0021(7)
    C37 0.0124(7) 0.0172(8) 0.0147(7) -0.0009(6) -0.0005(6) 0.0033(6)
    C38 0.0176(8) 0.0174(8) 0.0170(8) -0.0007(6) 0.0009(6) 0.0020(6)
    C39 0.0241(9) 0.0168(8) 0.0264(9) -0.0022(7) 0.0003(7) 0.0041(7)
    C40 0.0256(9) 0.0260(10) 0.0232(9) -0.0061(8) -0.0012(7) 0.0115(8)
    C41 0.0237(9) 0.0337(11) 0.0153(8) -0.0056(8) 0.0026(7) 0.0057(7)
    C42 0.0192(8) 0.0212(9) 0.0167(8) -0.0008(7) 0.0018(6) 0.0011(6)
    C43 0.0115(8) 0.0218(9) 0.0291(10) -0.0032(6) -0.0002(7) 0.0039(7)
    C44 0.0112(7) 0.0267(10) 0.0275(9) -0.0014(6) 0.0045(6) 0.0054(7)
    C45 0.0127(8) 0.0238(9) 0.0359(11) 0.0039(7) 0.0028(7) 0.0014(8)
    C46 0.0117(8) 0.0218(9) 0.0367(11) 0.0018(7) -0.0006(7) 0.0089(8)
    C47 0.0122(8) 0.0340(11) 0.0240(9) -0.0013(7) -0.0024(7) 0.0105(8)
    C48 0.0139(8) 0.0279(10) 0.0234(9) -0.0040(7) -0.0025(7) -0.0015(7)
    C49 0.0202(9) 0.0214(9) 0.0414(12) -0.0070(7) 0.0005(8) 0.0051(8)
    C50 0.0316(12) 0.0262(11) 0.0521(15) -0.0052(9) 0.0009(11) -0.0059(10)
    C51 0.0278(12) 0.0319(13) 0.078(2) -0.0114(10) 0.0166(13) 0.0040(13)
    C52 0.0193(10) 0.0238(11) 0.0647(17) 0.0055(8) 0.0019(10) 0.0159(11)
    Ru2 0.01221(6) 0.01695(6) 0.01265(6) -0.00117(5) 0.00112(4) 0.00074(5)
    Fe2 0.01441(11) 0.01891(12) 0.02201(13) 0.00173(9) 0.00146(9) 0.00385(10)
    Cl2 0.01743(18) 0.01844(19) 0.01753(18) -0.00152(15) 0.00287(14)
                                                                    -0.00190(14)
    P3 0.01478(19) 0.0194(2) 0.01334(19) -0.00159(15) 0.00181(15) 0.00164(15)
    P4 0.01429(18) 0.01534(18) 0.01277(17) 0.00003(16) 0.00234(14) 0.00005(16)
    C53 0.0147(8) 0.0213(8) 0.0180(8) 0.0001(6) 0.0009(6) 0.0024(6)
    C54 0.0161(8) 0.0184(8) 0.0166(8) 0.0003(6) 0.0014(6) 0.0015(6)
    C55 0.0180(8) 0.0199(9) 0.0219(9) 0.0011(7) 0.0023(7) -0.0014(7)
    C56 0.0209(9) 0.0184(9) 0.0302(10) 0.0001(7) 0.0024(7) 0.0029(7)
    C57 0.0185(8) 0.0219(9) 0.0248(9) 0.0002(7) 0.0023(7) 0.0052(7)
    C58 0.0167(9) 0.0369(12) 0.0430(13) -0.0005(8) -0.0014(9) -0.0035(10)
    C59 0.0150(9) 0.0286(10) 0.0481(13) 0.0007(7) 0.0014(8) 0.0129(9)
    C60 0.0179(9) 0.0401(12) 0.0315(11) 0.0030(8) 0.0067(8) 0.0048(9)
    C61 0.0188(9) 0.0261(10) 0.0424(12) 0.0069(8) 0.0042(8) 0.0067(9)
    C62 0.0180(9) 0.0414(13) 0.0306(11) 0.0018(8) -0.0013(8) 0.0093(9)
    C63 0.0171(8) 0.0234(9) 0.0155(7) -0.0005(7) 0.0008(6) 0.0023(7)
    C64 0.0188(8) 0.0377(12) 0.0196(8) -0.0013(8) -0.0024(7) 0.0006(8)
    C65 0.0254(10) 0.0423(12) 0.0198(9) -0.0047(9) -0.0044(8) -0.0039(9)
    C66 0.0280(10) 0.0337(11) 0.0191(9) -0.0029(8) 0.0012(8) -0.0054(8)
    C67 0.0215(9) 0.0260(10) 0.0173(8) 0.0001(7) 0.0015(7) -0.0018(7)
    C68 0.0172(8) 0.0222(9) 0.0136(7) -0.0014(6) 0.0004(6) 0.0023(6)
    C69 0.0142(7) 0.0167(7) 0.0143(7) 0.0008(6) 0.0014(5) 0.0003(6)
    C70 0.0149(8) 0.0210(8) 0.0191(8) 0.0000(6) 0.0040(6) 0.0024(6)
    C71 0.0169(8) 0.0288(9) 0.0153(7) -0.0020(7) 0.0019(6) 0.0012(7)
    C72 0.0199(9) 0.0315(10) 0.0174(8) -0.0019(7) 0.0041(7) -0.0029(7)
    C73 0.0209(9) 0.0399(12) 0.0213(9) 0.0010(8) 0.0052(7) -0.0041(8)
    C74 0.0207(9) 0.0562(16) 0.0198(9) -0.0016(9) 0.0069(7) -0.0006(9)
    C75 0.0238(10) 0.0497(14) 0.0228(10) -0.0049(10) 0.0061(8) 0.0084(9)
    C76 0.0205(9) 0.0368(11) 0.0217(9) -0.0041(8) 0.0036(7) 0.0058(8)
    C77 0.0171(8) 0.0212(8) 0.0186(8) -0.0037(6) 0.0020(6) 0.0022(6)
    C78 0.0256(9) 0.0255(10) 0.0176(8) -0.0019(7) 0.0008(7) 0.0023(7)
    C79 0.0319(10) 0.0241(10) 0.0220(9) -0.0016(8) 0.0026(8) 0.0086(7)
    C80 0.0329(11) 0.0203(9) 0.0306(11) -0.0022(8) 0.0034(9) 0.0053(8)
    C81 0.0373(12) 0.0232(10) 0.0231(10) -0.0015(8) 0.0020(8) -0.0009(8)
    C82 0.0266(10) 0.0238(9) 0.0171(8) -0.0007(7) 0.0014(7) 0.0028(7)
    C83 0.0154(8) 0.0204(8) 0.0162(8) 0.0034(6) 0.0053(6) 0.0031(6)
    C84 0.0199(8) 0.0246(9) 0.0171(8) 0.0045(7) 0.0032(7) 0.0028(7)
    C85 0.0266(10) 0.0312(11) 0.0207(9) 0.0087(8) 0.0042(7) 0.0067(8)
    C86 0.0262(10) 0.0264(10) 0.0315(11) 0.0069(8) 0.0111(8) 0.0123(8)
    C87 0.0247(9) 0.0196(9) 0.0316(10) 0.0012(7) 0.0092(8) 0.0040(8)
    C88 0.0169(8) 0.0203(8) 0.0224(9) 0.0007(6) 0.0055(7) 0.0016(7)
    C89 0.0176(8) 0.0187(8) 0.0155(8) 0.0011(6) 0.0004(6) -0.0013(6)
    C90 0.0267(9) 0.0201(9) 0.0189(8) -0.0012(7) 0.0052(7) -0.0006(7)
    C91 0.0381(12) 0.0202(9) 0.0274(10) -0.0022(8) 0.0051(9) -0.0053(8)
    C92 0.0376(12) 0.0277(11) 0.0266(10) 0.0053(9) 0.0065(9) -0.0077(8)
    C93 0.0282(10) 0.0302(10) 0.0205(9) 0.0050(8) 0.0056(7) -0.0044(8)
    C94 0.0194(8) 0.0227(9) 0.0170(8) 0.0015(7) 0.0024(6) -0.0003(7)
    C95 0.0123(8) 0.0257(9) 0.0203(9) 0.0021(7) -0.0021(6) -0.0009(7)
    C96 0.0139(8) 0.0371(11) 0.0187(8) 0.0005(7) 0.0019(6) 0.0007(8)
    C97 0.0142(8) 0.0365(11) 0.0224(9) -0.0071(7) -0.0015(7) 0.0070(8)
    C98 0.0160(8) 0.0244(10) 0.0310(10) -0.0058(7) -0.0069(7) 0.0026(8)
    C99 0.0174(8) 0.0226(9) 0.0192(8) 0.0011(7) -0.0047(6) -0.0035(7)
    C100 0.0157(8) 0.0209(9) 0.0160(8) 0.0019(6) -0.0015(6) 0.0002(6)
    C101 0.0192(9) 0.0238(9) 0.0279(10) 0.0052(7) 0.0010(7) -0.0045(8)
    C102 0.0365(12) 0.0245(10) 0.0466(14) 0.0058(9) 0.0142(11) 0.0050(10)
    C103 0.0193(10) 0.0311(12) 0.0567(16) 0.0083(8) 0.0008(10) -0.0061(11)
    C104 0.0288(11) 0.0236(11) 0.0528(15) -0.0085(9) -0.0115(10) 0.0038(10)
    P5 0.0201(2) 0.0208(2) 0.0265(2) 0.00140(18) -0.00101(18) 0.00080(19)
    F1 0.0438(8) 0.0446(8) 0.0253(7) 0.0173(7) -0.0023(6) -0.0078(6)
    F2 0.0393(8) 0.0397(8) 0.0435(8) -0.0025(7) -0.0144(6) -0.0128(7)
    F3 0.0245(6) 0.0316(7) 0.0255(6) 0.0070(5) 0.0068(5) 0.0020(5)
    F4 0.0279(7) 0.0374(8) 0.0621(10) 0.0148(6) -0.0099(7) -0.0082(7)
    F5 0.0466(9) 0.0327(8) 0.0820(13) 0.0024(7) 0.0438(9) 0.0097(8)
    F6 0.0550(9) 0.0250(7) 0.0391(8) -0.0076(6) 0.0073(7) 0.0051(6)
    P6 0.0213(2) 0.0539(4) 0.0191(2) 0.0029(2) 0.00287(18) -0.0044(2)
    F7 0.0253(7) 0.0901(13) 0.0308(7) 0.0037(8) 0.0008(5) -0.0144(9)
    F8 0.0283(7) 0.0988(16) 0.0470(9) 0.0043(9) 0.0110(7) -0.0142(11)
    F9 0.0672(12) 0.0799(15) 0.0352(9) -0.0051(11) 0.0072(8) 0.0177(9)
    F10 0.0538(10) 0.0666(12) 0.0320(8) 0.0066(9) 0.0018(7) 0.0066(8)
    F11 0.0493(10) 0.0511(10) 0.0542(11) -0.0089(8) -0.0065(8) -0.0161(9)
    F12 0.0555(11) 0.0645(12) 0.0449(10) 0.0054(9) -0.0047(8) -0.0222(9)
_geom_special_details
;
All e.s.d.'s (except the e.s.d. in the dihedral angle between two l.s. planes)
are estimated using the full covariance matrix. The cell e.s.d.'s are taken
into account individually in the estimation of e.s.d.'s in distances, angles
and torsion angles; correlations between e.s.d.'s in cell parameters are only
used when they are defined by crystal symmetry. An approximate (isotropic)
treatment of cell e.s.d.'s is used for estimating e.s.d.'s involving l.s.
planes.
;
loop_
    _geom_bond_atom_site_label_1
    _geom_bond_atom_site_label_2
    _geom_bond_site_symmetry_2
    _geom_bond_distance
    _geom_bond_publ_flag
    Ru1 P1 . 2.3896(5) y
    Ru1 P2 . 2.3810(5) y
    Ru1 Cl1 . 2.3967(4) y
    Ru1 C43 . 2.301(2) y
    Ru1 C44 . 2.262(2) y
    Ru1 C45 . 2.253(2) y
    Ru1 C46 . 2.329(2) y
    Ru1 C47 . 2.250(2) y
    Ru1 C48 . 2.257(2) y
    Fe1 C1 . 2.093(2) y
    Fe1 C2 . 2.099(2) y
    Fe1 C3 . 2.050(2) y
    Fe1 C4 . 2.039(2) y
    Fe1 C5 . 2.038(2) y
    Fe1 C6 . 2.077(2) y
    Fe1 C7 . 2.084(2) y
    Fe1 C8 . 2.058(2) y
    Fe1 C9 . 2.030(2) y
    Fe1 C10 . 2.048(2) y
    P1 C25 . 1.8201(19) ?
    P1 C19 . 1.8454(19) ?
    P1 C16 . 1.8456(18) ?
    P2 C37 . 1.8261(18) ?
    P2 C31 . 1.8299(19) ?
    P2 C17 . 1.8767(17) ?
    C1 C5 . 1.432(3) ?
    C1 C2 . 1.444(2) ?
    C1 C11 . 1.486(2) ?
    C2 C3 . 1.438(2) ?
    C2 C17 . 1.512(2) ?
    C3 C4 . 1.426(3) ?
    C3 H3 . 0.9500 ?
    C4 C5 . 1.419(3) ?
    C4 H4 . 0.9500 ?
    C5 H5 . 0.9500 ?
    C6 C7 . 1.396(3) ?
    C6 C10 . 1.414(4) ?
    C6 H6 . 0.9500 ?
    C7 C8 . 1.393(4) ?
    C7 H7 . 0.9500 ?
    C8 C9 . 1.415(4) ?
    C8 H8 . 0.9500 ?
    C9 C10 . 1.420(4) ?
    C9 H9 . 0.9500 ?
    C10 H10 . 0.9500 ?
    C11 C12 . 1.400(2) ?
    C11 C16 . 1.415(2) ?
    C12 C13 . 1.381(3) ?
    C12 H12 . 0.9500 ?
    C13 C14 . 1.387(3) ?
    C13 H13 . 0.9500 ?
    C14 C15 . 1.382(3) ?
    C14 H14 . 0.9500 ?
    C15 C16 . 1.405(2) ?
    C15 H15 . 0.9500 ?
    C17 C18 . 1.543(2) ?
    C17 H17 . 1.0000 ?
    C18 H18A . 0.9800 ?
    C18 H18B . 0.9800 ?
    C18 H18C . 0.9800 ?
    C19 C24 . 1.394(3) ?
    C19 C20 . 1.408(3) ?
    C20 C21 . 1.396(3) ?
    C20 H20 . 0.9500 ?
    C21 C22 . 1.388(4) ?
    C21 H21 . 0.9500 ?
    C22 C23 . 1.380(4) ?
    C22 H22 . 0.9500 ?
    C23 C24 . 1.406(3) ?
    C23 H23 . 0.9500 ?
    C24 H24 . 0.9500 ?
    C25 C30 . 1.386(3) ?
    C25 C26 . 1.402(3) ?
    C26 C27 . 1.386(3) ?
    C26 H26 . 0.9500 ?
    C27 C28 . 1.384(3) ?
    C27 H27 . 0.9500 ?
    C28 C29 . 1.387(3) ?
    C28 H28 . 0.9500 ?
    C29 C30 . 1.388(3) ?
    C29 H29 . 0.9500 ?
    C30 H30 . 0.9500 ?
    C31 C32 . 1.403(3) ?
    C31 C36 . 1.405(3) ?
    C32 C33 . 1.393(3) ?
    C32 H32 . 0.9500 ?
    C33 C34 . 1.388(3) ?
    C33 H33 . 0.9500 ?
    C34 C35 . 1.394(3) ?
    C34 H34 . 0.9500 ?
    C35 C36 . 1.393(3) ?
    C35 H35 . 0.9500 ?
    C36 H36 . 0.9500 ?
    C37 C38 . 1.391(3) ?
    C37 C42 . 1.400(3) ?
    C38 C39 . 1.392(3) ?
    C38 H38 . 0.9500 ?
    C39 C40 . 1.386(3) ?
    C39 H39 . 0.9500 ?
    C40 C41 . 1.388(3) ?
    C40 H40 . 0.9500 ?
    C41 C42 . 1.390(3) ?
    C41 H41 . 0.9500 ?
    C42 H42 . 0.9500 ?
    C43 C44 . 1.408(3) ?
    C43 C48 . 1.420(3) ?
    C43 C49 . 1.508(3) ?
    C44 C45 . 1.410(3) ?
    C44 H44 . 0.9500 ?
    C45 C46 . 1.410(3) ?
    C45 H45 . 0.9500 ?
    C46 C47 . 1.410(3) ?
    C46 C52 . 1.508(3) ?
    C47 C48 . 1.420(3) ?
    C47 H47 . 0.9500 ?
    C48 H48 . 0.9500 ?
    C49 C50 . 1.521(4) ?
    C49 C51 . 1.532(3) ?
    C49 H49 . 1.0000 ?
    C50 H50A . 0.9800 ?
    C50 H50B . 0.9800 ?
    C50 H50C . 0.9800 ?
    C51 H51A . 0.9800 ?
    C51 H51B . 0.9800 ?
    C51 H51C . 0.9800 ?
    C52 H52A . 0.9800 ?
    C52 H52B . 0.9800 ?
    C52 H52C . 0.9800 ?
    Ru2 P3 . 2.3834(5) y
    Ru2 P4 . 2.3725(5) y
    Ru2 Cl2 . 2.3880(5) y
    Ru2 C95 . 2.320(2) y
    Ru2 C96 . 2.261(2) y
    Ru2 C97 . 2.256(2) y
    Ru2 C98 . 2.318(2) y
    Ru2 C99 . 2.235(2) y
    Ru2 C100 . 2.272(2) y
    Fe2 C53 . 2.094(2) y
    Fe2 C54 . 2.096(2) y
    Fe2 C55 . 2.052(2) y
    Fe2 C56 . 2.034(2) y
    Fe2 C57 . 2.039(2) y
    Fe2 C58 . 2.072(2) y
    Fe2 C59 . 2.083(2) y
    Fe2 C60 . 2.055(2) y
    Fe2 C61 . 2.040(2) y
    Fe2 C62 . 2.048(2) y
    P3 C77 . 1.826(2) ?
    P3 C71 . 1.8504(19) ?
    P3 C68 . 1.8534(19) ?
    P4 C89 . 1.8305(19) ?
    P4 C83 . 1.8331(19) ?
    P4 C69 . 1.8753(17) ?
    C53 C57 . 1.431(3) ?
    C53 C54 . 1.439(3) ?
    C53 C63 . 1.487(3) ?
    C54 C55 . 1.432(3) ?
    C54 C69 . 1.512(3) ?
    C55 C56 . 1.427(3) ?
    C55 H55 . 0.9500 ?
    C56 C57 . 1.423(3) ?
    C56 H56 . 0.9500 ?
    C57 H57 . 0.9500 ?
    C58 C59 . 1.417(4) ?
    C58 C62 . 1.422(4) ?
    C58 H58 . 0.9500 ?
    C59 C60 . 1.413(4) ?
    C59 H59 . 0.9500 ?
    C60 C61 . 1.415(3) ?
    C60 H60 . 0.9500 ?
    C61 C62 . 1.416(4) ?
    C61 H61 . 0.9500 ?
    C62 H62 . 0.9500 ?
    C63 C64 . 1.403(3) ?
    C63 C68 . 1.420(3) ?
    C64 C65 . 1.389(3) ?
    C64 H64 . 0.9500 ?
    C65 C66 . 1.380(3) ?
    C65 H65 . 0.9500 ?
    C66 C67 . 1.394(3) ?
    C66 H66 . 0.9500 ?
    C67 C68 . 1.404(3) ?
    C67 H67 . 0.9500 ?
    C69 C70 . 1.538(2) ?
    C69 H69 . 1.0000 ?
    C70 H70A . 0.9800 ?
    C70 H70B . 0.9800 ?
    C70 H70C . 0.9800 ?
    C71 C76 . 1.395(3) ?
    C71 C72 . 1.399(3) ?
    C72 C73 . 1.395(3) ?
    C72 H72 . 0.9500 ?
    C73 C74 . 1.388(3) ?
    C73 H73 . 0.9500 ?
    C74 C75 . 1.374(4) ?
    C74 H74 . 0.9500 ?
    C75 C76 . 1.396(3) ?
    C75 H75 . 0.9500 ?
    C76 H76 . 0.9500 ?
    C77 C82 . 1.387(3) ?
    C77 C78 . 1.403(3) ?
    C78 C79 . 1.382(3) ?
    C78 H78 . 0.9500 ?
    C79 C80 . 1.400(3) ?
    C79 H79 . 0.9500 ?
    C80 C81 . 1.387(3) ?
    C80 H80 . 0.9500 ?
    C81 C82 . 1.397(3) ?
    C81 H81 . 0.9500 ?
    C82 H82 . 0.9500 ?
    C83 C84 . 1.403(3) ?
    C83 C88 . 1.407(3) ?
    C84 C85 . 1.392(3) ?
    C84 H84 . 0.9500 ?
    C85 C86 . 1.394(3) ?
    C85 H85 . 0.9500 ?
    C86 C87 . 1.389(3) ?
    C86 H86 . 0.9500 ?
    C87 C88 . 1.388(3) ?
    C87 H87 . 0.9500 ?
    C88 H88 . 0.9500 ?
    C89 C90 . 1.396(3) ?
    C89 C94 . 1.402(3) ?
    C90 C91 . 1.393(3) ?
    C90 H90 . 0.9500 ?
    C91 C92 . 1.384(3) ?
    C91 H91 . 0.9500 ?
    C92 C93 . 1.387(3) ?
    C92 H92 . 0.9500 ?
    C93 C94 . 1.390(3) ?
    C93 H93 . 0.9500 ?
    C94 H94 . 0.9500 ?
    C95 C100 . 1.402(3) ?
    C95 C96 . 1.426(3) ?
    C95 C101 . 1.514(3) ?
    C96 C97 . 1.399(3) ?
    C96 H96 . 0.9500 ?
    C97 C98 . 1.411(3) ?
    C97 H97 . 0.9500 ?
    C98 C99 . 1.413(3) ?
    C98 C104 . 1.508(3) ?
    C99 C100 . 1.426(3) ?
    C99 H99 . 0.9500 ?
    C100 H100 . 0.9500 ?
    C101 C102 . 1.521(3) ?
    C101 C103 . 1.536(3) ?
    C101 H101 . 1.0000 ?
    C102 H102 . 0.9800 ?
    C102 H103 . 0.9800 ?
    C102 H104 . 0.9800 ?
    C103 H105 . 0.9800 ?
    C103 H106 . 0.9800 ?
    C103 H107 . 0.9800 ?
    C104 H108 . 0.9800 ?
    C104 H109 . 0.9800 ?
    C104 H110 . 0.9800 ?
    P5 F1 . 1.5969(15) ?
    P5 F5 . 1.5991(16) ?
    P5 F2 . 1.6003(16) ?
    P5 F6 . 1.6031(16) ?
    P5 F4 . 1.6041(15) ?
    P5 F3 . 1.6111(13) ?
    P6 F9 . 1.5840(19) ?
    P6 F8 . 1.5868(17) ?
    P6 F11 . 1.5894(19) ?
    P6 F7 . 1.5992(16) ?
    P6 F10 . 1.6141(18) ?
    P6 F12 . 1.630(2) ?
loop_
    _geom_angle_atom_site_label_1
    _geom_angle_atom_site_label_2
    _geom_angle_atom_site_label_3
    _geom_angle_site_symmetry_1
    _geom_angle_site_symmetry_3
    _geom_angle
    _geom_angle_publ_flag
    C47 Ru1 C45 . . 64.71(8) ?
    C47 Ru1 C48 . . 36.74(8) ?
    C45 Ru1 C48 . . 77.14(8) ?
    C47 Ru1 C44 . . 76.43(7) ?
    C45 Ru1 C44 . . 36.40(7) ?
    C48 Ru1 C44 . . 64.93(7) ?
    C47 Ru1 C43 . . 65.34(7) ?
    C45 Ru1 C43 . . 65.28(8) ?
    C48 Ru1 C43 . . 36.28(7) ?
    C44 Ru1 C43 . . 35.92(7) ?
    C47 Ru1 C46 . . 35.82(8) ?
    C45 Ru1 C46 . . 35.80(8) ?
    C48 Ru1 C46 . . 65.27(8) ?
    C44 Ru1 C46 . . 64.66(7) ?
    C43 Ru1 C46 . . 76.63(7) ?
    C47 Ru1 P2 . . 86.73(5) ?
    C45 Ru1 P2 . . 141.85(6) ?
    C48 Ru1 P2 . . 95.25(5) ?
    C44 Ru1 P2 . . 160.13(5) ?
    C43 Ru1 P2 . . 126.57(6) ?
    C46 Ru1 P2 . . 106.96(5) ?
    C47 Ru1 P1 . . 144.84(6) ?
    C45 Ru1 P1 . . 89.68(6) ?
    C48 Ru1 P1 . . 162.35(5) ?
    C44 Ru1 P1 . . 97.51(5) ?
    C43 Ru1 P1 . . 127.09(5) ?
    C46 Ru1 P1 . . 110.07(6) ?
    P2 Ru1 P1 . . 102.339(16) ?
    C47 Ru1 Cl1 . . 134.70(6) ?
    C45 Ru1 Cl1 . . 134.76(6) ?
    C48 Ru1 Cl1 . . 100.48(6) ?
    C44 Ru1 Cl1 . . 101.05(5) ?
    C43 Ru1 Cl1 . . 86.05(5) ?
    C46 Ru1 Cl1 . . 162.68(5) ?
    P2 Ru1 Cl1 . . 83.256(16) ?
    P1 Ru1 Cl1 . . 80.405(16) ?
    C9 Fe1 C5 . . 112.13(9) ?
    C9 Fe1 C4 . . 101.30(9) ?
    C5 Fe1 C4 . . 40.73(8) ?
    C9 Fe1 C10 . . 40.74(11) ?
    C5 Fe1 C10 . . 105.75(8) ?
    C4 Fe1 C10 . . 123.94(9) ?
    C9 Fe1 C3 . . 124.09(9) ?
    C5 Fe1 C3 . . 68.53(7) ?
    C4 Fe1 C3 . . 40.83(8) ?
    C10 Fe1 C3 . . 162.05(10) ?
    C9 Fe1 C8 . . 40.50(12) ?
    C5 Fe1 C8 . . 145.76(10) ?
    C4 Fe1 C8 . . 113.28(9) ?
    C10 Fe1 C8 . . 67.61(10) ?
    C3 Fe1 C8 . . 106.97(8) ?
    C9 Fe1 C6 . . 67.46(9) ?
    C5 Fe1 C6 . . 131.00(9) ?
    C4 Fe1 C6 . . 163.87(9) ?
    C10 Fe1 C6 . . 40.09(10) ?
    C3 Fe1 C6 . . 155.17(9) ?
    C8 Fe1 C6 . . 66.29(9) ?
    C9 Fe1 C7 . . 67.25(10) ?
    C5 Fe1 C7 . . 170.16(9) ?
    C4 Fe1 C7 . . 148.74(9) ?
    C10 Fe1 C7 . . 67.03(9) ?
    C3 Fe1 C7 . . 120.41(9) ?
    C8 Fe1 C7 . . 39.28(11) ?
    C6 Fe1 C7 . . 39.21(10) ?
    C9 Fe1 C1 . . 148.36(10) ?
    C5 Fe1 C1 . . 40.55(7) ?
    C4 Fe1 C1 . . 68.16(7) ?
    C10 Fe1 C1 . . 119.43(9) ?
    C3 Fe1 C1 . . 68.02(7) ?
    C8 Fe1 C1 . . 171.13(10) ?
    C6 Fe1 C1 . . 114.96(8) ?
    C7 Fe1 C1 . . 136.11(8) ?
    C9 Fe1 C2 . . 164.33(10) ?
    C5 Fe1 C2 . . 68.29(7) ?
    C4 Fe1 C2 . . 68.37(7) ?
    C10 Fe1 C2 . . 154.90(9) ?
    C3 Fe1 C2 . . 40.54(7) ?
    C8 Fe1 C2 . . 131.26(9) ?
    C6 Fe1 C2 . . 124.97(8) ?
    C7 Fe1 C2 . . 115.17(8) ?
    C1 Fe1 C2 . . 40.29(7) ?
    C25 P1 C19 . . 103.11(9) ?
    C25 P1 C16 . . 101.92(8) ?
    C19 P1 C16 . . 100.80(8) ?
    C25 P1 Ru1 . . 118.06(6) ?
    C19 P1 Ru1 . . 106.40(7) ?
    C16 P1 Ru1 . . 123.57(6) ?
    C37 P2 C31 . . 102.06(8) ?
    C37 P2 C17 . . 103.01(8) ?
    C31 P2 C17 . . 105.86(8) ?
    C37 P2 Ru1 . . 118.76(6) ?
    C31 P2 Ru1 . . 104.85(6) ?
    C17 P2 Ru1 . . 120.24(5) ?
    C5 C1 C2 . . 107.73(16) ?
    C5 C1 C11 . . 123.22(16) ?
    C2 C1 C11 . . 129.05(16) ?
    C5 C1 Fe1 . . 67.67(10) ?
    C2 C1 Fe1 . . 70.08(9) ?
    C11 C1 Fe1 . . 128.26(12) ?
    C3 C2 C1 . . 107.06(16) ?
    C3 C2 C17 . . 126.14(16) ?
    C1 C2 C17 . . 126.76(16) ?
    C3 C2 Fe1 . . 67.89(10) ?
    C1 C2 Fe1 . . 69.62(9) ?
    C17 C2 Fe1 . . 129.27(12) ?
    C4 C3 C2 . . 108.57(16) ?
    C4 C3 Fe1 . . 69.20(10) ?
    C2 C3 Fe1 . . 71.57(10) ?
    C4 C3 H3 . . 125.7 ?
    C2 C3 H3 . . 125.7 ?
    Fe1 C3 H3 . . 125.1 ?
    C5 C4 C3 . . 107.97(16) ?
    C5 C4 Fe1 . . 69.58(11) ?
    C3 C4 Fe1 . . 69.97(11) ?
    C5 C4 H4 . . 126.0 ?
    C3 C4 H4 . . 126.0 ?
    Fe1 C4 H4 . . 126.0 ?
    C4 C5 C1 . . 108.64(16) ?
    C4 C5 Fe1 . . 69.69(11) ?
    C1 C5 Fe1 . . 71.78(10) ?
    C4 C5 H5 . . 125.7 ?
    C1 C5 H5 . . 125.7 ?
    Fe1 C5 H5 . . 124.4 ?
    C7 C6 C10 . . 108.6(2) ?
    C7 C6 Fe1 . . 70.68(13) ?
    C10 C6 Fe1 . . 68.85(12) ?
    C7 C6 H6 . . 125.7 ?
    C10 C6 H6 . . 125.7 ?
    Fe1 C6 H6 . . 126.3 ?
    C8 C7 C6 . . 108.3(2) ?
    C8 C7 Fe1 . . 69.34(13) ?
    C6 C7 Fe1 . . 70.11(12) ?
    C8 C7 H7 . . 125.8 ?
    C6 C7 H7 . . 125.8 ?
    Fe1 C7 H7 . . 126.3 ?
    C7 C8 C9 . . 108.5(2) ?
    C7 C8 Fe1 . . 71.37(13) ?
    C9 C8 Fe1 . . 68.68(13) ?
    C7 C8 H8 . . 125.8 ?
    C9 C8 H8 . . 125.8 ?
    Fe1 C8 H8 . . 125.8 ?
    C8 C9 C10 . . 107.4(2) ?
    C8 C9 Fe1 . . 70.81(13) ?
    C10 C9 Fe1 . . 70.31(13) ?
    C8 C9 H9 . . 126.3 ?
    C10 C9 H9 . . 126.3 ?
    Fe1 C9 H9 . . 124.2 ?
    C6 C10 C9 . . 107.2(2) ?
    C6 C10 Fe1 . . 71.05(12) ?
    C9 C10 Fe1 . . 68.95(13) ?
    C6 C10 H10 . . 126.4 ?
    C9 C10 H10 . . 126.4 ?
    Fe1 C10 H10 . . 125.2 ?
    C12 C11 C16 . . 118.05(16) ?
    C12 C11 C1 . . 117.74(16) ?
    C16 C11 C1 . . 124.01(15) ?
    C13 C12 C11 . . 122.65(18) ?
    C13 C12 H12 . . 118.7 ?
    C11 C12 H12 . . 118.7 ?
    C12 C13 C14 . . 119.43(17) ?
    C12 C13 H13 . . 120.3 ?
    C14 C13 H13 . . 120.3 ?
    C15 C14 C13 . . 119.06(18) ?
    C15 C14 H14 . . 120.5 ?
    C13 C14 H14 . . 120.5 ?
    C14 C15 C16 . . 122.55(17) ?
    C14 C15 H15 . . 118.7 ?
    C16 C15 H15 . . 118.7 ?
    C15 C16 C11 . . 118.18(16) ?
    C15 C16 P1 . . 118.86(13) ?
    C11 C16 P1 . . 122.68(13) ?
    C2 C17 C18 . . 111.94(14) ?
    C2 C17 P2 . . 109.76(12) ?
    C18 C17 P2 . . 111.62(12) ?
    C2 C17 H17 . . 107.8 ?
    C18 C17 H17 . . 107.8 ?
    P2 C17 H17 . . 107.8 ?
    C17 C18 H18A . . 109.5 ?
    C17 C18 H18B . . 109.5 ?
    H18A C18 H18B . . 109.5 ?
    C17 C18 H18C . . 109.5 ?
    H18A C18 H18C . . 109.5 ?
    H18B C18 H18C . . 109.5 ?
    C24 C19 C20 . . 118.39(18) ?
    C24 C19 P1 . . 122.67(16) ?
    C20 C19 P1 . . 118.93(15) ?
    C21 C20 C19 . . 120.4(2) ?
    C21 C20 H20 . . 119.8 ?
    C19 C20 H20 . . 119.8 ?
    C22 C21 C20 . . 120.7(2) ?
    C22 C21 H21 . . 119.7 ?
    C20 C21 H21 . . 119.7 ?
    C23 C22 C21 . . 119.4(2) ?
    C23 C22 H22 . . 120.3 ?
    C21 C22 H22 . . 120.3 ?
    C22 C23 C24 . . 120.6(2) ?
    C22 C23 H23 . . 119.7 ?
    C24 C23 H23 . . 119.7 ?
    C19 C24 C23 . . 120.5(2) ?
    C19 C24 H24 . . 119.7 ?
    C23 C24 H24 . . 119.7 ?
    C30 C25 C26 . . 118.45(17) ?
    C30 C25 P1 . . 119.26(14) ?
    C26 C25 P1 . . 122.28(15) ?
    C27 C26 C25 . . 119.96(19) ?
    C27 C26 H26 . . 120.0 ?
    C25 C26 H26 . . 120.0 ?
    C28 C27 C26 . . 120.86(19) ?
    C28 C27 H27 . . 119.6 ?
    C26 C27 H27 . . 119.6 ?
    C27 C28 C29 . . 119.66(19) ?
    C27 C28 H28 . . 120.2 ?
    C29 C28 H28 . . 120.2 ?
    C28 C29 C30 . . 119.46(19) ?
    C28 C29 H29 . . 120.3 ?
    C30 C29 H29 . . 120.3 ?
    C25 C30 C29 . . 121.58(18) ?
    C25 C30 H30 . . 119.2 ?
    C29 C30 H30 . . 119.2 ?
    C32 C31 C36 . . 118.25(18) ?
    C32 C31 P2 . . 120.19(15) ?
    C36 C31 P2 . . 121.18(14) ?
    C33 C32 C31 . . 121.0(2) ?
    C33 C32 H32 . . 119.5 ?
    C31 C32 H32 . . 119.5 ?
    C34 C33 C32 . . 120.2(2) ?
    C34 C33 H33 . . 119.9 ?
    C32 C33 H33 . . 119.9 ?
    C33 C34 C35 . . 119.4(2) ?
    C33 C34 H34 . . 120.3 ?
    C35 C34 H34 . . 120.3 ?
    C36 C35 C34 . . 120.7(2) ?
    C36 C35 H35 . . 119.7 ?
    C34 C35 H35 . . 119.7 ?
    C35 C36 C31 . . 120.43(19) ?
    C35 C36 H36 . . 119.8 ?
    C31 C36 H36 . . 119.8 ?
    C38 C37 C42 . . 118.25(17) ?
    C38 C37 P2 . . 119.53(14) ?
    C42 C37 P2 . . 122.05(14) ?
    C37 C38 C39 . . 121.35(18) ?
    C37 C38 H38 . . 119.3 ?
    C39 C38 H38 . . 119.3 ?
    C40 C39 C38 . . 119.89(19) ?
    C40 C39 H39 . . 120.1 ?
    C38 C39 H39 . . 120.1 ?
    C39 C40 C41 . . 119.45(18) ?
    C39 C40 H40 . . 120.3 ?
    C41 C40 H40 . . 120.3 ?
    C40 C41 C42 . . 120.62(19) ?
    C40 C41 H41 . . 119.7 ?
    C42 C41 H41 . . 119.7 ?
    C41 C42 C37 . . 120.44(19) ?
    C41 C42 H42 . . 119.8 ?
    C37 C42 H42 . . 119.8 ?
    C44 C43 C48 . . 118.17(18) ?
    C44 C43 C49 . . 119.46(19) ?
    C48 C43 C49 . . 122.4(2) ?
    C44 C43 Ru1 . . 70.52(10) ?
    C48 C43 Ru1 . . 70.16(11) ?
    C49 C43 Ru1 . . 129.60(14) ?
    C43 C44 C45 . . 121.33(19) ?
    C43 C44 Ru1 . . 73.56(11) ?
    C45 C44 Ru1 . . 71.45(11) ?
    C43 C44 H44 . . 119.3 ?
    C45 C44 H44 . . 119.3 ?
    Ru1 C44 H44 . . 127.8 ?
    C46 C45 C44 . . 121.1(2) ?
    C46 C45 Ru1 . . 75.05(12) ?
    C44 C45 Ru1 . . 72.15(11) ?
    C46 C45 H45 . . 119.5 ?
    C44 C45 H45 . . 119.5 ?
    Ru1 C45 H45 . . 125.0 ?
    C45 C46 C47 . . 117.38(19) ?
    C45 C46 C52 . . 121.5(2) ?
    C47 C46 C52 . . 120.5(2) ?
    C45 C46 Ru1 . . 69.15(11) ?
    C47 C46 Ru1 . . 69.04(11) ?
    C52 C46 Ru1 . . 140.75(15) ?
    C46 C47 C48 . . 121.86(19) ?
    C46 C47 Ru1 . . 75.14(12) ?
    C48 C47 Ru1 . . 71.90(11) ?
    C46 C47 H47 . . 119.1 ?
    C48 C47 H47 . . 119.1 ?
    Ru1 C47 H47 . . 125.7 ?
    C43 C48 C47 . . 119.81(19) ?
    C43 C48 Ru1 . . 73.56(11) ?
    C47 C48 Ru1 . . 71.37(11) ?
    C43 C48 H48 . . 120.1 ?
    C47 C48 H48 . . 120.1 ?
    Ru1 C48 H48 . . 126.9 ?
    C43 C49 C50 . . 114.4(2) ?
    C43 C49 C51 . . 108.33(19) ?
    C50 C49 C51 . . 111.4(2) ?
    C43 C49 H49 . . 107.5 ?
    C50 C49 H49 . . 107.5 ?
    C51 C49 H49 . . 107.5 ?
    C49 C50 H50A . . 109.5 ?
    C49 C50 H50B . . 109.5 ?
    H50A C50 H50B . . 109.5 ?
    C49 C50 H50C . . 109.5 ?
    H50A C50 H50C . . 109.5 ?
    H50B C50 H50C . . 109.5 ?
    C49 C51 H51A . . 109.5 ?
    C49 C51 H51B . . 109.5 ?
    H51A C51 H51B . . 109.5 ?
    C49 C51 H51C . . 109.5 ?
    H51A C51 H51C . . 109.5 ?
    H51B C51 H51C . . 109.5 ?
    C46 C52 H52A . . 109.5 ?
    C46 C52 H52B . . 109.5 ?
    H52A C52 H52B . . 109.5 ?
    C46 C52 H52C . . 109.5 ?
    H52A C52 H52C . . 109.5 ?
    H52B C52 H52C . . 109.5 ?
    C99 Ru2 C97 . . 64.83(8) ?
    C99 Ru2 C96 . . 76.85(7) ?
    C97 Ru2 C96 . . 36.08(9) ?
    C99 Ru2 C100 . . 36.88(7) ?
    C97 Ru2 C100 . . 76.43(7) ?
    C96 Ru2 C100 . . 64.61(7) ?
    C99 Ru2 C98 . . 36.10(8) ?
    C97 Ru2 C98 . . 35.89(8) ?
    C96 Ru2 C98 . . 64.86(8) ?
    C100 Ru2 C98 . . 65.28(7) ?
    C99 Ru2 C95 . . 65.24(7) ?
    C97 Ru2 C95 . . 64.96(8) ?
    C96 Ru2 C95 . . 36.25(7) ?
    C100 Ru2 C95 . . 35.54(7) ?
    C98 Ru2 C95 . . 76.67(7) ?
    C99 Ru2 P4 . . 89.49(5) ?
    C97 Ru2 P4 . . 149.41(6) ?
    C96 Ru2 P4 . . 156.73(5) ?
    C100 Ru2 P4 . . 93.18(5) ?
    C98 Ru2 P4 . . 113.63(6) ?
    C95 Ru2 P4 . . 120.74(5) ?
    C99 Ru2 P3 . . 137.39(5) ?
    C97 Ru2 P3 . . 88.80(5) ?
    C96 Ru2 P3 . . 101.77(5) ?
    C100 Ru2 P3 . . 165.00(5) ?
    C98 Ru2 P3 . . 104.03(6) ?
    C95 Ru2 P3 . . 134.46(5) ?
    P4 Ru2 P3 . . 101.020(16) ?
    C99 Ru2 Cl2 . . 141.88(5) ?
    C97 Ru2 Cl2 . . 127.46(6) ?
    C96 Ru2 Cl2 . . 96.16(6) ?
    C100 Ru2 Cl2 . . 106.10(5) ?
    C98 Ru2 Cl2 . . 160.94(6) ?
    C95 Ru2 Cl2 . . 86.85(5) ?
    P4 Ru2 Cl2 . . 82.939(16) ?
    P3 Ru2 Cl2 . . 80.684(17) ?
    C56 Fe2 C57 . . 40.90(8) ?
    C56 Fe2 C61 . . 100.33(9) ?
    C57 Fe2 C61 . . 115.36(9) ?
    C56 Fe2 C62 . . 119.28(9) ?
    C57 Fe2 C62 . . 104.89(9) ?
    C61 Fe2 C62 . . 40.54(10) ?
    C56 Fe2 C55 . . 40.87(8) ?
    C57 Fe2 C55 . . 68.53(8) ?
    C61 Fe2 C55 . . 119.89(9) ?
    C62 Fe2 C55 . . 156.18(9) ?
    C56 Fe2 C60 . . 115.53(10) ?
    C57 Fe2 C60 . . 150.24(9) ?
    C61 Fe2 C60 . . 40.43(9) ?
    C62 Fe2 C60 . . 68.04(9) ?
    C55 Fe2 C60 . . 105.74(9) ?
    C56 Fe2 C58 . . 158.69(10) ?
    C57 Fe2 C58 . . 126.76(10) ?
    C61 Fe2 C58 . . 67.67(10) ?
    C62 Fe2 C58 . . 40.38(10) ?
    C55 Fe2 C58 . . 160.40(9) ?
    C60 Fe2 C58 . . 67.42(10) ?
    C56 Fe2 C59 . . 153.20(10) ?
    C57 Fe2 C59 . . 165.79(10) ?
    C61 Fe2 C59 . . 67.41(9) ?
    C62 Fe2 C59 . . 67.59(9) ?
    C55 Fe2 C59 . . 123.27(9) ?
    C60 Fe2 C59 . . 39.93(10) ?
    C58 Fe2 C59 . . 39.89(10) ?
    C56 Fe2 C53 . . 68.24(8) ?
    C57 Fe2 C53 . . 40.49(8) ?
    C61 Fe2 C53 . . 153.34(9) ?
    C62 Fe2 C53 . . 122.83(9) ?
    C55 Fe2 C53 . . 67.84(8) ?
    C60 Fe2 C53 . . 166.22(8) ?
    C58 Fe2 C53 . . 114.35(9) ?
    C59 Fe2 C53 . . 132.52(9) ?
    C56 Fe2 C54 . . 68.37(8) ?
    C57 Fe2 C54 . . 68.20(8) ?
    C61 Fe2 C54 . . 159.15(9) ?
    C62 Fe2 C54 . . 160.30(9) ?
    C55 Fe2 C54 . . 40.38(7) ?
    C60 Fe2 C54 . . 127.22(8) ?
    C58 Fe2 C54 . . 128.29(9) ?
    C59 Fe2 C54 . . 114.62(8) ?
    C53 Fe2 C54 . . 40.19(7) ?
    C77 P3 C71 . . 103.93(9) ?
    C77 P3 C68 . . 100.38(9) ?
    C71 P3 C68 . . 101.05(8) ?
    C77 P3 Ru2 . . 118.97(6) ?
    C71 P3 Ru2 . . 104.44(6) ?
    C68 P3 Ru2 . . 125.04(6) ?
    C89 P4 C83 . . 102.73(8) ?
    C89 P4 C69 . . 102.42(8) ?
    C83 P4 C69 . . 104.30(9) ?
    C89 P4 Ru2 . . 119.19(6) ?
    C83 P4 Ru2 . . 106.56(6) ?
    C69 P4 Ru2 . . 119.55(5) ?
    C57 C53 C54 . . 107.74(17) ?
    C57 C53 C63 . . 123.76(17) ?
    C54 C53 C63 . . 128.46(17) ?
    C57 C53 Fe2 . . 67.69(11) ?
    C54 C53 Fe2 . . 69.98(10) ?
    C63 C53 Fe2 . . 129.38(13) ?
    C55 C54 C53 . . 107.37(16) ?
    C55 C54 C69 . . 126.20(16) ?
    C53 C54 C69 . . 126.43(17) ?
    C55 C54 Fe2 . . 68.16(11) ?
    C53 C54 Fe2 . . 69.84(10) ?
    C69 C54 Fe2 . . 127.60(12) ?
    C56 C55 C54 . . 108.55(17) ?
    C56 C55 Fe2 . . 68.88(11) ?
    C54 C55 Fe2 . . 71.46(11) ?
    C56 C55 H55 . . 125.7 ?
    C54 C55 H55 . . 125.7 ?
    Fe2 C55 H55 . . 125.5 ?
    C57 C56 C55 . . 107.85(18) ?
    C57 C56 Fe2 . . 69.75(12) ?
    C55 C56 Fe2 . . 70.24(11) ?
    C57 C56 H56 . . 126.1 ?
    C55 C56 H56 . . 126.1 ?
    Fe2 C56 H56 . . 125.5 ?
    C56 C57 C53 . . 108.47(17) ?
    C56 C57 Fe2 . . 69.36(12) ?
    C53 C57 Fe2 . . 71.82(11) ?
    C56 C57 H57 . . 125.8 ?
    C53 C57 H57 . . 125.8 ?
    Fe2 C57 H57 . . 124.6 ?
    C59 C58 C62 . . 108.0(2) ?
    C59 C58 Fe2 . . 70.44(13) ?
    C62 C58 Fe2 . . 68.89(13) ?
    C59 C58 H58 . . 126.0 ?
    C62 C58 H58 . . 126.0 ?
    Fe2 C58 H58 . . 126.3 ?
    C60 C59 C58 . . 108.1(2) ?
    C60 C59 Fe2 . . 68.98(13) ?
    C58 C59 Fe2 . . 69.67(13) ?
    C60 C59 H59 . . 126.0 ?
    C58 C59 H59 . . 126.0 ?
    Fe2 C59 H59 . . 126.9 ?
    C59 C60 C61 . . 108.0(2) ?
    C59 C60 Fe2 . . 71.09(13) ?
    C61 C60 Fe2 . . 69.24(12) ?
    C59 C60 H60 . . 126.0 ?
    C61 C60 H60 . . 126.0 ?
    Fe2 C60 H60 . . 125.3 ?
    C60 C61 C62 . . 108.3(2) ?
    C60 C61 Fe2 . . 70.33(12) ?
    C62 C61 Fe2 . . 70.02(12) ?
    C60 C61 H61 . . 125.8 ?
    C62 C61 H61 . . 125.8 ?
    Fe2 C61 H61 . . 125.4 ?
    C61 C62 C58 . . 107.6(2) ?
    C61 C62 Fe2 . . 69.44(12) ?
    C58 C62 Fe2 . . 70.73(13) ?
    C61 C62 H62 . . 126.2 ?
    C58 C62 H62 . . 126.2 ?
    Fe2 C62 H62 . . 125.2 ?
    C64 C63 C68 . . 118.42(18) ?
    C64 C63 C53 . . 118.19(17) ?
    C68 C63 C53 . . 123.22(16) ?
    C65 C64 C63 . . 122.3(2) ?
    C65 C64 H64 . . 118.9 ?
    C63 C64 H64 . . 118.9 ?
    C66 C65 C64 . . 119.18(19) ?
    C66 C65 H65 . . 120.4 ?
    C64 C65 H65 . . 120.4 ?
    C65 C66 C67 . . 120.0(2) ?
    C65 C66 H66 . . 120.0 ?
    C67 C66 H66 . . 120.0 ?
    C66 C67 C68 . . 121.65(19) ?
    C66 C67 H67 . . 119.2 ?
    C68 C67 H67 . . 119.2 ?
    C67 C68 C63 . . 118.34(17) ?
    C67 C68 P3 . . 118.79(14) ?
    C63 C68 P3 . . 122.25(14) ?
    C54 C69 C70 . . 111.45(14) ?
    C54 C69 P4 . . 110.85(13) ?
    C70 C69 P4 . . 111.20(12) ?
    C54 C69 H69 . . 107.7 ?
    C70 C69 H69 . . 107.7 ?
    P4 C69 H69 . . 107.7 ?
    C69 C70 H70A . . 109.5 ?
    C69 C70 H70B . . 109.5 ?
    H70A C70 H70B . . 109.5 ?
    C69 C70 H70C . . 109.5 ?
    H70A C70 H70C . . 109.5 ?
    H70B C70 H70C . . 109.5 ?
    C76 C71 C72 . . 118.06(18) ?
    C76 C71 P3 . . 123.41(17) ?
    C72 C71 P3 . . 118.52(15) ?
    C73 C72 C71 . . 121.1(2) ?
    C73 C72 H72 . . 119.4 ?
    C71 C72 H72 . . 119.4 ?
    C74 C73 C72 . . 120.2(2) ?
    C74 C73 H73 . . 119.9 ?
    C72 C73 H73 . . 119.9 ?
    C75 C74 C73 . . 118.9(2) ?
    C75 C74 H74 . . 120.5 ?
    C73 C74 H74 . . 120.5 ?
    C74 C75 C76 . . 121.6(2) ?
    C74 C75 H75 . . 119.2 ?
    C76 C75 H75 . . 119.2 ?
    C71 C76 C75 . . 120.1(2) ?
    C71 C76 H76 . . 119.9 ?
    C75 C76 H76 . . 119.9 ?
    C82 C77 C78 . . 118.92(19) ?
    C82 C77 P3 . . 119.80(15) ?
    C78 C77 P3 . . 121.21(15) ?
    C79 C78 C77 . . 120.1(2) ?
    C79 C78 H78 . . 120.0 ?
    C77 C78 H78 . . 120.0 ?
    C78 C79 C80 . . 120.60(19) ?
    C78 C79 H79 . . 119.7 ?
    C80 C79 H79 . . 119.7 ?
    C81 C80 C79 . . 119.7(2) ?
    C81 C80 H80 . . 120.2 ?
    C79 C80 H80 . . 120.2 ?
    C80 C81 C82 . . 119.4(2) ?
    C80 C81 H81 . . 120.3 ?
    C82 C81 H81 . . 120.3 ?
    C77 C82 C81 . . 121.26(19) ?
    C77 C82 H82 . . 119.4 ?
    C81 C82 H82 . . 119.4 ?
    C84 C83 C88 . . 118.19(18) ?
    C84 C83 P4 . . 120.90(15) ?
    C88 C83 P4 . . 120.69(14) ?
    C85 C84 C83 . . 120.5(2) ?
    C85 C84 H84 . . 119.8 ?
    C83 C84 H84 . . 119.8 ?
    C84 C85 C86 . . 120.7(2) ?
    C84 C85 H85 . . 119.6 ?
    C86 C85 H85 . . 119.6 ?
    C87 C86 C85 . . 119.18(19) ?
    C87 C86 H86 . . 120.4 ?
    C85 C86 H86 . . 120.4 ?
    C88 C87 C86 . . 120.5(2) ?
    C88 C87 H87 . . 119.8 ?
    C86 C87 H87 . . 119.8 ?
    C87 C88 C83 . . 120.89(19) ?
    C87 C88 H88 . . 119.6 ?
    C83 C88 H88 . . 119.6 ?
    C90 C89 C94 . . 118.53(18) ?
    C90 C89 P4 . . 119.89(14) ?
    C94 C89 P4 . . 121.05(15) ?
    C91 C90 C89 . . 120.89(19) ?
    C91 C90 H90 . . 119.6 ?
    C89 C90 H90 . . 119.6 ?
    C92 C91 C90 . . 119.5(2) ?
    C92 C91 H91 . . 120.2 ?
    C90 C91 H91 . . 120.2 ?
    C91 C92 C93 . . 120.6(2) ?
    C91 C92 H92 . . 119.7 ?
    C93 C92 H92 . . 119.7 ?
    C92 C93 C94 . . 119.7(2) ?
    C92 C93 H93 . . 120.1 ?
    C94 C93 H93 . . 120.1 ?
    C93 C94 C89 . . 120.58(19) ?
    C93 C94 H94 . . 119.7 ?
    C89 C94 H94 . . 119.7 ?
    C100 C95 C96 . . 117.83(19) ?
    C100 C95 C101 . . 122.97(18) ?
    C96 C95 C101 . . 119.19(18) ?
    C100 C95 Ru2 . . 70.35(11) ?
    C96 C95 Ru2 . . 69.63(11) ?
    C101 C95 Ru2 . . 131.57(14) ?
    C97 C96 C95 . . 120.9(2) ?
    C97 C96 Ru2 . . 71.77(12) ?
    C95 C96 Ru2 . . 74.12(11) ?
    C97 C96 H96 . . 119.5 ?
    C95 C96 H96 . . 119.5 ?
    Ru2 C96 H96 . . 126.5 ?
    C96 C97 C98 . . 121.9(2) ?
    C96 C97 Ru2 . . 72.14(12) ?
    C98 C97 Ru2 . . 74.44(11) ?
    C96 C97 H97 . . 119.1 ?
    C98 C97 H97 . . 119.1 ?
    Ru2 C97 H97 . . 126.3 ?
    C97 C98 C99 . . 117.01(19) ?
    C97 C98 C104 . . 121.0(2) ?
    C99 C98 C104 . . 121.6(2) ?
    C97 C98 Ru2 . . 69.67(11) ?
    C99 C98 Ru2 . . 68.75(11) ?
    C104 C98 Ru2 . . 139.28(15) ?
    C98 C99 C100 . . 121.41(19) ?
    C98 C99 Ru2 . . 75.15(12) ?
    C100 C99 Ru2 . . 72.95(11) ?
    C98 C99 H99 . . 119.3 ?
    C100 C99 H99 . . 119.3 ?
    Ru2 C99 H99 . . 124.2 ?
    C95 C100 C99 . . 120.59(19) ?
    C95 C100 Ru2 . . 74.11(11) ?
    C99 C100 Ru2 . . 70.17(11) ?
    C95 C100 H100 . . 119.7 ?
    C99 C100 H100 . . 119.7 ?
    Ru2 C100 H100 . . 128.2 ?
    C95 C101 C102 . . 113.59(18) ?
    C95 C101 C103 . . 107.79(18) ?
    C102 C101 C103 . . 111.0(2) ?
    C95 C101 H101 . . 108.1 ?
    C102 C101 H101 . . 108.1 ?
    C103 C101 H101 . . 108.1 ?
    C101 C102 H102 . . 109.5 ?
    C101 C102 H103 . . 109.5 ?
    H102 C102 H103 . . 109.5 ?
    C101 C102 H104 . . 109.5 ?
    H102 C102 H104 . . 109.5 ?
    H103 C102 H104 . . 109.5 ?
    C101 C103 H105 . . 109.5 ?
    C101 C103 H106 . . 109.5 ?
    H105 C103 H106 . . 109.5 ?
    C101 C103 H107 . . 109.5 ?
    H105 C103 H107 . . 109.5 ?
    H106 C103 H107 . . 109.5 ?
    C98 C104 H108 . . 109.5 ?
    C98 C104 H109 . . 109.5 ?
    H108 C104 H109 . . 109.5 ?
    C98 C104 H110 . . 109.5 ?
    H108 C104 H110 . . 109.5 ?
    H109 C104 H110 . . 109.5 ?
    F1 P5 F5 . . 90.62(10) ?
    F1 P5 F2 . . 178.65(10) ?
    F5 P5 F2 . . 90.73(11) ?
    F1 P5 F6 . . 89.38(9) ?
    F5 P5 F6 . . 178.66(9) ?
    F2 P5 F6 . . 89.27(9) ?
    F1 P5 F4 . . 89.45(8) ?
    F5 P5 F4 . . 90.68(9) ?
    F2 P5 F4 . . 90.45(9) ?
    F6 P5 F4 . . 90.66(9) ?
    F1 P5 F3 . . 90.63(7) ?
    F5 P5 F3 . . 89.29(8) ?
    F2 P5 F3 . . 89.47(8) ?
    F6 P5 F3 . . 89.37(8) ?
    F4 P5 F3 . . 179.91(11) ?
    F9 P6 F8 . . 92.24(12) ?
    F9 P6 F11 . . 93.37(12) ?
    F8 P6 F11 . . 92.94(11) ?
    F9 P6 F7 . . 89.83(11) ?
    F8 P6 F7 . . 175.86(13) ?
    F11 P6 F7 . . 90.51(10) ?
    F9 P6 F10 . . 177.68(12) ?
    F8 P6 F10 . . 88.63(11) ?
    F11 P6 F10 . . 88.73(11) ?
    F7 P6 F10 . . 89.17(10) ?
    F9 P6 F12 . . 88.39(12) ?
    F8 P6 F12 . . 88.24(11) ?
    F11 P6 F12 . . 177.84(12) ?
    F7 P6 F12 . . 88.24(10) ?
    F10 P6 F12 . . 89.49(11) ?
loop_
    _geom_torsion_atom_site_label_1
    _geom_torsion_atom_site_label_2
    _geom_torsion_atom_site_label_3
    _geom_torsion_atom_site_label_4
    _geom_torsion_site_symmetry_1
    _geom_torsion_site_symmetry_2
    _geom_torsion_site_symmetry_3
    _geom_torsion_site_symmetry_4
    _geom_torsion
    _geom_torsion_publ_flag
    C47 Ru1 P1 C25 . . . . 25.50(12) ?
    C45 Ru1 P1 C25 . . . . 66.91(9) ?
    C48 Ru1 P1 C25 . . . . 108.16(19) ?
    C44 Ru1 P1 C25 . . . . 102.56(8) ?
    C43 Ru1 P1 C25 . . . . 125.00(9) ?
    C46 Ru1 P1 C25 . . . . 36.86(9) ?
    P2 Ru1 P1 C25 . . . . -76.58(7) ?
    Cl1 Ru1 P1 C25 . . . . -157.43(7) ?
    C47 Ru1 P1 C19 . . . . -89.65(11) ?
    C45 Ru1 P1 C19 . . . . -48.24(9) ?
    C48 Ru1 P1 C19 . . . . -7.0(2) ?
    C44 Ru1 P1 C19 . . . . -12.59(8) ?
    C43 Ru1 P1 C19 . . . . 9.85(9) ?
    C46 Ru1 P1 C19 . . . . -78.29(8) ?
    P2 Ru1 P1 C19 . . . . 168.28(7) ?
    Cl1 Ru1 P1 C19 . . . . 87.42(7) ?
    C47 Ru1 P1 C16 . . . . 154.90(11) ?
    C45 Ru1 P1 C16 . . . . -163.69(9) ?
    C48 Ru1 P1 C16 . . . . -122.44(19) ?
    C44 Ru1 P1 C16 . . . . -128.03(9) ?
    C43 Ru1 P1 C16 . . . . -105.60(9) ?
    C46 Ru1 P1 C16 . . . . 166.26(9) ?
    P2 Ru1 P1 C16 . . . . 52.83(7) ?
    Cl1 Ru1 P1 C16 . . . . -28.03(7) ?
    C47 Ru1 P2 C37 . . . . -44.47(9) ?
    C45 Ru1 P2 C37 . . . . -4.42(12) ?
    C48 Ru1 P2 C37 . . . . -80.25(9) ?
    C44 Ru1 P2 C37 . . . . -76.30(17) ?
    C43 Ru1 P2 C37 . . . . -100.23(9) ?
    C46 Ru1 P2 C37 . . . . -14.52(9) ?
    P1 Ru1 P2 C37 . . . . 101.19(7) ?
    Cl1 Ru1 P2 C37 . . . . 179.79(7) ?
    C47 Ru1 P2 C31 . . . . 68.61(9) ?
    C45 Ru1 P2 C31 . . . . 108.67(11) ?
    C48 Ru1 P2 C31 . . . . 32.84(8) ?
    C44 Ru1 P2 C31 . . . . 36.79(17) ?
    C43 Ru1 P2 C31 . . . . 12.85(9) ?
    C46 Ru1 P2 C31 . . . . 98.56(9) ?
    P1 Ru1 P2 C31 . . . . -145.72(6) ?
    Cl1 Ru1 P2 C31 . . . . -67.13(7) ?
    C47 Ru1 P2 C17 . . . . -172.58(9) ?
    C45 Ru1 P2 C17 . . . . -132.53(11) ?
    C48 Ru1 P2 C17 . . . . 151.64(9) ?
    C44 Ru1 P2 C17 . . . . 155.59(16) ?
    C43 Ru1 P2 C17 . . . . 131.66(9) ?
    C46 Ru1 P2 C17 . . . . -142.63(9) ?
    P1 Ru1 P2 C17 . . . . -26.92(7) ?
    Cl1 Ru1 P2 C17 . . . . 51.68(7) ?
    C9 Fe1 C1 C5 . . . . -37.6(2) ?
    C4 Fe1 C1 C5 . . . . 38.05(11) ?
    C10 Fe1 C1 C5 . . . . -79.62(14) ?
    C3 Fe1 C1 C5 . . . . 82.22(11) ?
    C6 Fe1 C1 C5 . . . . -124.69(12) ?
    C7 Fe1 C1 C5 . . . . -166.20(13) ?
    C2 Fe1 C1 C5 . . . . 119.92(15) ?
    C9 Fe1 C1 C2 . . . . -157.52(16) ?
    C5 Fe1 C1 C2 . . . . -119.92(15) ?
    C4 Fe1 C1 C2 . . . . -81.87(11) ?
    C10 Fe1 C1 C2 . . . . 160.45(12) ?
    C3 Fe1 C1 C2 . . . . -37.70(10) ?
    C6 Fe1 C1 C2 . . . . 115.38(12) ?
    C7 Fe1 C1 C2 . . . . 73.88(15) ?
    C9 Fe1 C1 C11 . . . . 77.9(2) ?
    C5 Fe1 C1 C11 . . . . 115.5(2) ?
    C4 Fe1 C1 C11 . . . . 153.54(18) ?
    C10 Fe1 C1 C11 . . . . 35.9(2) ?
    C3 Fe1 C1 C11 . . . . -162.29(18) ?
    C6 Fe1 C1 C11 . . . . -9.20(19) ?
    C7 Fe1 C1 C11 . . . . -50.7(2) ?
    C2 Fe1 C1 C11 . . . . -124.6(2) ?
    C5 C1 C2 C3 . . . . 0.41(19) ?
    C11 C1 C2 C3 . . . . -178.62(17) ?
    Fe1 C1 C2 C3 . . . . 57.73(11) ?
    C5 C1 C2 C17 . . . . 178.26(15) ?
    C11 C1 C2 C17 . . . . -0.8(3) ?
    Fe1 C1 C2 C17 . . . . -124.42(17) ?
    C5 C1 C2 Fe1 . . . . -57.32(12) ?
    C11 C1 C2 Fe1 . . . . 123.65(18) ?
    C9 Fe1 C2 C3 . . . . 12.8(4) ?
    C5 Fe1 C2 C3 . . . . -81.92(12) ?
    C4 Fe1 C2 C3 . . . . -37.94(11) ?
    C10 Fe1 C2 C3 . . . . -162.64(19) ?
    C8 Fe1 C2 C3 . . . . 64.63(15) ?
    C6 Fe1 C2 C3 . . . . 152.39(12) ?
    C7 Fe1 C2 C3 . . . . 108.13(13) ?
    C1 Fe1 C2 C3 . . . . -119.25(15) ?
    C9 Fe1 C2 C1 . . . . 132.0(3) ?
    C5 Fe1 C2 C1 . . . . 37.33(10) ?
    C4 Fe1 C2 C1 . . . . 81.31(11) ?
    C10 Fe1 C2 C1 . . . . -43.4(2) ?
    C3 Fe1 C2 C1 . . . . 119.25(15) ?
    C8 Fe1 C2 C1 . . . . -176.11(13) ?
    C6 Fe1 C2 C1 . . . . -88.35(13) ?
    C7 Fe1 C2 C1 . . . . -132.62(12) ?
    C9 Fe1 C2 C17 . . . . -106.6(4) ?
    C5 Fe1 C2 C17 . . . . 158.73(17) ?
    C4 Fe1 C2 C17 . . . . -157.29(18) ?
    C10 Fe1 C2 C17 . . . . 78.0(3) ?
    C3 Fe1 C2 C17 . . . . -119.3(2) ?
    C8 Fe1 C2 C17 . . . . -54.7(2) ?
    C6 Fe1 C2 C17 . . . . 33.05(19) ?
    C7 Fe1 C2 C17 . . . . -11.22(19) ?
    C1 Fe1 C2 C17 . . . . 121.4(2) ?
    C1 C2 C3 C4 . . . . 0.73(19) ?
    C17 C2 C3 C4 . . . . -177.14(16) ?
    Fe1 C2 C3 C4 . . . . 59.55(12) ?
    C1 C2 C3 Fe1 . . . . -58.82(11) ?
    C17 C2 C3 Fe1 . . . . 123.32(16) ?
    C9 Fe1 C3 C4 . . . . 65.08(15) ?
    C5 Fe1 C3 C4 . . . . -37.78(11) ?
    C10 Fe1 C3 C4 . . . . 36.7(3) ?
    C8 Fe1 C3 C4 . . . . 106.19(13) ?
    C6 Fe1 C3 C4 . . . . 176.21(18) ?
    C7 Fe1 C3 C4 . . . . 146.79(12) ?
    C1 Fe1 C3 C4 . . . . -81.58(11) ?
    C2 Fe1 C3 C4 . . . . -119.06(15) ?
    C9 Fe1 C3 C2 . . . . -175.87(13) ?
    C5 Fe1 C3 C2 . . . . 81.27(11) ?
    C4 Fe1 C3 C2 . . . . 119.06(15) ?
    C10 Fe1 C3 C2 . . . . 155.8(2) ?
    C8 Fe1 C3 C2 . . . . -134.75(13) ?
    C6 Fe1 C3 C2 . . . . -64.7(2) ?
    C7 Fe1 C3 C2 . . . . -94.15(13) ?
    C1 Fe1 C3 C2 . . . . 37.48(10) ?
    C2 C3 C4 C5 . . . . -1.6(2) ?
    Fe1 C3 C4 C5 . . . . 59.42(13) ?
    C2 C3 C4 Fe1 . . . . -61.03(12) ?
    C9 Fe1 C4 C5 . . . . 110.90(14) ?
    C10 Fe1 C4 C5 . . . . 73.73(14) ?
    C3 Fe1 C4 C5 . . . . -119.09(15) ?
    C8 Fe1 C4 C5 . . . . 151.60(12) ?
    C6 Fe1 C4 C5 . . . . 66.6(3) ?
    C7 Fe1 C4 C5 . . . . 175.39(15) ?
    C1 Fe1 C4 C5 . . . . -37.89(10) ?
    C2 Fe1 C4 C5 . . . . -81.41(11) ?
    C9 Fe1 C4 C3 . . . . -130.01(13) ?
    C5 Fe1 C4 C3 . . . . 119.09(15) ?
    C10 Fe1 C4 C3 . . . . -167.18(12) ?
    C8 Fe1 C4 C3 . . . . -89.31(13) ?
    C6 Fe1 C4 C3 . . . . -174.3(3) ?
    C7 Fe1 C4 C3 . . . . -65.52(19) ?
    C1 Fe1 C4 C3 . . . . 81.20(11) ?
    C2 Fe1 C4 C3 . . . . 37.68(10) ?
    C3 C4 C5 C1 . . . . 1.9(2) ?
    Fe1 C4 C5 C1 . . . . 61.53(12) ?
    C3 C4 C5 Fe1 . . . . -59.67(13) ?
    C2 C1 C5 C4 . . . . -1.4(2) ?
    C11 C1 C5 C4 . . . . 177.69(16) ?
    Fe1 C1 C5 C4 . . . . -60.22(13) ?
    C2 C1 C5 Fe1 . . . . 58.81(12) ?
    C11 C1 C5 Fe1 . . . . -122.09(16) ?
    C9 Fe1 C5 C4 . . . . -81.48(14) ?
    C10 Fe1 C5 C4 . . . . -124.16(13) ?
    C3 Fe1 C5 C4 . . . . 37.88(11) ?
    C8 Fe1 C5 C4 . . . . -50.95(19) ?
    C6 Fe1 C5 C4 . . . . -160.25(12) ?
    C1 Fe1 C5 C4 . . . . 118.73(15) ?
    C2 Fe1 C5 C4 . . . . 81.63(11) ?
    C9 Fe1 C5 C1 . . . . 159.79(12) ?
    C4 Fe1 C5 C1 . . . . -118.73(15) ?
    C10 Fe1 C5 C1 . . . . 117.11(13) ?
    C3 Fe1 C5 C1 . . . . -80.85(11) ?
    C8 Fe1 C5 C1 . . . . -169.68(14) ?
    C6 Fe1 C5 C1 . . . . 81.02(14) ?
    C2 Fe1 C5 C1 . . . . -37.10(10) ?
    C9 Fe1 C6 C7 . . . . 81.17(16) ?
    C5 Fe1 C6 C7 . . . . -178.48(13) ?
    C4 Fe1 C6 C7 . . . . 129.0(3) ?
    C10 Fe1 C6 C7 . . . . 119.8(2) ?
    C3 Fe1 C6 C7 . . . . -42.1(2) ?
    C8 Fe1 C6 C7 . . . . 36.97(15) ?
    C1 Fe1 C6 C7 . . . . -133.39(13) ?
    C2 Fe1 C6 C7 . . . . -87.91(15) ?
    C9 Fe1 C6 C10 . . . . -38.66(16) ?
    C5 Fe1 C6 C10 . . . . 61.69(17) ?
    C4 Fe1 C6 C10 . . . . 9.2(4) ?
    C3 Fe1 C6 C10 . . . . -161.90(18) ?
    C8 Fe1 C6 C10 . . . . -82.86(16) ?
    C7 Fe1 C6 C10 . . . . -119.8(2) ?
    C1 Fe1 C6 C10 . . . . 106.78(14) ?
    C2 Fe1 C6 C10 . . . . 152.26(13) ?
    C10 C6 C7 C8 . . . . -0.4(2) ?
    Fe1 C6 C7 C8 . . . . -59.00(15) ?
    C10 C6 C7 Fe1 . . . . 58.60(15) ?
    C9 Fe1 C7 C8 . . . . 37.85(16) ?
    C4 Fe1 C7 C8 . . . . -35.8(2) ?
    C10 Fe1 C7 C8 . . . . 82.23(17) ?
    C3 Fe1 C7 C8 . . . . -79.45(16) ?
    C6 Fe1 C7 C8 . . . . 119.6(2) ?
    C1 Fe1 C7 C8 . . . . -168.55(13) ?
    C2 Fe1 C7 C8 . . . . -125.20(14) ?
    C9 Fe1 C7 C6 . . . . -81.74(16) ?
    C4 Fe1 C7 C6 . . . . -155.41(15) ?
    C10 Fe1 C7 C6 . . . . -37.36(14) ?
    C3 Fe1 C7 C6 . . . . 160.96(12) ?
    C8 Fe1 C7 C6 . . . . -119.6(2) ?
    C1 Fe1 C7 C6 . . . . 71.86(17) ?
    C2 Fe1 C7 C6 . . . . 115.21(13) ?
    C6 C7 C8 C9 . . . . 0.6(2) ?
    Fe1 C7 C8 C9 . . . . -58.85(16) ?
    C6 C7 C8 Fe1 . . . . 59.48(15) ?
    C9 Fe1 C8 C7 . . . . -119.4(2) ?
    C5 Fe1 C8 C7 . . . . -165.83(14) ?
    C4 Fe1 C8 C7 . . . . 160.69(13) ?
    C10 Fe1 C8 C7 . . . . -80.62(16) ?
    C3 Fe1 C8 C7 . . . . 117.57(14) ?
    C6 Fe1 C8 C7 . . . . -36.90(14) ?
    C2 Fe1 C8 C7 . . . . 79.69(16) ?
    C5 Fe1 C8 C9 . . . . -46.4(2) ?
    C4 Fe1 C8 C9 . . . . -79.90(15) ?
    C10 Fe1 C8 C9 . . . . 38.78(15) ?
    C3 Fe1 C8 C9 . . . . -123.03(14) ?
    C6 Fe1 C8 C9 . . . . 82.50(16) ?
    C7 Fe1 C8 C9 . . . . 119.4(2) ?
    C2 Fe1 C8 C9 . . . . -160.91(13) ?
    C7 C8 C9 C10 . . . . -0.6(2) ?
    Fe1 C8 C9 C10 . . . . -61.13(15) ?
    C7 C8 C9 Fe1 . . . . 60.52(16) ?
    C5 Fe1 C9 C8 . . . . 153.89(13) ?
    C4 Fe1 C9 C8 . . . . 112.74(14) ?
    C10 Fe1 C9 C8 . . . . -117.4(2) ?
    C3 Fe1 C9 C8 . . . . 75.54(16) ?
    C6 Fe1 C9 C8 . . . . -79.37(15) ?
    C7 Fe1 C9 C8 . . . . -36.73(14) ?
    C1 Fe1 C9 C8 . . . . 179.24(15) ?
    C2 Fe1 C9 C8 . . . . 65.5(4) ?
    C5 Fe1 C9 C10 . . . . -88.67(15) ?
    C4 Fe1 C9 C10 . . . . -129.82(14) ?
    C3 Fe1 C9 C10 . . . . -167.03(13) ?
    C8 Fe1 C9 C10 . . . . 117.4(2) ?
    C6 Fe1 C9 C10 . . . . 38.06(14) ?
    C7 Fe1 C9 C10 . . . . 80.70(15) ?
    C1 Fe1 C9 C10 . . . . -63.3(2) ?
    C2 Fe1 C9 C10 . . . . -177.0(3) ?
    C7 C6 C10 C9 . . . . 0.0(2) ?
    Fe1 C6 C10 C9 . . . . 59.75(15) ?
    C7 C6 C10 Fe1 . . . . -59.73(15) ?
    C8 C9 C10 C6 . . . . 0.4(2) ?
    Fe1 C9 C10 C6 . . . . -61.10(15) ?
    C8 C9 C10 Fe1 . . . . 61.45(15) ?
    C9 Fe1 C10 C6 . . . . 117.9(2) ?
    C5 Fe1 C10 C6 . . . . -136.35(13) ?
    C4 Fe1 C10 C6 . . . . -176.95(12) ?
    C3 Fe1 C10 C6 . . . . 155.0(2) ?
    C8 Fe1 C10 C6 . . . . 79.28(15) ?
    C7 Fe1 C10 C6 . . . . 36.56(14) ?
    C1 Fe1 C10 C6 . . . . -94.71(14) ?
    C2 Fe1 C10 C6 . . . . -64.0(2) ?
    C5 Fe1 C10 C9 . . . . 105.80(15) ?
    C4 Fe1 C10 C9 . . . . 65.20(17) ?
    C3 Fe1 C10 C9 . . . . 37.1(3) ?
    C8 Fe1 C10 C9 . . . . -38.57(15) ?
    C6 Fe1 C10 C9 . . . . -117.9(2) ?
    C7 Fe1 C10 C9 . . . . -81.29(16) ?
    C1 Fe1 C10 C9 . . . . 147.43(14) ?
    C2 Fe1 C10 C9 . . . . 178.11(18) ?
    C5 C1 C11 C12 . . . . 71.9(2) ?
    C2 C1 C11 C12 . . . . -109.2(2) ?
    Fe1 C1 C11 C12 . . . . -14.6(2) ?
    C5 C1 C11 C16 . . . . -103.0(2) ?
    C2 C1 C11 C16 . . . . 75.9(2) ?
    Fe1 C1 C11 C16 . . . . 170.59(13) ?
    C16 C11 C12 C13 . . . . -2.5(3) ?
    C1 C11 C12 C13 . . . . -177.61(18) ?
    C11 C12 C13 C14 . . . . 0.1(3) ?
    C12 C13 C14 C15 . . . . 2.2(3) ?
    C13 C14 C15 C16 . . . . -2.2(3) ?
    C14 C15 C16 C11 . . . . -0.2(3) ?
    C14 C15 C16 P1 . . . . 173.89(15) ?
    C12 C11 C16 C15 . . . . 2.5(3) ?
    C1 C11 C16 C15 . . . . 177.27(17) ?
    C12 C11 C16 P1 . . . . -171.40(14) ?
    C1 C11 C16 P1 . . . . 3.4(2) ?
    C25 P1 C16 C15 . . . . -121.35(15) ?
    C19 P1 C16 C15 . . . . -15.31(17) ?
    Ru1 P1 C16 C15 . . . . 102.82(14) ?
    C25 P1 C16 C11 . . . . 52.46(16) ?
    C19 P1 C16 C11 . . . . 158.51(15) ?
    Ru1 P1 C16 C11 . . . . -83.36(16) ?
    C3 C2 C17 C18 . . . . -50.3(2) ?
    C1 C2 C17 C18 . . . . 132.20(17) ?
    Fe1 C2 C17 C18 . . . . 39.4(2) ?
    C3 C2 C17 P2 . . . . 74.18(19) ?
    C1 C2 C17 P2 . . . . -103.28(17) ?
    Fe1 C2 C17 P2 . . . . 163.89(10) ?
    C37 P2 C17 C2 . . . . -61.33(13) ?
    C31 P2 C17 C2 . . . . -168.11(12) ?
    Ru1 P2 C17 C2 . . . . 73.60(13) ?
    C37 P2 C17 C18 . . . . 63.38(14) ?
    C31 P2 C17 C18 . . . . -43.40(15) ?
    Ru1 P2 C17 C18 . . . . -161.69(10) ?
    C25 P1 C19 C24 . . . . 3.00(19) ?
    C16 P1 C19 C24 . . . . -102.10(18) ?
    Ru1 P1 C19 C24 . . . . 127.89(16) ?
    C25 P1 C19 C20 . . . . -177.58(16) ?
    C16 P1 C19 C20 . . . . 77.33(17) ?
    Ru1 P1 C19 C20 . . . . -52.68(17) ?
    C24 C19 C20 C21 . . . . -1.0(3) ?
    P1 C19 C20 C21 . . . . 179.55(17) ?
    C19 C20 C21 C22 . . . . -0.5(3) ?
    C20 C21 C22 C23 . . . . 1.3(4) ?
    C21 C22 C23 C24 . . . . -0.5(4) ?
    C20 C19 C24 C23 . . . . 1.7(3) ?
    P1 C19 C24 C23 . . . . -178.84(17) ?
    C22 C23 C24 C19 . . . . -1.0(4) ?
    C19 P1 C25 C30 . . . . 114.01(16) ?
    C16 P1 C25 C30 . . . . -141.76(15) ?
    Ru1 P1 C25 C30 . . . . -2.91(17) ?
    C19 P1 C25 C26 . . . . -67.04(18) ?
    C16 P1 C25 C26 . . . . 37.19(18) ?
    Ru1 P1 C25 C26 . . . . 176.04(14) ?
    C30 C25 C26 C27 . . . . 1.0(3) ?
    P1 C25 C26 C27 . . . . -177.92(16) ?
    C25 C26 C27 C28 . . . . 0.8(3) ?
    C26 C27 C28 C29 . . . . -1.6(3) ?
    C27 C28 C29 C30 . . . . 0.6(3) ?
    C26 C25 C30 C29 . . . . -2.1(3) ?
    P1 C25 C30 C29 . . . . 176.90(16) ?
    C28 C29 C30 C25 . . . . 1.3(3) ?
    C37 P2 C31 C32 . . . . 36.01(17) ?
    C17 P2 C31 C32 . . . . 143.47(15) ?
    Ru1 P2 C31 C32 . . . . -88.43(15) ?
    C37 P2 C31 C36 . . . . -151.15(15) ?
    C17 P2 C31 C36 . . . . -43.69(17) ?
    Ru1 P2 C31 C36 . . . . 84.40(16) ?
    C36 C31 C32 C33 . . . . -0.6(3) ?
    P2 C31 C32 C33 . . . . 172.45(17) ?
    C31 C32 C33 C34 . . . . 0.2(3) ?
    C32 C33 C34 C35 . . . . 0.0(4) ?
    C33 C34 C35 C36 . . . . 0.3(4) ?
    C34 C35 C36 C31 . . . . -0.8(3) ?
    C32 C31 C36 C35 . . . . 0.9(3) ?
    P2 C31 C36 C35 . . . . -172.08(16) ?
    C31 P2 C37 C38 . . . . -149.01(14) ?
    C17 P2 C37 C38 . . . . 101.35(15) ?
    Ru1 P2 C37 C38 . . . . -34.41(16) ?
    C31 P2 C37 C42 . . . . 35.86(17) ?
    C17 P2 C37 C42 . . . . -73.79(16) ?
    Ru1 P2 C37 C42 . . . . 150.45(13) ?
    C42 C37 C38 C39 . . . . -1.2(3) ?
    P2 C37 C38 C39 . . . . -176.48(15) ?
    C37 C38 C39 C40 . . . . 0.6(3) ?
    C38 C39 C40 C41 . . . . 0.4(3) ?
    C39 C40 C41 C42 . . . . -0.8(3) ?
    C40 C41 C42 C37 . . . . 0.3(3) ?
    C38 C37 C42 C41 . . . . 0.7(3) ?
    P2 C37 C42 C41 . . . . 175.92(15) ?
    C47 Ru1 C43 C44 . . . . 101.15(13) ?
    C45 Ru1 C43 C44 . . . . 28.99(12) ?
    C48 Ru1 C43 C44 . . . . 131.30(18) ?
    C46 Ru1 C43 C44 . . . . 65.05(12) ?
    P2 Ru1 C43 C44 . . . . 166.40(9) ?
    P1 Ru1 C43 C44 . . . . -40.17(13) ?
    Cl1 Ru1 C43 C44 . . . . -115.00(11) ?
    C47 Ru1 C43 C48 . . . . -30.14(12) ?
    C45 Ru1 C43 C48 . . . . -102.31(13) ?
    C44 Ru1 C43 C48 . . . . -131.30(18) ?
    C46 Ru1 C43 C48 . . . . -66.25(13) ?
    P2 Ru1 C43 C48 . . . . 35.11(14) ?
    P1 Ru1 C43 C48 . . . . -171.46(10) ?
    Cl1 Ru1 C43 C48 . . . . 113.70(12) ?
    C47 Ru1 C43 C49 . . . . -146.2(2) ?
    C45 Ru1 C43 C49 . . . . 141.6(2) ?
    C48 Ru1 C43 C49 . . . . -116.1(3) ?
    C44 Ru1 C43 C49 . . . . 112.6(2) ?
    C46 Ru1 C43 C49 . . . . 177.7(2) ?
    P2 Ru1 C43 C49 . . . . -81.0(2) ?
    P1 Ru1 C43 C49 . . . . 72.4(2) ?
    Cl1 Ru1 C43 C49 . . . . -2.4(2) ?
    C48 C43 C44 C45 . . . . -2.1(3) ?
    C49 C43 C44 C45 . . . . 179.38(18) ?
    Ru1 C43 C44 C45 . . . . -55.40(16) ?
    C48 C43 C44 Ru1 . . . . 53.29(15) ?
    C49 C43 C44 Ru1 . . . . -125.22(17) ?
    C47 Ru1 C44 C43 . . . . -66.53(12) ?
    C45 Ru1 C44 C43 . . . . -132.13(18) ?
    C48 Ru1 C44 C43 . . . . -29.40(11) ?
    C46 Ru1 C44 C43 . . . . -102.57(13) ?
    P2 Ru1 C44 C43 . . . . -33.7(2) ?
    P1 Ru1 C44 C43 . . . . 148.73(11) ?
    Cl1 Ru1 C44 C43 . . . . 67.10(11) ?
    C47 Ru1 C44 C45 . . . . 65.60(14) ?
    C48 Ru1 C44 C45 . . . . 102.73(14) ?
    C43 Ru1 C44 C45 . . . . 132.13(18) ?
    C46 Ru1 C44 C45 . . . . 29.55(13) ?
    P2 Ru1 C44 C45 . . . . 98.39(19) ?
    P1 Ru1 C44 C45 . . . . -79.14(12) ?
    Cl1 Ru1 C44 C45 . . . . -160.77(12) ?
    C43 C44 C45 C46 . . . . -2.9(3) ?
    Ru1 C44 C45 C46 . . . . -59.29(16) ?
    C43 C44 C45 Ru1 . . . . 56.38(17) ?
    C47 Ru1 C45 C46 . . . . 28.61(12) ?
    C48 Ru1 C45 C46 . . . . 65.36(13) ?
    C44 Ru1 C45 C46 . . . . 130.35(19) ?
    C43 Ru1 C45 C46 . . . . 101.73(14) ?
    P2 Ru1 C45 C46 . . . . -16.67(17) ?
    P1 Ru1 C45 C46 . . . . -126.47(12) ?
    Cl1 Ru1 C45 C46 . . . . 157.44(10) ?
    C47 Ru1 C45 C44 . . . . -101.74(14) ?
    C48 Ru1 C45 C44 . . . . -64.99(13) ?
    C43 Ru1 C45 C44 . . . . -28.62(12) ?
    C46 Ru1 C45 C44 . . . . -130.35(19) ?
    P2 Ru1 C45 C44 . . . . -147.02(10) ?
    P1 Ru1 C45 C44 . . . . 103.18(12) ?
    Cl1 Ru1 C45 C44 . . . . 27.09(16) ?
    C44 C45 C46 C47 . . . . 6.8(3) ?
    Ru1 C45 C46 C47 . . . . -51.07(16) ?
    C44 C45 C46 C52 . . . . -164.51(19) ?
    Ru1 C45 C46 C52 . . . . 137.60(19) ?
    C44 C45 C46 Ru1 . . . . 57.89(16) ?
    C47 Ru1 C46 C45 . . . . -132.29(18) ?
    C48 Ru1 C46 C45 . . . . -102.69(14) ?
    C44 Ru1 C46 C45 . . . . -30.03(12) ?
    C43 Ru1 C46 C45 . . . . -66.08(13) ?
    P2 Ru1 C46 C45 . . . . 169.32(11) ?
    P1 Ru1 C46 C45 . . . . 58.88(13) ?
    Cl1 Ru1 C46 C45 . . . . -66.2(3) ?
    C45 Ru1 C46 C47 . . . . 132.29(18) ?
    C48 Ru1 C46 C47 . . . . 29.60(12) ?
    C44 Ru1 C46 C47 . . . . 102.26(13) ?
    C43 Ru1 C46 C47 . . . . 66.21(13) ?
    P2 Ru1 C46 C47 . . . . -58.39(12) ?
    P1 Ru1 C46 C47 . . . . -168.83(10) ?
    Cl1 Ru1 C46 C47 . . . . 66.0(2) ?
    C47 Ru1 C46 C52 . . . . 113.0(3) ?
    C45 Ru1 C46 C52 . . . . -114.7(3) ?
    C48 Ru1 C46 C52 . . . . 142.6(3) ?
    C44 Ru1 C46 C52 . . . . -144.7(3) ?
    C43 Ru1 C46 C52 . . . . 179.2(3) ?
    P2 Ru1 C46 C52 . . . . 54.6(3) ?
    P1 Ru1 C46 C52 . . . . -55.8(3) ?
    Cl1 Ru1 C46 C52 . . . . 179.1(2) ?
    C45 C46 C47 C48 . . . . -6.0(3) ?
    C52 C46 C47 C48 . . . . 165.46(19) ?
    Ru1 C46 C47 C48 . . . . -57.09(17) ?
    C45 C46 C47 Ru1 . . . . 51.13(16) ?
    C52 C46 C47 Ru1 . . . . -137.46(18) ?
    C45 Ru1 C47 C46 . . . . -28.59(11) ?
    C48 Ru1 C47 C46 . . . . -131.40(18) ?
    C44 Ru1 C47 C46 . . . . -65.30(12) ?
    C43 Ru1 C47 C46 . . . . -101.61(13) ?
    P2 Ru1 C47 C46 . . . . 125.32(11) ?
    P1 Ru1 C47 C46 . . . . 18.43(17) ?
    Cl1 Ru1 C47 C46 . . . . -157.50(9) ?
    C45 Ru1 C47 C48 . . . . 102.80(13) ?
    C44 Ru1 C47 C48 . . . . 66.09(12) ?
    C43 Ru1 C47 C48 . . . . 29.79(12) ?
    C46 Ru1 C47 C48 . . . . 131.40(18) ?
    P2 Ru1 C47 C48 . . . . -103.28(12) ?
    P1 Ru1 C47 C48 . . . . 149.82(10) ?
    Cl1 Ru1 C47 C48 . . . . -26.11(15) ?
    C44 C43 C48 C47 . . . . 3.0(3) ?
    C49 C43 C48 C47 . . . . -178.57(18) ?
    Ru1 C43 C48 C47 . . . . 56.43(16) ?
    C44 C43 C48 Ru1 . . . . -53.46(16) ?
    C49 C43 C48 Ru1 . . . . 125.00(18) ?
    C46 C47 C48 C43 . . . . 1.1(3) ?
    Ru1 C47 C48 C43 . . . . -57.49(16) ?
    C46 C47 C48 Ru1 . . . . 58.61(17) ?
    C47 Ru1 C48 C43 . . . . 130.28(18) ?
    C45 Ru1 C48 C43 . . . . 65.54(12) ?
    C44 Ru1 C48 C43 . . . . 29.12(11) ?
    C46 Ru1 C48 C43 . . . . 101.37(13) ?
    P2 Ru1 C48 C43 . . . . -152.36(11) ?
    P1 Ru1 C48 C43 . . . . 23.0(3) ?
    Cl1 Ru1 C48 C43 . . . . -68.27(12) ?
    C45 Ru1 C48 C47 . . . . -64.73(13) ?
    C44 Ru1 C48 C47 . . . . -101.16(14) ?
    C43 Ru1 C48 C47 . . . . -130.28(18) ?
    C46 Ru1 C48 C47 . . . . -28.91(12) ?
    P2 Ru1 C48 C47 . . . . 77.36(12) ?
    P1 Ru1 C48 C47 . . . . -107.28(19) ?
    Cl1 Ru1 C48 C47 . . . . 161.45(11) ?
    C44 C43 C49 C50 . . . . 168.95(19) ?
    C48 C43 C49 C50 . . . . -9.5(3) ?
    Ru1 C43 C49 C50 . . . . 80.7(3) ?
    C44 C43 C49 C51 . . . . -66.2(3) ?
    C48 C43 C49 C51 . . . . 115.3(2) ?
    Ru1 C43 C49 C51 . . . . -154.51(19) ?
    C99 Ru2 P3 C77 . . . . 23.14(11) ?
    C97 Ru2 P3 C77 . . . . 72.53(9) ?
    C96 Ru2 P3 C77 . . . . 106.43(9) ?
    C100 Ru2 P3 C77 . . . . 82.6(2) ?
    C98 Ru2 P3 C77 . . . . 39.71(9) ?
    C95 Ru2 P3 C77 . . . . 124.68(10) ?
    P4 Ru2 P3 C77 . . . . -78.30(7) ?
    Cl2 Ru2 P3 C77 . . . . -159.16(7) ?
    C99 Ru2 P3 C71 . . . . -92.12(10) ?
    C97 Ru2 P3 C71 . . . . -42.73(9) ?
    C96 Ru2 P3 C71 . . . . -8.83(9) ?
    C100 Ru2 P3 C71 . . . . -32.7(2) ?
    C98 Ru2 P3 C71 . . . . -75.54(9) ?
    C95 Ru2 P3 C71 . . . . 9.42(10) ?
    P4 Ru2 P3 C71 . . . . 166.44(7) ?
    Cl2 Ru2 P3 C71 . . . . 85.59(7) ?
    C99 Ru2 P3 C68 . . . . 152.91(10) ?
    C97 Ru2 P3 C68 . . . . -157.70(10) ?
    C96 Ru2 P3 C68 . . . . -123.80(10) ?
    C100 Ru2 P3 C68 . . . . -147.6(2) ?
    C98 Ru2 P3 C68 . . . . 169.48(9) ?
    C95 Ru2 P3 C68 . . . . -105.55(10) ?
    P4 Ru2 P3 C68 . . . . 51.47(8) ?
    Cl2 Ru2 P3 C68 . . . . -29.39(8) ?
    C99 Ru2 P4 C89 . . . . -34.36(9) ?
    C97 Ru2 P4 C89 . . . . -2.65(13) ?
    C96 Ru2 P4 C89 . . . . -87.72(16) ?
    C100 Ru2 P4 C89 . . . . -71.06(9) ?
    C98 Ru2 P4 C89 . . . . -6.71(9) ?
    C95 Ru2 P4 C89 . . . . -94.84(9) ?
    P3 Ru2 P4 C89 . . . . 104.07(7) ?
    Cl2 Ru2 P4 C89 . . . . -176.90(7) ?
    C99 Ru2 P4 C83 . . . . 81.08(8) ?
    C97 Ru2 P4 C83 . . . . 112.78(13) ?
    C96 Ru2 P4 C83 . . . . 27.72(17) ?
    C100 Ru2 P4 C83 . . . . 44.37(8) ?
    C98 Ru2 P4 C83 . . . . 108.72(9) ?
    C95 Ru2 P4 C83 . . . . 20.59(9) ?
    P3 Ru2 P4 C83 . . . . -140.49(7) ?
    Cl2 Ru2 P4 C83 . . . . -61.47(7) ?
    C99 Ru2 P4 C69 . . . . -161.22(9) ?
    C97 Ru2 P4 C69 . . . . -129.52(13) ?
    C96 Ru2 P4 C69 . . . . 145.42(16) ?
    C100 Ru2 P4 C69 . . . . 162.07(9) ?
    C98 Ru2 P4 C69 . . . . -133.58(9) ?
    C95 Ru2 P4 C69 . . . . 138.29(9) ?
    P3 Ru2 P4 C69 . . . . -22.80(7) ?
    Cl2 Ru2 P4 C69 . . . . 56.23(7) ?
    C56 Fe2 C53 C57 . . . . 38.20(12) ?
    C61 Fe2 C53 C57 . . . . -30.4(2) ?
    C62 Fe2 C53 C57 . . . . -73.46(15) ?
    C55 Fe2 C53 C57 . . . . 82.43(12) ?
    C60 Fe2 C53 C57 . . . . 146.9(4) ?
    C58 Fe2 C53 C57 . . . . -118.78(13) ?
    C59 Fe2 C53 C57 . . . . -162.09(14) ?
    C54 Fe2 C53 C57 . . . . 120.01(16) ?
    C56 Fe2 C53 C54 . . . . -81.81(12) ?
    C57 Fe2 C53 C54 . . . . -120.01(16) ?
    C61 Fe2 C53 C54 . . . . -150.41(19) ?
    C62 Fe2 C53 C54 . . . . 166.53(12) ?
    C55 Fe2 C53 C54 . . . . -37.58(11) ?
    C60 Fe2 C53 C54 . . . . 26.9(4) ?
    C58 Fe2 C53 C54 . . . . 121.21(13) ?
    C59 Fe2 C53 C54 . . . . 77.90(15) ?
    C56 Fe2 C53 C63 . . . . 154.31(19) ?
    C57 Fe2 C53 C63 . . . . 116.1(2) ?
    C61 Fe2 C53 C63 . . . . 85.7(3) ?
    C62 Fe2 C53 C63 . . . . 42.7(2) ?
    C55 Fe2 C53 C63 . . . . -161.45(19) ?
    C60 Fe2 C53 C63 . . . . -97.0(4) ?
    C58 Fe2 C53 C63 . . . . -2.7(2) ?
    C59 Fe2 C53 C63 . . . . -46.0(2) ?
    C54 Fe2 C53 C63 . . . . -123.9(2) ?
    C57 C53 C54 C55 . . . . 0.7(2) ?
    C63 C53 C54 C55 . . . . -177.06(18) ?
    Fe2 C53 C54 C55 . . . . 57.99(13) ?
    C57 C53 C54 C69 . . . . -179.72(17) ?
    C63 C53 C54 C69 . . . . 2.5(3) ?
    Fe2 C53 C54 C69 . . . . -122.46(18) ?
    C57 C53 C54 Fe2 . . . . -57.26(13) ?
    C63 C53 C54 Fe2 . . . . 124.95(19) ?
    C56 Fe2 C54 C55 . . . . -37.88(12) ?
    C57 Fe2 C54 C55 . . . . -82.06(12) ?
    C61 Fe2 C54 C55 . . . . 22.2(3) ?
    C62 Fe2 C54 C55 . . . . -154.8(2) ?
    C60 Fe2 C54 C55 . . . . 68.44(15) ?
    C58 Fe2 C54 C55 . . . . 157.59(13) ?
    C59 Fe2 C54 C55 . . . . 113.11(13) ?
    C53 Fe2 C54 C55 . . . . -119.33(16) ?
    C56 Fe2 C54 C53 . . . . 81.45(12) ?
    C57 Fe2 C54 C53 . . . . 37.27(11) ?
    C61 Fe2 C54 C53 . . . . 141.5(2) ?
    C62 Fe2 C54 C53 . . . . -35.5(3) ?
    C55 Fe2 C54 C53 . . . . 119.33(16) ?
    C60 Fe2 C54 C53 . . . . -172.23(13) ?
    C58 Fe2 C54 C53 . . . . -83.08(15) ?
    C59 Fe2 C54 C53 . . . . -127.56(13) ?
    C56 Fe2 C54 C69 . . . . -157.51(18) ?
    C57 Fe2 C54 C69 . . . . 158.32(18) ?
    C61 Fe2 C54 C69 . . . . -97.5(3) ?
    C62 Fe2 C54 C69 . . . . 85.5(3) ?
    C55 Fe2 C54 C69 . . . . -119.6(2) ?
    C60 Fe2 C54 C69 . . . . -51.2(2) ?
    C58 Fe2 C54 C69 . . . . 38.0(2) ?
    C59 Fe2 C54 C69 . . . . -6.52(19) ?
    C53 Fe2 C54 C69 . . . . 121.0(2) ?
    C53 C54 C55 C56 . . . . 0.1(2) ?
    C69 C54 C55 C56 . . . . -179.48(17) ?
    Fe2 C54 C55 C56 . . . . 59.11(14) ?
    C53 C54 C55 Fe2 . . . . -59.04(13) ?
    C69 C54 C55 Fe2 . . . . 121.41(18) ?
    C57 Fe2 C55 C56 . . . . -38.12(12) ?
    C61 Fe2 C55 C56 . . . . 69.62(14) ?
    C62 Fe2 C55 C56 . . . . 39.9(3) ?
    C60 Fe2 C55 C56 . . . . 111.01(13) ?
    C58 Fe2 C55 C56 . . . . 177.6(2) ?
    C59 Fe2 C55 C56 . . . . 150.84(13) ?
    C53 Fe2 C55 C56 . . . . -81.89(13) ?
    C54 Fe2 C55 C56 . . . . -119.29(16) ?
    C56 Fe2 C55 C54 . . . . 119.29(16) ?
    C57 Fe2 C55 C54 . . . . 81.17(12) ?
    C61 Fe2 C55 C54 . . . . -171.08(11) ?
    C62 Fe2 C55 C54 . . . . 159.2(2) ?
    C60 Fe2 C55 C54 . . . . -129.70(12) ?
    C58 Fe2 C55 C54 . . . . -63.2(3) ?
    C59 Fe2 C55 C54 . . . . -89.87(13) ?
    C53 Fe2 C55 C54 . . . . 37.40(11) ?
    C54 C55 C56 C57 . . . . -0.9(2) ?
    Fe2 C55 C56 C57 . . . . 59.86(14) ?
    C54 C55 C56 Fe2 . . . . -60.72(13) ?
    C61 Fe2 C56 C57 . . . . 117.04(13) ?
    C62 Fe2 C56 C57 . . . . 78.62(14) ?
    C55 Fe2 C56 C57 . . . . -118.66(17) ?
    C60 Fe2 C56 C57 . . . . 156.65(12) ?
    C58 Fe2 C56 C57 . . . . 63.6(3) ?
    C59 Fe2 C56 C57 . . . . 176.70(17) ?
    C53 Fe2 C56 C57 . . . . -37.83(11) ?
    C54 Fe2 C56 C57 . . . . -81.23(12) ?
    C57 Fe2 C56 C55 . . . . 118.66(17) ?
    C61 Fe2 C56 C55 . . . . -124.30(13) ?
    C62 Fe2 C56 C55 . . . . -162.72(12) ?
    C60 Fe2 C56 C55 . . . . -84.69(13) ?
    C58 Fe2 C56 C55 . . . . -177.7(2) ?
    C59 Fe2 C56 C55 . . . . -64.6(2) ?
    C53 Fe2 C56 C55 . . . . 80.83(12) ?
    C54 Fe2 C56 C55 . . . . 37.43(11) ?
    C55 C56 C57 C53 . . . . 1.3(2) ?
    Fe2 C56 C57 C53 . . . . 61.49(14) ?
    C55 C56 C57 Fe2 . . . . -60.18(14) ?
    C54 C53 C57 C56 . . . . -1.3(2) ?
    C63 C53 C57 C56 . . . . 176.66(17) ?
    Fe2 C53 C57 C56 . . . . -59.94(14) ?
    C54 C53 C57 Fe2 . . . . 58.68(13) ?
    C63 C53 C57 Fe2 . . . . -123.40(17) ?
    C61 Fe2 C57 C56 . . . . -75.86(14) ?
    C62 Fe2 C57 C56 . . . . -117.77(13) ?
    C55 Fe2 C57 C56 . . . . 38.10(12) ?
    C60 Fe2 C57 C56 . . . . -46.1(2) ?
    C58 Fe2 C57 C56 . . . . -156.03(13) ?
    C59 Fe2 C57 C56 . . . . -173.9(3) ?
    C53 Fe2 C57 C56 . . . . 118.69(16) ?
    C54 Fe2 C57 C56 . . . . 81.69(12) ?
    C56 Fe2 C57 C53 . . . . -118.69(16) ?
    C61 Fe2 C57 C53 . . . . 165.45(12) ?
    C62 Fe2 C57 C53 . . . . 123.54(13) ?
    C55 Fe2 C57 C53 . . . . -80.59(12) ?
    C60 Fe2 C57 C53 . . . . -164.79(16) ?
    C58 Fe2 C57 C53 . . . . 85.28(14) ?
    C59 Fe2 C57 C53 . . . . 67.4(4) ?
    C54 Fe2 C57 C53 . . . . -37.00(11) ?
    C56 Fe2 C58 C59 . . . . 139.7(2) ?
    C57 Fe2 C58 C59 . . . . -173.24(13) ?
    C61 Fe2 C58 C59 . . . . 81.03(15) ?
    C62 Fe2 C58 C59 . . . . 119.3(2) ?
    C55 Fe2 C58 C59 . . . . -35.9(3) ?
    C60 Fe2 C58 C59 . . . . 37.12(14) ?
    C53 Fe2 C58 C59 . . . . -127.98(13) ?
    C54 Fe2 C58 C59 . . . . -83.30(16) ?
    C56 Fe2 C58 C62 . . . . 20.4(3) ?
    C57 Fe2 C58 C62 . . . . 67.48(17) ?
    C61 Fe2 C58 C62 . . . . -38.26(14) ?
    C55 Fe2 C58 C62 . . . . -155.2(2) ?
    C60 Fe2 C58 C62 . . . . -82.17(16) ?
    C59 Fe2 C58 C62 . . . . -119.3(2) ?
    C53 Fe2 C58 C62 . . . . 112.74(14) ?
    C54 Fe2 C58 C62 . . . . 157.42(13) ?
    C62 C58 C59 C60 . . . . 0.4(2) ?
    Fe2 C58 C59 C60 . . . . -58.46(15) ?
    C62 C58 C59 Fe2 . . . . 58.83(15) ?
    C56 Fe2 C59 C60 . . . . -28.8(3) ?
    C57 Fe2 C59 C60 . . . . 142.4(3) ?
    C61 Fe2 C59 C60 . . . . 38.05(14) ?
    C62 Fe2 C59 C60 . . . . 82.09(15) ?
    C55 Fe2 C59 C60 . . . . -73.83(15) ?
    C58 Fe2 C59 C60 . . . . 119.77(19) ?
    C53 Fe2 C59 C60 . . . . -163.23(13) ?
    C54 Fe2 C59 C60 . . . . -119.28(13) ?
    C56 Fe2 C59 C58 . . . . -148.59(19) ?
    C57 Fe2 C59 C58 . . . . 22.6(4) ?
    C61 Fe2 C59 C58 . . . . -81.72(15) ?
    C62 Fe2 C59 C58 . . . . -37.68(14) ?
    C55 Fe2 C59 C58 . . . . 166.40(13) ?
    C60 Fe2 C59 C58 . . . . -119.77(19) ?
    C53 Fe2 C59 C58 . . . . 77.00(16) ?
    C54 Fe2 C59 C58 . . . . 120.96(14) ?
    C58 C59 C60 C61 . . . . -0.7(2) ?
    Fe2 C59 C60 C61 . . . . -59.63(15) ?
    C58 C59 C60 Fe2 . . . . 58.89(15) ?
    C56 Fe2 C60 C59 . . . . 166.06(13) ?
    C57 Fe2 C60 C59 . . . . -162.42(17) ?
    C61 Fe2 C60 C59 . . . . -118.7(2) ?
    C62 Fe2 C60 C59 . . . . -80.87(15) ?
    C55 Fe2 C60 C59 . . . . 123.46(14) ?
    C58 Fe2 C60 C59 . . . . -37.08(14) ?
    C53 Fe2 C60 C59 . . . . 63.2(4) ?
    C54 Fe2 C60 C59 . . . . 84.71(16) ?
    C56 Fe2 C60 C61 . . . . -75.28(16) ?
    C57 Fe2 C60 C61 . . . . -43.8(2) ?
    C62 Fe2 C60 C61 . . . . 37.79(15) ?
    C55 Fe2 C60 C61 . . . . -117.88(15) ?
    C58 Fe2 C60 C61 . . . . 81.58(16) ?
    C59 Fe2 C60 C61 . . . . 118.7(2) ?
    C53 Fe2 C60 C61 . . . . -178.1(3) ?
    C54 Fe2 C60 C61 . . . . -156.63(13) ?
    C59 C60 C61 C62 . . . . 0.8(2) ?
    Fe2 C60 C61 C62 . . . . -59.96(15) ?
    C59 C60 C61 Fe2 . . . . 60.80(15) ?
    C56 Fe2 C61 C60 . . . . 117.49(15) ?
    C57 Fe2 C61 C60 . . . . 157.67(14) ?
    C62 Fe2 C61 C60 . . . . -119.0(2) ?
    C55 Fe2 C61 C60 . . . . 78.91(16) ?
    C58 Fe2 C61 C60 . . . . -80.91(16) ?
    C59 Fe2 C61 C60 . . . . -37.59(15) ?
    C53 Fe2 C61 C60 . . . . 179.00(18) ?
    C54 Fe2 C61 C60 . . . . 62.5(3) ?
    C56 Fe2 C61 C62 . . . . -123.49(14) ?
    C57 Fe2 C61 C62 . . . . -83.30(15) ?
    C55 Fe2 C61 C62 . . . . -162.07(13) ?
    C60 Fe2 C61 C62 . . . . 119.0(2) ?
    C58 Fe2 C61 C62 . . . . 38.11(14) ?
    C59 Fe2 C61 C62 . . . . 81.44(15) ?
    C53 Fe2 C61 C62 . . . . -62.0(2) ?
    C54 Fe2 C61 C62 . . . . -178.4(2) ?
    C60 C61 C62 C58 . . . . -0.6(2) ?
    Fe2 C61 C62 C58 . . . . -60.77(15) ?
    C60 C61 C62 Fe2 . . . . 60.16(15) ?
    C59 C58 C62 C61 . . . . 0.1(2) ?
    Fe2 C58 C62 C61 . . . . 59.95(15) ?
    C59 C58 C62 Fe2 . . . . -59.80(15) ?
    C56 Fe2 C62 C61 . . . . 70.16(16) ?
    C57 Fe2 C62 C61 . . . . 111.78(14) ?
    C55 Fe2 C62 C61 . . . . 41.4(3) ?
    C60 Fe2 C62 C61 . . . . -37.69(14) ?
    C58 Fe2 C62 C61 . . . . -118.2(2) ?
    C59 Fe2 C62 C61 . . . . -80.97(15) ?
    C53 Fe2 C62 C61 . . . . 151.87(13) ?
    C54 Fe2 C62 C61 . . . . 178.4(2) ?
    C56 Fe2 C62 C58 . . . . -171.64(14) ?
    C57 Fe2 C62 C58 . . . . -130.02(15) ?
    C61 Fe2 C62 C58 . . . . 118.2(2) ?
    C55 Fe2 C62 C58 . . . . 159.58(19) ?
    C60 Fe2 C62 C58 . . . . 80.51(16) ?
    C59 Fe2 C62 C58 . . . . 37.24(15) ?
    C53 Fe2 C62 C58 . . . . -89.92(16) ?
    C54 Fe2 C62 C58 . . . . -63.4(3) ?
    C57 C53 C63 C64 . . . . 67.2(3) ?
    C54 C53 C63 C64 . . . . -115.3(2) ?
    Fe2 C53 C63 C64 . . . . -20.4(3) ?
    C57 C53 C63 C68 . . . . -107.9(2) ?
    C54 C53 C63 C68 . . . . 69.5(3) ?
    Fe2 C53 C63 C68 . . . . 164.47(15) ?
    C68 C63 C64 C65 . . . . -2.5(3) ?
    C53 C63 C64 C65 . . . . -177.9(2) ?
    C63 C64 C65 C66 . . . . -0.8(4) ?
    C64 C65 C66 C67 . . . . 2.7(4) ?
    C65 C66 C67 C68 . . . . -1.3(3) ?
    C66 C67 C68 C63 . . . . -2.1(3) ?
    C66 C67 C68 P3 . . . . 169.10(17) ?
    C64 C63 C68 C67 . . . . 3.9(3) ?
    C53 C63 C68 C67 . . . . 179.02(18) ?
    C64 C63 C68 P3 . . . . -166.98(15) ?
    C53 C63 C68 P3 . . . . 8.2(3) ?
    C77 P3 C68 C67 . . . . -121.93(16) ?
    C71 P3 C68 C67 . . . . -15.37(17) ?
    Ru2 P3 C68 C67 . . . . 101.19(15) ?
    C77 P3 C68 C63 . . . . 48.87(17) ?
    C71 P3 C68 C63 . . . . 155.43(16) ?
    Ru2 P3 C68 C63 . . . . -88.01(16) ?
    C55 C54 C69 C70 . . . . -52.6(2) ?
    C53 C54 C69 C70 . . . . 127.88(19) ?
    Fe2 C54 C69 C70 . . . . 36.3(2) ?
    C55 C54 C69 P4 . . . . 71.8(2) ?
    C53 C54 C69 P4 . . . . -107.69(18) ?
    Fe2 C54 C69 P4 . . . . 160.73(10) ?
    C89 P4 C69 C54 . . . . -61.89(13) ?
    C83 P4 C69 C54 . . . . -168.69(12) ?
    Ru2 P4 C69 C54 . . . . 72.45(13) ?
    C89 P4 C69 C70 . . . . 62.68(14) ?
    C83 P4 C69 C70 . . . . -44.12(15) ?
    Ru2 P4 C69 C70 . . . . -162.98(10) ?
    C77 P3 C71 C76 . . . . -1.18(19) ?
    C68 P3 C71 C76 . . . . -104.92(17) ?
    Ru2 P3 C71 C76 . . . . 124.21(16) ?
    C77 P3 C71 C72 . . . . -179.89(15) ?
    C68 P3 C71 C72 . . . . 76.37(16) ?
    Ru2 P3 C71 C72 . . . . -54.50(16) ?
    C76 C71 C72 C73 . . . . 1.5(3) ?
    P3 C71 C72 C73 . . . . -179.70(16) ?
    C71 C72 C73 C74 . . . . 0.1(3) ?
    C72 C73 C74 C75 . . . . -1.1(3) ?
    C73 C74 C75 C76 . . . . 0.6(4) ?
    C72 C71 C76 C75 . . . . -2.1(3) ?
    P3 C71 C76 C75 . . . . 179.19(16) ?
    C74 C75 C76 C71 . . . . 1.1(3) ?
    C71 P3 C77 C82 . . . . 123.53(17) ?
    C68 P3 C77 C82 . . . . -132.22(16) ?
    Ru2 P3 C77 C82 . . . . 8.00(19) ?
    C71 P3 C77 C78 . . . . -59.44(18) ?
    C68 P3 C77 C78 . . . . 44.81(18) ?
    Ru2 P3 C77 C78 . . . . -174.97(14) ?
    C82 C77 C78 C79 . . . . 0.2(3) ?
    P3 C77 C78 C79 . . . . -176.88(16) ?
    C77 C78 C79 C80 . . . . 0.8(3) ?
    C78 C79 C80 C81 . . . . -1.4(3) ?
    C79 C80 C81 C82 . . . . 1.0(4) ?
    C78 C77 C82 C81 . . . . -0.6(3) ?
    P3 C77 C82 C81 . . . . 176.50(17) ?
    C80 C81 C82 C77 . . . . 0.0(3) ?
    C89 P4 C83 C84 . . . . 34.89(17) ?
    C69 P4 C83 C84 . . . . 141.45(15) ?
    Ru2 P4 C83 C84 . . . . -91.18(15) ?
    C89 P4 C83 C88 . . . . -150.60(15) ?
    C69 P4 C83 C88 . . . . -44.03(17) ?
    Ru2 P4 C83 C88 . . . . 83.33(15) ?
    C88 C83 C84 C85 . . . . -0.8(3) ?
    P4 C83 C84 C85 . . . . 173.85(15) ?
    C83 C84 C85 C86 . . . . -0.8(3) ?
    C84 C85 C86 C87 . . . . 0.9(3) ?
    C85 C86 C87 C88 . . . . 0.7(3) ?
    C86 C87 C88 C83 . . . . -2.3(3) ?
    C84 C83 C88 C87 . . . . 2.3(3) ?
    P4 C83 C88 C87 . . . . -172.34(15) ?
    C83 P4 C89 C90 . . . . -147.02(16) ?
    C69 P4 C89 C90 . . . . 104.98(16) ?
    Ru2 P4 C89 C90 . . . . -29.57(18) ?
    C83 P4 C89 C94 . . . . 41.39(17) ?
    C69 P4 C89 C94 . . . . -66.61(17) ?
    Ru2 P4 C89 C94 . . . . 158.84(13) ?
    C94 C89 C90 C91 . . . . 2.3(3) ?
    P4 C89 C90 C91 . . . . -169.45(17) ?
    C89 C90 C91 C92 . . . . 0.9(3) ?
    C90 C91 C92 C93 . . . . -2.9(4) ?
    C91 C92 C93 C94 . . . . 1.6(3) ?
    C92 C93 C94 C89 . . . . 1.7(3) ?
    C90 C89 C94 C93 . . . . -3.7(3) ?
    P4 C89 C94 C93 . . . . 168.03(15) ?
    C99 Ru2 C95 C100 . . . . -29.57(11) ?
    C97 Ru2 C95 C100 . . . . -102.03(13) ?
    C96 Ru2 C95 C100 . . . . -131.41(18) ?
    C98 Ru2 C95 C100 . . . . -65.95(12) ?
    P4 Ru2 C95 C100 . . . . 43.83(13) ?
    P3 Ru2 C95 C100 . . . . -162.64(9) ?
    Cl2 Ru2 C95 C100 . . . . 123.69(11) ?
    C99 Ru2 C95 C96 . . . . 101.84(13) ?
    C97 Ru2 C95 C96 . . . . 29.39(13) ?
    C100 Ru2 C95 C96 . . . . 131.41(18) ?
    C98 Ru2 C95 C96 . . . . 65.46(13) ?
    P4 Ru2 C95 C96 . . . . 175.25(10) ?
    P3 Ru2 C95 C96 . . . . -31.23(15) ?
    Cl2 Ru2 C95 C96 . . . . -104.89(12) ?
    C99 Ru2 C95 C101 . . . . -146.7(2) ?
    C97 Ru2 C95 C101 . . . . 140.9(2) ?
    C96 Ru2 C95 C101 . . . . 111.5(2) ?
    C100 Ru2 C95 C101 . . . . -117.1(2) ?
    C98 Ru2 C95 C101 . . . . 176.9(2) ?
    P4 Ru2 C95 C101 . . . . -73.28(19) ?
    P3 Ru2 C95 C101 . . . . 80.3(2) ?
    Cl2 Ru2 C95 C101 . . . . 6.59(18) ?
    C100 C95 C96 C97 . . . . -3.7(3) ?
    C101 C95 C96 C97 . . . . 176.21(18) ?
    Ru2 C95 C96 C97 . . . . -56.68(17) ?
    C100 C95 C96 Ru2 . . . . 53.00(15) ?
    C101 C95 C96 Ru2 . . . . -127.11(17) ?
    C99 Ru2 C96 C97 . . . . 65.12(13) ?
    C100 Ru2 C96 C97 . . . . 102.14(14) ?
    C98 Ru2 C96 C97 . . . . 28.91(12) ?
    C95 Ru2 C96 C97 . . . . 130.99(19) ?
    P4 Ru2 C96 C97 . . . . 120.60(15) ?
    P3 Ru2 C96 C97 . . . . -71.21(12) ?
    Cl2 Ru2 C96 C97 . . . . -152.95(12) ?
    C99 Ru2 C96 C95 . . . . -65.88(12) ?
    C97 Ru2 C96 C95 . . . . -130.99(19) ?
    C100 Ru2 C96 C95 . . . . -28.85(11) ?
    C98 Ru2 C96 C95 . . . . -102.08(13) ?
    P4 Ru2 C96 C95 . . . . -10.4(2) ?
    P3 Ru2 C96 C95 . . . . 157.79(11) ?
    Cl2 Ru2 C96 C95 . . . . 76.06(12) ?
    C95 C96 C97 C98 . . . . -0.1(3) ?
    Ru2 C96 C97 C98 . . . . -57.85(17) ?
    C95 C96 C97 Ru2 . . . . 57.80(17) ?
    C99 Ru2 C97 C96 . . . . -102.58(14) ?
    C100 Ru2 C97 C96 . . . . -65.31(13) ?
    C98 Ru2 C97 C96 . . . . -131.72(19) ?
    C95 Ru2 C97 C96 . . . . -29.51(12) ?
    P4 Ru2 C97 C96 . . . . -138.07(11) ?
    P3 Ru2 C97 C96 . . . . 112.02(12) ?
    Cl2 Ru2 C97 C96 . . . . 34.73(15) ?
    C99 Ru2 C97 C98 . . . . 29.14(12) ?
    C96 Ru2 C97 C98 . . . . 131.72(19) ?
    C100 Ru2 C97 C98 . . . . 66.41(12) ?
    C95 Ru2 C97 C98 . . . . 102.21(13) ?
    P4 Ru2 C97 C98 . . . . -6.35(19) ?
    P3 Ru2 C97 C98 . . . . -116.26(12) ?
    Cl2 Ru2 C97 C98 . . . . 166.45(10) ?
    C96 C97 C98 C99 . . . . 5.3(3) ?
    Ru2 C97 C98 C99 . . . . -51.49(16) ?
    C96 C97 C98 C104 . . . . -167.1(2) ?
    Ru2 C97 C98 C104 . . . . 136.08(19) ?
    C96 C97 C98 Ru2 . . . . 56.78(17) ?
    C99 Ru2 C98 C97 . . . . -131.58(19) ?
    C96 Ru2 C98 C97 . . . . -29.05(13) ?
    C100 Ru2 C98 C97 . . . . -101.27(14) ?
    C95 Ru2 C98 C97 . . . . -65.51(13) ?
    P4 Ru2 C98 C97 . . . . 176.48(11) ?
    P3 Ru2 C98 C97 . . . . 67.55(12) ?
    Cl2 Ru2 C98 C97 . . . . -34.7(2) ?
    C97 Ru2 C98 C99 . . . . 131.58(19) ?
    C96 Ru2 C98 C99 . . . . 102.53(13) ?
    C100 Ru2 C98 C99 . . . . 30.31(11) ?
    C95 Ru2 C98 C99 . . . . 66.07(12) ?
    P4 Ru2 C98 C99 . . . . -51.94(13) ?
    P3 Ru2 C98 C99 . . . . -160.87(11) ?
    Cl2 Ru2 C98 C99 . . . . 96.9(2) ?
    C99 Ru2 C98 C104 . . . . 114.2(3) ?
    C97 Ru2 C98 C104 . . . . -114.2(3) ?
    C96 Ru2 C98 C104 . . . . -143.3(3) ?
    C100 Ru2 C98 C104 . . . . 144.5(3) ?
    C95 Ru2 C98 C104 . . . . -179.8(3) ?
    P4 Ru2 C98 C104 . . . . 62.2(3) ?
    P3 Ru2 C98 C104 . . . . -46.7(3) ?
    Cl2 Ru2 C98 C104 . . . . -148.9(2) ?
    C97 C98 C99 C100 . . . . -6.9(3) ?
    C104 C98 C99 C100 . . . . 165.47(19) ?
    Ru2 C98 C99 C100 . . . . -58.85(16) ?
    C97 C98 C99 Ru2 . . . . 51.93(16) ?
    C104 C98 C99 Ru2 . . . . -135.69(19) ?
    C97 Ru2 C99 C98 . . . . -28.98(12) ?
    C96 Ru2 C99 C98 . . . . -65.16(13) ?
    C100 Ru2 C99 C98 . . . . -130.19(18) ?
    C95 Ru2 C99 C98 . . . . -101.63(13) ?
    P4 Ru2 C99 C98 . . . . 133.83(12) ?
    P3 Ru2 C99 C98 . . . . 28.01(15) ?
    Cl2 Ru2 C99 C98 . . . . -148.32(10) ?
    C97 Ru2 C99 C100 . . . . 101.21(13) ?
    C96 Ru2 C99 C100 . . . . 65.03(12) ?
    C98 Ru2 C99 C100 . . . . 130.19(18) ?
    C95 Ru2 C99 C100 . . . . 28.56(11) ?
    P4 Ru2 C99 C100 . . . . -95.98(11) ?
    P3 Ru2 C99 C100 . . . . 158.20(9) ?
    Cl2 Ru2 C99 C100 . . . . -18.13(16) ?
    C96 C95 C100 C99 . . . . 2.0(3) ?
    C101 C95 C100 C99 . . . . -177.85(18) ?
    Ru2 C95 C100 C99 . . . . 54.69(16) ?
    C96 C95 C100 Ru2 . . . . -52.66(15) ?
    C101 C95 C100 Ru2 . . . . 127.46(18) ?
    C98 C99 C100 C95 . . . . 3.4(3) ?
    Ru2 C99 C100 C95 . . . . -56.54(16) ?
    C98 C99 C100 Ru2 . . . . 59.91(17) ?
    C99 Ru2 C100 C95 . . . . 131.69(18) ?
    C97 Ru2 C100 C95 . . . . 65.72(12) ?
    C96 Ru2 C100 C95 . . . . 29.40(12) ?
    C98 Ru2 C100 C95 . . . . 101.98(13) ?
    P4 Ru2 C100 C95 . . . . -143.40(11) ?
    P3 Ru2 C100 C95 . . . . 55.4(3) ?
    Cl2 Ru2 C100 C95 . . . . -59.84(12) ?
    C97 Ru2 C100 C99 . . . . -65.97(13) ?
    C96 Ru2 C100 C99 . . . . -102.29(13) ?
    C98 Ru2 C100 C99 . . . . -29.71(12) ?
    C95 Ru2 C100 C99 . . . . -131.69(18) ?
    P4 Ru2 C100 C99 . . . . 84.91(11) ?
    P3 Ru2 C100 C99 . . . . -76.3(2) ?
    Cl2 Ru2 C100 C99 . . . . 168.47(11) ?
    C100 C95 C101 C102 . . . . -15.4(3) ?
    C96 C95 C101 C102 . . . . 164.71(19) ?
    Ru2 C95 C101 C102 . . . . 76.9(2) ?
    C100 C95 C101 C103 . . . . 108.0(2) ?
    C96 C95 C101 C103 . . . . -71.9(2) ?
    Ru2 C95 C101 C103 . . . . -159.75(17) ?
loop_
    _geom_hbond_atom_site_label_D
    _geom_hbond_atom_site_label_H
    _geom_hbond_atom_site_label_A
    _geom_hbond_site_symmetry_A
    _geom_hbond_distance_DH
    _geom_hbond_distance_HA
    _geom_hbond_distance_DA
    _geom_hbond_angle_DHA
    C20 H20 Cl1 . 0.95 2.69 3.499(2) 143.2
    C72 H72 Cl2 . 0.95 2.56 3.389(2) 145.4
    C13 H13 F3 2_655 0.95 2.51 3.076(2) 118.1
    C22 H22 F5 2_755 0.95 2.40 3.312(3) 160.6
    C34 H34 F6 1_565 0.95 2.48 3.161(3) 128.6
    C51 H51C F9 1_655 0.98 2.54 3.422(4) 149.2
    C60 H60 F6 . 0.95 2.55 3.380(3) 146.2
    C65 H65 F11 2_646 0.95 2.53 3.395(3) 152.2
    C74 H74 F7 2_546 0.95 2.50 3.130(3) 123.6
data_global
_journal_date_recd_electronic     2011-07-25
_journal_date_accepted     2011-09-07
_journal_name_full     'Acta Crystallographica, Section E'
_journal_year     2011
_journal_volume     67
_journal_issue     10
_journal_page_first     m1379
_journal_page_last     m1380
_journal_paper_category     QM
_journal_coeditor_code     KP2346
_publ_contact_author_name     'Kurt Mereiter'
_publ_contact_author_address
;
Institute of Chemical Technologies and Analytics
Vienna University of Technology
Getreidemarkt 9/164SC
A-1060 Vienna
Austria
;
_publ_contact_author_email     'kurt.mereiter@tuwien.ac.at'
_publ_contact_author_fax     '43 1 58801 17199'
_publ_contact_author_phone     '43 1 58801 17111'
_publ_section_title
;\
(<i>R</i>,<i>R</i>~Fc~,<i>S</i>~Ru~)-Chlorido(\h^6^-<i>p</i>-cymene){1-[1-\
(diphenylphosphanyl)ethyl]-2-[2-(diphenylphosphanyl)phenyl]ferrocene-\
\k^2^<i>P</i>,<i>P</i>'}ruthenium(II) hexafluoridophosphate
;
loop_
    _publ_author_name
    _publ_author_footnote
    _publ_author_address
    'Schuecker, Raffael' .
;
Institute of Organic Chemistry
University of Vienna
W\"ahringerstrasse 38
A-1090 Vienna
Austria
;
    'Weissensteiner, Walter' .
;
Institute of Organic Chemistry
University of Vienna
W\"ahringerstrasse 38
A-1090 Vienna
Austria
;
    'Mereiter, Kurt' .
;
Institute of Chemical Technologies and Analytics
Vienna University of Technology
Getreidemarkt 9/164SC
A-1060 Vienna
Austria
;
