# Supplementary material for: (R,R Fc,S Ru)-Chlorido(η6-p-cymene){1-[1-(diphenyl­phosphanyl)ethyl]-2-[2-(diphenyl­phosphanyl)phenyl]ferrocene-κ2 P,P′}ruthenium(II) hexa­fluorido­phosphate
Source: Acta Crystallogr Sect E Struct Rep Online. 2011 Sep 14;67(Pt 10):m1379–80. doi: 10.1107/S1600536811036506 (PMC3201293; doi:10.1107/S1600536811036506)
Supplement: Supplementary file 2 [file e-67-m1379-Isup2.hkl]

# 
# h,k,l, Fc-squared, Fo-squared, sigma(Fo-squared) and status flag 
# 
data_I
_shelx_title '1344 in P2(1), 1344 [RuCl(p-cym)(Walphos-002-1)]PF6' 
_shelx_refln_list_code          4 
_shelx_F_calc_maximum      492.03 
_exptl_crystal_F_000      2192.00 
_reflns_d_resolution_high  0.7101 
 
loop_ 
 _symmetry_equiv_pos_as_xyz 
 'x, y, z' 
 '-x, y+1/2, -z' 
 
_cell_length_a    12.7479 
_cell_length_b    15.8091 
_cell_length_c    22.8897 
_cell_angle_alpha  90.000 
_cell_angle_beta   97.378 
_cell_angle_gamma  90.000 
 
_shelx_F_squared_multiplier     1.000 
 
loop_ 
 _refln_index_h 
 _refln_index_k 
 _refln_index_l 
 _refln_F_squared_calc 
 _refln_F_squared_meas 
 _refln_F_squared_sigma 
 _refln_observed_status 
   0 -22   0     1641.18     1582.19     94.62 o 
   1 -22   0       19.16        2.88     22.66 o 
   2 -22   0      673.17      710.56     36.49 o 
   1 -21   0      850.84      960.86     40.97 o 
   2 -21   0       12.21      -14.46     16.35 o 
   3 -21   0       76.84       60.22     19.37 o 
   4 -21   0      661.05      792.62     38.30 o 
   5 -21   0      163.87      213.59     41.71 o 
   0 -20   0     1038.43     1064.52     48.76 o 
   1 -20   0       75.41       74.14     21.67 o 
   2 -20   0      353.91      385.59     32.56 o 
   3 -20   0       30.87       54.42     22.67 o 
   4 -20   0      158.91      125.65     24.92 o 
   5 -20   0      142.04      109.91     24.05 o 
   6 -20   0      757.60      803.69     65.22 o 
   7 -20   0     1013.21     1041.21     72.50 o 
   1 -19   0       91.16      105.77     17.67 o 
   2 -19   0      741.94      779.66     42.25 o 
   3 -19   0       31.37       25.27     55.01 o 
   4 -19   0     1333.66     1391.05     56.02 o 
   5 -19   0      165.74      136.46     24.74 o 
   6 -19   0       82.08       94.62     33.31 o 
   7 -19   0        1.74       -6.60     22.67 o 
   8 -19   0       90.00       60.28     23.26 o 
   9 -19   0      370.14      487.07     38.83 o 
   0 -18   0      575.60      612.22     50.39 o 
   1 -18   0      138.27      129.35     21.44 o 
   2 -18   0      224.27      209.62     25.47 o 
   3 -18   0      736.51      704.12     41.01 o 
   4 -18   0      399.95      402.71     31.43 o 
   5 -18   0      167.04      132.59     23.85 o 
   6 -18   0      112.29       63.55     29.95 o 
   7 -18   0      334.77      326.98     30.45 o 
   8 -18   0      157.36      150.73     31.91 o 
   9 -18   0      358.57      371.33     34.39 o 
  10 -18   0      174.74      173.81     29.35 o 
   1 -17   0      585.20      607.27     34.81 o 
   2 -17   0      315.18      280.12     25.07 o 
   3 -17   0       15.41       25.90     17.59 o 
   4 -17   0      172.06      198.64     24.34 o 
   5 -17   0      630.82      597.11     38.63 o 
   6 -17   0      527.59      524.32     49.83 o 
   7 -17   0      404.00      380.00     47.87 o 
   8 -17   0      483.67      484.74     35.43 o 
   9 -17   0      206.39      219.28     28.14 o 
  10 -17   0      223.47      201.06     28.27 o 
  11 -17   0     1225.96     1319.67     99.66 o 
   0 -16   0      710.78      754.98     52.63 o 
   1 -16   0      258.47      201.16     21.90 o 
   2 -16   0      197.74      214.33     25.89 o 
   3 -16   0      601.39      563.86     27.27 o 
   4 -16   0      568.16      595.77     35.42 o 
   5 -16   0      157.06      142.66     21.99 o 
   6 -16   0      126.95      141.78     21.86 o 
   7 -16   0      399.05      452.43     31.91 o 
   8 -16   0      721.63      699.31     40.05 o 
   9 -16   0       28.48       34.08     18.81 o 
  10 -16   0      475.68      528.19     37.03 o 
  11 -16   0      751.28      860.86     46.97 o 
  12 -16   0      258.33      303.35     34.33 o 
   1 -15   0      677.83      617.93     38.35 o 
   2 -15   0      159.35      148.43     19.41 o 
   3 -15   0        6.61       14.62     14.90 o 
   4 -15   0        3.62       12.88     11.82 o 
   5 -15   0     1021.74      931.68     41.68 o 
   6 -15   0      701.09      744.78     37.48 o 
   7 -15   0       72.81       64.04     18.61 o 
   8 -15   0      539.37      533.82     34.22 o 
   9 -15   0        1.62       -3.35     16.57 o 
  10 -15   0      142.07      175.04     25.07 o 
  11 -15   0      741.01      777.29     44.74 o 
  12 -15   0        6.02      -11.93     20.31 o 
  13 -15   0      387.82      394.32     30.27 o 
   0 -14   0      345.67      359.72     34.71 o 
   1 -14   0       67.68       72.66     16.43 o 
   2 -14   0      218.00      251.11     22.53 o 
   3 -14   0     2061.74     2102.99     98.68 o 
   4 -14   0      155.36      146.79     15.40 o 
   5 -14   0       49.17       51.87     17.48 o 
   6 -14   0      625.57      600.16     63.97 o 
   7 -14   0     1274.36     1286.61     70.68 o 
   8 -14   0      168.90      176.20     23.12 o 
   9 -14   0      788.22      803.63     41.28 o 
  10 -14   0      799.73      864.47     44.17 o 
  11 -14   0      775.37      766.99     43.32 o 
  12 -14   0       16.10       15.49     20.84 o 
  13 -14   0      992.85     1096.70     44.36 o 
   1 -13   0     1599.48     1702.59     40.71 o 
   2 -13   0        7.45       -1.72     13.16 o 
   3 -13   0      465.53      422.07     44.93 o 
   4 -13   0      465.23      542.17     57.11 o 
   5 -13   0     1005.21      970.10     51.37 o 
   6 -13   0     1332.16     1258.59     46.56 o 
   7 -13   0      984.32      959.20     42.05 o 
   8 -13   0     1836.94     1762.56     90.70 o 
   9 -13   0      126.97      100.96     25.33 o 
  10 -13   0     1124.04     1144.14     49.37 o 
  11 -13   0      620.56      660.05     61.31 o 
  12 -13   0      856.21      899.75     46.99 o 
  13 -13   0      788.22      842.40     55.97 o 
  14 -13   0      424.64      426.98     31.23 o 
   0 -12   0      953.98     1032.88     54.73 o 
   1 -12   0      641.13      705.51     58.23 o 
   2 -12   0     1278.45     1191.43     40.34 o 
   3 -12   0     5078.93     5145.19    166.56 o 
   4 -12   0       68.54       48.99     21.83 o 
   5 -12   0      166.78      158.47     19.48 o 
   6 -12   0      382.29      410.54     21.08 o 
   7 -12   0      141.66      161.04     20.40 o 
   8 -12   0      559.43      550.79     55.01 o 
   9 -12   0      833.73      910.77     61.45 o 
  10 -12   0     1770.13     1761.67     61.19 o 
  11 -12   0      508.25      475.20     38.21 o 
  12 -12   0      752.39      792.01     43.78 o 
  13 -12   0       68.86       98.46     21.56 o 
  14 -12   0      718.95      713.60     39.05 o 
   1 -11   0     2794.02     2911.39     56.55 o 
   2 -11   0     2441.51     2370.82     48.01 o 
   3 -11   0      700.57      726.43     45.07 o 
   4 -11   0      949.31      899.99     50.95 o 
   5 -11   0     5297.25     5258.84    118.82 o 
   6 -11   0     6353.07     6407.51    137.00 o 
   7 -11   0     4883.78     4659.57    225.64 o 
   8 -11   0     1903.33     1971.82     61.27 o 
   9 -11   0      657.78      650.88     36.12 o 
  10 -11   0      985.51      929.35     43.02 o 
  11 -11   0      131.65       91.74     21.45 o 
  12 -11   0      576.25      517.01     38.49 o 
  13 -11   0     2336.88     2336.19     81.12 o 
  14 -11   0      321.69      361.13     28.48 o 
  15 -11   0     1086.95     1154.94     52.93 o 
   0 -10   0     4226.71     4345.94     95.20 o 
   1 -10   0     1456.98     1511.98     65.27 o 
   2 -10   0      509.54      464.40     25.47 o 
   3 -10   0     1942.68     2122.99     53.13 o 
   4 -10   0     1470.21     1491.61     42.04 o 
   5 -10   0     3212.82     3266.83     63.14 o 
   6 -10   0     3307.58     3535.99     69.80 o 
   7 -10   0     3887.54     3933.71     76.68 o 
   8 -10   0     2958.28     2826.09     76.88 o 
   9 -10   0     6396.07     6412.00    146.76 o 
  10 -10   0     1252.42     1235.47     71.52 o 
  11 -10   0     1170.04     1201.90     49.26 o 
  12 -10   0     2143.09     2072.43     68.67 o 
  13 -10   0     1286.40     1323.91     45.27 o 
  14 -10   0      274.65      305.06     26.69 o 
  15 -10   0      342.73      315.46     28.05 o 
   1  -9   0     3138.64     3566.26     73.66 o 
   2  -9   0     7593.15     7485.98    154.28 o 
   3  -9   0     2099.29     2313.38     55.98 o 
   4  -9   0    11227.92    12269.63    287.21 o 
   5  -9   0      843.47      907.23     24.99 o 
   6  -9   0     5607.26     5612.00     86.56 o 
   7  -9   0     2324.55     2460.20     44.80 o 
   8  -9   0     1147.41     1134.20     80.48 o 
   9  -9   0     1387.09     1570.74     80.34 o 
  10  -9   0      308.38      281.84     31.07 o 
  11  -9   0     1302.61     1298.88     90.00 o 
  12  -9   0      164.75      187.97     30.93 o 
  13  -9   0     1671.57     1650.63     50.48 o 
  14  -9   0     1908.55     1902.24     68.20 o 
  15  -9   0     1477.76     1441.58     69.13 o 
  16  -9   0       23.05        4.60     18.37 o 
   1  -8   0     2253.78     2508.04     58.01 o 
   2  -8   0    15170.86    16537.74    326.48 o 
   3  -8   0      229.41      201.01     13.29 o 
   4  -8   0     7267.27     7919.93    163.69 o 
   5  -8   0     5568.24     6096.99     97.46 o 
   6  -8   0    16942.01    18381.48    257.97 o 
   7  -8   0     7996.17     8203.47    121.53 o 
   8  -8   0     5548.92     5452.86    199.19 o 
   9  -8   0     2620.96     2620.03     57.53 o 
  10  -8   0     1802.50     1860.26     47.05 o 
  11  -8   0     4439.04     4405.05    121.35 o 
  12  -8   0      530.53      532.72     27.39 o 
  13  -8   0     7647.73     7581.42    142.93 o 
  14  -8   0      417.04      403.90     28.00 o 
  15  -8   0     5892.71     6032.37    123.53 o 
  16  -8   0      116.45       95.60     22.06 o 
   1  -7   0    17082.00    19498.66    381.54 o 
   2  -7   0     6632.60     6994.92    142.91 o 
   3  -7   0     8913.75     9805.01    248.02 o 
   4  -7   0    25183.67    26528.63   1065.29 o 
   5  -7   0     1202.47     1231.82     25.48 o 
   6  -7   0     4711.92     4639.38     71.90 o 
   7  -7   0     1207.40     1329.14     27.83 o 
   8  -7   0      669.90      677.92     25.25 o 
   9  -7   0     1103.60     1198.89     56.83 o 
  10  -7   0     1203.00     1226.90     36.23 o 
  11  -7   0     3183.14     3274.80     70.99 o 
  12  -7   0     2581.52     2455.59     51.60 o 
  13  -7   0      462.60      466.21     41.99 o 
  14  -7   0     2424.08     2372.35     62.62 o 
  15  -7   0      700.63      733.98     36.14 o 
  16  -7   0      983.13     1053.38     43.63 o 
   0  -6   0    16884.45    18369.30    499.68 o 
   1  -6   0      648.86      764.99     22.63 o 
   2  -6   0    15463.57    17197.67    337.03 o 
   3  -6   0     7849.59     9216.06    300.51 o 
   4  -6   0    17940.10    19084.58    269.42 o 
   5  -6   0    19196.34    21580.80    299.03 o 
   6  -6   0    17320.48    18499.97    258.12 o 
   7  -6   0     4994.35     4803.09     74.15 o 
   8  -6   0    12852.22    13558.43    225.71 o 
   9  -6   0      660.44      591.97     24.32 o 
  10  -6   0     3688.65     3461.96     71.53 o 
  11  -6   0     2041.67     2038.03     46.91 o 
  12  -6   0     2096.22     2088.56     46.05 o 
  13  -6   0     2005.67     1924.61     45.18 o 
  14  -6   0     2314.63     2565.89     56.04 o 
  15  -6   0     4943.23     5139.99    107.53 o 
  16  -6   0      962.54     1073.85     53.71 o 
  17  -6   0      844.67      938.15     42.18 o 
   1  -5   0    23551.12    27921.86    540.94 o 
   2  -5   0     5610.74     6309.49    127.67 o 
   3  -5   0     4518.26     5243.85    108.77 o 
   4  -5   0     3240.48     3128.42     48.95 o 
   5  -5   0     8206.66     8985.75    128.49 o 
   6  -5   0    14773.68    15150.14    212.37 o 
   7  -5   0     4321.13     4361.48     67.55 o 
   8  -5   0     3670.49     3440.62     67.50 o 
   9  -5   0     1140.94      985.69     33.44 o 
  10  -5   0      418.39      417.65     21.52 o 
  11  -5   0     1174.85     1130.89     30.68 o 
  12  -5   0     4962.44     5090.00    102.45 o 
  13  -5   0     1261.86     1215.13     47.70 o 
  14  -5   0     7991.52     8269.16    133.17 o 
  15  -5   0      293.24      306.87     21.42 o 
  16  -5   0      753.92      782.77     37.48 o 
  17  -5   0     2277.30     2411.94     87.83 o 
   0  -4   0    40517.53    45426.64   1214.36 o 
   1  -4   0     7981.67     9259.02    182.96 o 
   2  -4   0     8289.72     8646.47    193.85 o 
   3  -4   0    27777.53    31187.04    492.84 o 
   4  -4   0     1822.21     2058.86     33.82 o 
   5  -4   0    33687.15    36322.93    496.66 o 
   6  -4   0     2937.38     2926.60     46.86 o 
   7  -4   0     1640.99     1666.55     37.81 o 
   8  -4   0    20857.67    22037.42    356.76 o 
   9  -4   0      290.32      280.52     16.50 o 
  10  -4   0     8928.72     9048.19    157.88 o 
  11  -4   0     1014.95     1018.11     34.79 o 
  12  -4   0      609.91      597.59     23.88 o 
  13  -4   0      419.22      472.62     22.22 o 
  14  -4   0     2637.78     2746.79     57.38 o 
  15  -4   0      483.89      497.30     30.91 o 
  16  -4   0     5157.92     5558.28     99.39 o 
  17  -4   0      687.97      754.57     37.08 o 
   1  -3   0    38962.11    43557.23   1164.81 o 
   2  -3   0     5441.68     6550.47    187.56 o 
   3  -3   0     9694.12    11122.70    154.81 o 
   4  -3   0    14101.98    15811.27    253.40 o 
   5  -3   0    10308.67    10793.47    151.83 o 
   6  -3   0     8546.05     8832.24    147.59 o 
   7  -3   0     9600.20    10157.10    169.83 o 
   8  -3   0    22388.45    23218.90    374.85 o 
   9  -3   0      912.01      943.59     25.01 o 
  10  -3   0      596.41      578.64     28.85 o 
  11  -3   0      310.95      300.49     17.41 o 
  12  -3   0     7029.73     7132.19    113.42 o 
  13  -3   0     1174.54     1122.96     32.40 o 
  14  -3   0     7091.15     7118.43    116.66 o 
  15  -3   0     2175.46     2212.62     50.93 o 
  16  -3   0     1029.32     1068.88     35.76 o 
  17  -3   0     1497.75     1595.21     60.74 o 
   1  -2   0    28471.28    32108.48    859.96 o 
   2  -2   0     8641.70     9060.76    176.36 o 
   3  -2   0    76601.53    85795.84   1345.12 o 
   4  -2   0     3301.54     3643.35     63.89 o 
   5  -2   0    31629.43    33062.68    523.14 o 
   6  -2   0    15088.74    14783.07    239.98 o 
   7  -2   0    25257.60    27374.18    437.62 o 
   8  -2   0     9109.24     8816.03    129.60 o 
   9  -2   0     3891.06     3858.81     64.41 o 
  10  -2   0     6228.41     6388.90    100.00 o 
  11  -2   0     2431.81     2263.08     48.85 o 
  12  -2   0       50.35       66.39     15.57 o 
  13  -2   0     7597.38     7643.14    121.68 o 
  14  -2   0      494.69      491.72     25.50 o 
  15  -2   0     2605.19     2646.90     90.02 o 
  16  -2   0      849.69      877.75     38.00 o 
  17  -2   0       46.59       46.88     18.78 o 
   2  -1   0     4624.82     5072.35     87.51 o 
   3  -1   0     4642.02     5704.30     94.15 o 
   4  -1   0    21737.81    25145.53    398.14 o 
   5  -1   0     3808.92     4361.64     76.20 o 
   6  -1   0     4202.73     4973.81     87.18 o 
   7  -1   0     2915.92     3146.25     65.27 o 
   8  -1   0     9472.94    10214.70    148.12 o 
   9  -1   0     4379.70     4234.31     69.11 o 
  10  -1   0     7056.66     7064.58    108.63 o 
  11  -1   0     1841.20     1672.43     49.50 o 
  12  -1   0     8540.42     8338.45    128.74 o 
  13  -1   0      193.10      226.53     21.52 o 
  14  -1   0     4004.06     4070.47     81.50 o 
  15  -1   0     2634.26     2684.33     73.97 o 
  16  -1   0      739.43      855.83     36.79 o 
  17  -1   0     3358.31     3656.39     95.83 o 
   2   0   0    91512.16   104129.88   1638.35 o 
   3   0   0     1499.91     1972.30     39.68 o 
   4   0   0     8437.00     9966.58    139.55 o 
   5   0   0      550.31      410.02     13.07 o 
   6   0   0    24343.06    25027.28    307.00 o 
   7   0   0    37609.08    40276.90    491.21 o 
   8   0   0    25585.93    25903.21    358.35 o 
   9   0   0      121.64      149.84     12.04 o 
  10   0   0     1925.11     1957.33     39.68 o 
  11   0   0     8377.76     8113.10    124.04 o 
  12   0   0      637.74      644.96     30.91 o 
  13   0   0    15331.78    15643.99    228.27 o 
  14   0   0        1.89       17.15     12.04 o 
  15   0   0     4808.27     4810.74    100.80 o 
  16   0   0       96.94      151.14     21.09 o 
  17   0   0      334.66      350.79     34.50 o 
   2   1   0     5369.19     5917.52    106.26 o 
   3   1   0     4907.13     6068.41     76.60 o 
   4   1   0    22184.86    26118.77    289.62 o 
   5   1   0     4461.79     5079.69     60.60 o 
   6   1   0     4234.00     5042.12     66.94 o 
   7   1   0     2927.97     3233.29     46.17 o 
   8   1   0     9555.26    10392.39    133.09 o 
   9   1   0     3935.55     3786.29     63.00 o 
  10   1   0     7001.40     6908.77    106.29 o 
  11   1   0     2180.24     2075.12     42.73 o 
  12   1   0     8205.65     8074.03    124.82 o 
  13   1   0      183.55      199.84     16.62 o 
  14   1   0     3815.69     3876.41    110.09 o 
  15   1   0     2587.91     2657.72     66.31 o 
  16   1   0      776.28      924.58     47.54 o 
  17   1   0     3364.49     3495.30    104.98 o 
   1   2   0    28062.03    32446.97    360.00 o 
   2   2   0     8574.27     9211.31    113.17 o 
   3   2   0    72773.70    82503.82   1242.10 o 
   4   2   0     2736.13     2942.33     36.91 o 
   5   2   0    31532.21    33655.13    373.09 o 
   6   2   0    15927.70    15953.47    180.55 o 
   7   2   0    25516.38    27697.30    309.85 o 
   8   2   0     9202.41     9075.88    117.60 o 
   9   2   0     3816.91     3775.08     62.86 o 
  10   2   0     5782.34     6074.46     95.09 o 
  11   2   0     2496.53     2351.18     55.03 o 
  12   2   0       87.71      143.57     19.42 o 
  13   2   0     8094.31     8147.04    127.61 o 
  14   2   0      492.07      503.25     27.16 o 
  15   2   0     2588.92     2462.81     79.25 o 
  16   2   0      759.46      822.07     45.49 o 
  17   2   0       33.28       68.76     24.49 o 
   1   3   0    41067.44    46158.64    441.06 o 
   2   3   0     5881.15     6870.57     68.03 o 
   3   3   0     9878.46    11068.74    125.10 o 
   4   3   0    14349.00    16307.62    183.08 o 
   5   3   0    10007.86    10654.00    184.91 o 
   6   3   0     8418.80     8906.00    103.81 o 
   7   3   0     9146.40     9818.13    114.69 o 
   8   3   0    21884.17    22804.44    257.57 o 
   9   3   0      838.37      829.65     19.58 o 
  10   3   0      614.37      531.75     24.89 o 
  11   3   0      406.34      409.69     18.67 o 
  12   3   0     6828.77     6866.49    108.83 o 
  13   3   0     1142.45     1104.57     63.73 o 
  14   3   0     7100.40     7157.47    349.22 o 
  15   3   0     2105.55     2028.85     70.69 o 
  16   3   0      968.92      973.58     49.52 o 
  17   3   0     1574.31     1617.66     66.18 o 
   0   4   0    40965.14    45126.62    612.42 o 
   1   4   0     7328.17     8269.41     81.48 o 
   2   4   0     8025.01     8280.16     81.74 o 
   3   4   0    28046.89    30708.11    340.43 o 
   4   4   0     1479.98     1676.10     38.48 o 
   5   4   0    34362.89    37374.21    443.68 o 
   6   4   0     2817.88     2833.29     58.22 o 
   7   4   0     1647.93     1736.44     38.77 o 
   8   4   0    21334.55    22644.99    263.48 o 
   9   4   0      227.83      249.94     20.94 o 
  10   4   0     8404.06     8690.26    138.18 o 
  11   4   0     1041.05     1096.78     45.40 o 
  12   4   0      732.74      711.79     30.00 o 
  13   4   0      424.44      449.15     31.60 o 
  14   4   0     2644.80     2717.57    286.93 o 
  15   4   0      489.66      478.19     35.44 o 
  16   4   0     5178.36     5283.38    145.71 o 
  17   4   0      594.53      617.89     42.59 o 
   1   5   0    23201.18    26503.69    254.83 o 
   2   5   0     5366.98     5967.82     60.33 o 
   3   5   0     4556.97     5126.94     52.77 o 
   4   5   0     2925.24     2726.58     35.60 o 
   5   5   0     8649.05     9272.55    107.65 o 
   6   5   0    15163.55    15655.15    178.35 o 
   7   5   0     4002.52     4050.11     60.91 o 
   8   5   0     4084.56     3927.32     52.03 o 
   9   5   0     1304.33     1182.86     26.44 o 
  10   5   0      405.07      416.69     25.46 o 
  11   5   0     1076.38     1052.86     34.01 o 
  12   5   0     4636.10     4498.14    114.47 o 
  13   5   0     1284.73     1164.08     49.58 o 
  14   5   0     7973.76     7929.14    186.79 o 
  15   5   0      264.01      239.75     28.83 o 
  16   5   0      689.08      698.24     51.23 o 
  17   5   0     2123.00     2200.26     79.50 o 
   0   6   0    16184.61    17102.84    235.99 o 
   1   6   0      480.22      575.68     12.40 o 
   2   6   0    14796.67    16124.49    167.82 o 
   3   6   0     7970.84     9131.36     91.28 o 
   4   6   0    18036.08    18663.00    210.08 o 
   5   6   0    19140.17    21083.72    237.35 o 
   6   6   0    16842.56    17825.88    202.48 o 
   7   6   0     4819.41     4772.67     60.69 o 
   8   6   0    12983.75    13821.29    177.71 o 
   9   6   0      563.96      520.09     31.57 o 
  10   6   0     3857.80     3713.30     82.58 o 
  11   6   0     1922.71     1904.77     77.96 o 
  12   6   0     2221.86     2086.33     67.67 o 
  13   6   0     1638.73     1565.60     59.04 o 
  14   6   0     2459.67     2381.21     78.03 o 
  15   6   0     4741.90     4634.15    125.28 o 
  16   6   0     1065.02     1136.70     54.51 o 
  17   6   0      777.17      798.01     84.96 o 
   1   7   0    17142.70    18901.85    183.98 o 
   2   7   0     6981.44     7270.01     73.93 o 
   3   7   0     8927.45     9747.07     97.70 o 
   4   7   0    25494.03    26492.47    274.49 o 
   5   7   0     1482.06     1487.61     23.51 o 
   6   7   0     5035.75     4852.90     61.11 o 
   7   7   0     1260.70     1355.78     23.63 o 
   8   7   0      543.01      549.41     15.57 o 
   9   7   0     1051.23     1144.32     25.71 o 
  10   7   0     1085.21     1023.15     28.95 o 
  11   7   0     3193.90     3181.72     88.72 o 
  12   7   0     2573.61     2416.86     75.28 o 
  13   7   0      500.85      462.79     61.17 o 
  14   7   0     2599.43     2577.24     82.89 o 
  15   7   0      590.39      669.93     51.65 o 
  16   7   0      974.83      906.84     49.76 o 
   1   8   0     2214.71     2316.41     29.60 o 
   2   8   0    14548.92    15593.39    153.29 o 
   3   8   0      269.37      225.82     10.27 o 
   4   8   0     7595.08     7737.54     85.18 o 
   5   8   0     5485.64     5948.71     72.87 o 
   6   8   0    17081.39    17783.85    203.07 o 
   7   8   0     7758.33     7965.32     96.49 o 
   8   8   0     5457.97     5311.48     82.78 o 
   9   8   0     2436.73     2418.80     55.66 o 
  10   8   0     1854.45     1850.90     41.52 o 
  11   8   0     4594.27     4555.32     94.15 o 
  12   8   0      605.74      623.75    109.59 o 
  13   8   0     7868.41     7938.80    187.12 o 
  14   8   0      447.96      461.58     36.97 o 
  15   8   0     5926.57     5787.50    153.96 o 
  16   8   0      106.89      117.11     28.11 o 
   1   9   0     2904.44     3214.14     39.33 o 
   2   9   0     7637.06     7206.08     74.64 o 
   3   9   0     2214.35     2301.72     29.82 o 
   4   9   0    11408.52    11857.08    119.28 o 
   5   9   0      717.95      766.02     16.69 o 
   6   9   0     5621.95     5577.43     78.02 o 
   7   9   0     2124.65     2179.58     38.52 o 
   8   9   0      932.69      868.96     27.75 o 
   9   9   0     1560.71     1721.54     39.37 o 
  10   9   0      378.84      362.15     34.38 o 
  11   9   0     1419.46     1445.02     44.63 o 
  12   9   0      169.60      167.34     25.23 o 
  13   9   0     1698.11     1543.97     61.59 o 
  14   9   0     1706.18     1675.49     65.50 o 
  15   9   0     1272.08     1335.96     60.64 o 
  16   9   0       19.41       12.40     22.46 o 
   0  10   0     4648.45     4604.39     82.70 o 
   1  10   0     1525.21     1521.33     22.79 o 
   2  10   0      441.25      420.67     11.83 o 
   3  10   0     1854.57     1985.07     26.07 o 
   4  10   0     1619.95     1614.53     24.39 o 
   5  10   0     2972.41     2899.40     41.82 o 
   6  10   0     3564.70     3603.38     55.05 o 
   7  10   0     3935.71     3844.56    108.39 o 
   8  10   0     3007.88     2932.56     55.97 o 
   9  10   0     6158.17     6120.81    214.79 o 
  10  10   0     1217.44     1147.95     34.59 o 
  11  10   0     1270.43     1231.20     41.90 o 
  12  10   0     2006.97     1940.38     68.07 o 
  13  10   0     1380.50     1285.96     57.09 o 
  14  10   0      275.42      316.57     34.55 o 
  15  10   0      345.88      326.01     64.38 o 
   1  11   0     2683.15     2703.28     35.65 o 
   2  11   0     2393.44     2315.63     38.95 o 
   3  11   0      681.01      642.27     14.06 o 
   4  11   0     1026.52     1058.97     21.71 o 
   5  11   0     5032.88     4846.90     63.97 o 
   6  11   0     6223.75     6078.70    123.35 o 
   7  11   0     4772.10     4705.54    107.23 o 
   8  11   0     1731.61     1722.63     40.04 o 
   9  11   0      750.93      806.85     27.42 o 
  10  11   0      972.54      969.70     31.39 o 
  11  11   0      174.75      211.11     22.06 o 
  12  11   0      701.74      732.00     42.90 o 
  13  11   0     2220.78     2278.24     78.34 o 
  14  11   0      337.34      341.77     35.23 o 
  15  11   0     1118.66     1210.23     60.37 o 
   0  12   0     1043.22      999.90     43.74 o 
   1  12   0      660.14      680.65     17.50 o 
   2  12   0     1268.07     1168.83     20.90 o 
   3  12   0     4968.85     4925.02     65.12 o 
   4  12   0      111.51      100.33      9.43 o 
   5  12   0      212.91      223.08     12.14 o 
   6  12   0      396.28      360.00     18.96 o 
   7  12   0      189.72      187.50     16.77 o 
   8  12   0      542.22      490.87     22.54 o 
   9  12   0      904.15      907.36     30.12 o 
  10  12   0     1730.50     1635.86     41.85 o 
  11  12   0      539.35      525.54     24.89 o 
  12  12   0      858.24      876.48     38.85 o 
  13  12   0       58.26       81.75     29.11 o 
  14  12   0      648.70      636.39     44.54 o 
   1  13   0     1444.66     1497.07     27.39 o 
   2  13   0       22.39       19.36      8.41 o 
   3  13   0      486.31      486.08     19.57 o 
   4  13   0      410.40      413.17     16.73 o 
   5  13   0      963.09      888.22     24.56 o 
   6  13   0     1284.59     1212.69     34.38 o 
   7  13   0      952.45      886.98     29.48 o 
   8  13   0     1803.66     1609.86     40.02 o 
   9  13   0      139.44      116.33     16.04 o 
  10  13   0     1134.69     1153.59     35.23 o 
  11  13   0      550.57      554.72     26.58 o 
  12  13   0      981.31      989.28     57.80 o 
  13  13   0      765.30      762.59     47.49 o 
  14  13   0      489.26      468.01     41.53 o 
   0  14   0      285.41      295.87     26.19 o 
   1  14   0       93.03      100.50     11.83 o 
   2  14   0      250.63      256.41     17.36 o 
   3  14   0     2147.10     2123.56     39.93 o 
   4  14   0      134.19      115.98     12.34 o 
   5  14   0       59.93       71.09     11.87 o 
   6  14   0      663.83      640.52     25.72 o 
   7  14   0     1231.63     1247.16     34.91 o 
   8  14   0      210.74      178.96     19.27 o 
   9  14   0      815.77      812.23     30.05 o 
  10  14   0      725.63      752.72     30.10 o 
  11  14   0      737.34      713.42     30.54 o 
  12  14   0       20.43      -18.87     18.87 o 
  13  14   0      906.02      954.18     54.76 o 
   1  15   0      780.73      739.14     38.45 o 
   2  15   0      242.96      238.64     15.49 o 
   3  15   0        8.96       27.86     12.05 o 
   4  15   0       19.56       46.21     13.00 o 
   5  15   0     1010.08      932.59     42.87 o 
   6  15   0      667.37      603.92     34.14 o 
   7  15   0       87.52       68.91     14.92 o 
   8  15   0      613.91      586.09     25.74 o 
   9  15   0        2.24       -2.24     14.16 o 
  10  15   0      148.79      158.80     21.32 o 
  11  15   0      687.24      789.62     32.97 o 
  12  15   0        8.94       -1.87     21.73 o 
  13  15   0      398.49      431.91     41.50 o 
   0  16   0      659.38      609.33     45.35 o 
   1  16   0      268.73      217.39     18.17 o 
   2  16   0      202.62      221.02     18.13 o 
   3  16   0      616.97      586.28     32.70 o 
   4  16   0      505.15      491.81     22.64 o 
   5  16   0      139.06      142.69     18.81 o 
   6  16   0      130.64      161.77     17.26 o 
   7  16   0      467.71      507.61     30.17 o 
   8  16   0      744.54      709.41     33.67 o 
   9  16   0       17.40        0.39     19.31 o 
  10  16   0      568.12      599.47     28.80 o 
  11  16   0      733.10      740.27     33.27 o 
  12  16   0      236.43      241.65     35.11 o 
   1  17   0      558.45      558.80     25.08 o 
   2  17   0      313.66      323.03     23.96 o 
   3  17   0       12.23        7.80     14.86 o 
   4  17   0      130.29      156.24     16.88 o 
   5  17   0      588.65      629.03     26.60 o 
   6  17   0      473.62      483.04     38.83 o 
   7  17   0      462.53      409.78     45.85 o 
   8  17   0      482.28      446.56     28.91 o 
   9  17   0      207.21      176.28     23.39 o 
  10  17   0      252.15      219.86     26.35 o 
  11  17   0     1283.65     1296.20     61.26 o 
   0  18   0      562.20      597.89     37.66 o 
   1  18   0      145.55      134.43     20.15 o 
   2  18   0      194.96      231.68     33.36 o 
   3  18   0      790.73      794.37     35.75 o 
   4  18   0      410.26      368.21     42.80 o 
   5  18   0      186.89      163.11     18.47 o 
   6  18   0       71.47       37.69     18.32 o 
   7  18   0      271.94      297.54     26.10 o 
   8  18   0      187.84      156.30     23.75 o 
   9  18   0      319.27      324.30     28.97 o 
  10  18   0      198.45      238.47     26.91 o 
   1  19   0       76.57       85.60     19.89 o 
   2  19   0      724.55      749.09     51.07 o 
   3  19   0       41.61       19.42     20.36 o 
   4  19   0     1306.66     1472.20     48.85 o 
   5  19   0      170.74      169.73     22.94 o 
   6  19   0       68.29      127.40     27.12 o 
   7  19   0        2.05      -17.67     17.67 o 
   8  19   0      116.85      128.02     23.65 o 
   9  19   0      365.51      382.89     38.68 o 
   0  20   0      927.12      923.50     70.54 o 
   1  20   0       84.58      120.71     27.71 o 
   2  20   0      338.50      353.79     33.32 o 
   3  20   0       27.32       33.19     19.21 o 
   4  20   0      181.46      188.34     24.21 o 
   5  20   0      173.04      183.10     24.50 o 
   6  20   0      714.53      613.31     42.90 o 
   7  20   0      918.35      923.78     75.86 o 
   1  21   0      783.47      931.02     51.76 o 
   2  21   0       10.89        0.67     46.05 o 
   3  21   0       60.07       40.01     24.27 o 
   4  21   0      760.69      969.52     52.95 o 
   5  21   0      140.15      156.40     29.98 o 
   0  22   0     1636.83     1875.28    104.14 o 
   1  22   0       11.91       37.92     26.70 o 
   2  22   0      709.22      784.71     48.88 o 
  -2 -22   1     1070.07     1100.04     58.51 o 
  -1 -22   1      382.16      382.12     37.78 o 
   0 -22   1     2392.86     2367.47    156.76 o 
   1 -22   1     1437.14     1355.79     61.33 o 
   2 -22   1      415.19      413.89     29.94 o 
  -5 -21   1      126.25      147.20     28.91 o 
  -4 -21   1      898.18      819.06     38.62 o 
  -3 -21   1      459.22      573.32     36.36 o 
  -2 -21   1      828.51      855.48     62.88 o 
  -1 -21   1     5974.62     6297.79    199.87 o 
   0 -21   1      611.40      616.41     63.27 o 
   1 -21   1     1398.98     1315.74    135.07 o 
   2 -21   1      440.39      395.69     34.84 o 
   3 -21   1      655.40      677.86     42.05 o 
   4 -21   1      596.69      635.92     40.56 o 
   5 -21   1     1340.88     1506.05     88.46 o 
  -7 -20   1     2091.68     2149.28     73.03 o 
  -6 -20   1      529.57      472.74     39.25 o 
  -5 -20   1     3464.65     3524.13     83.87 o 
  -4 -20   1      515.08      546.77     31.30 o 
  -3 -20   1     2275.05     2372.70     73.64 o 
  -2 -20   1     1275.37     1423.37     58.35 o 
  -1 -20   1      172.13      210.75     22.04 o 
   0 -20   1      474.35      447.66     33.91 o 
   1 -20   1     2274.06     2313.16    120.65 o 
   2 -20   1      867.23      815.76    100.50 o 
   3 -20   1     1327.51     1293.44    107.63 o 
   4 -20   1      149.05      112.73     23.73 o 
   5 -20   1      392.22      416.85     34.24 o 
   6 -20   1      422.41      263.98     44.51 o 
   7 -20   1      440.91      545.10     53.75 o 
  -9 -19   1      128.38      113.80     27.49 o 
  -8 -19   1     2639.21     2690.41     71.13 o 
  -7 -19   1       28.14       10.59     19.37 o 
  -6 -19   1     3345.32     3452.43    141.93 o 
  -5 -19   1      213.84      231.27     27.51 o 
  -4 -19   1     1810.44     1900.74     66.41 o 
  -3 -19   1     1513.67     1575.47    129.05 o 
  -2 -19   1      380.39      383.89     30.88 o 
  -1 -19   1     4532.66     4701.89     97.46 o 
   0 -19   1      659.10      805.27     33.55 o 
   1 -19   1     2037.71     2036.11     68.64 o 
   2 -19   1      463.56      512.60     34.73 o 
   3 -19   1      391.75      465.00     37.65 o 
   4 -19   1      839.52      853.06     45.03 o 
   5 -19   1     1827.06     1852.67     75.30 o 
   6 -19   1      131.49      169.64     37.79 o 
   7 -19   1     3205.89     3328.10     98.54 o 
   8 -19   1      192.63      259.57     31.96 o 
   9 -19   1     1137.06     1101.64     55.25 o 
 -10 -18   1     1360.90     1362.49     61.16 o 
  -9 -18   1     3259.13     3346.53     98.84 o 
  -8 -18   1      374.74      410.72     49.13 o 
  -7 -18   1     3608.40     3440.27     98.08 o 
  -6 -18   1     2179.00     2268.87    105.82 o 
  -5 -18   1     2952.98     3002.51     87.08 o 
  -4 -18   1     1677.29     1547.10     57.09 o 
  -3 -18   1      397.48      407.25     30.87 o 
  -2 -18   1     4558.69     4677.15    115.38 o 
  -1 -18   1     1441.99     1476.89     53.24 o 
   0 -18   1     4432.42     4425.54     91.60 o 
   1 -18   1     1316.99     1442.18     43.36 o 
   2 -18   1     1032.52     1079.90    117.85 o 
   3 -18   1      813.20      813.09     41.17 o 
   4 -18   1     3669.33     3944.64    111.41 o 
   5 -18   1      884.61      968.10     52.63 o 
   6 -18   1     3623.29     3622.63    145.29 o 
   7 -18   1      643.92      538.31     36.91 o 
   8 -18   1     3550.61     3508.62    101.67 o 
   9 -18   1      877.75      842.83     49.27 o 
  10 -18   1      195.31      190.75     29.09 o 
 -11 -17   1     3045.66     3075.34     95.97 o 
 -10 -17   1      408.84      418.00     52.49 o 
  -9 -17   1      926.81      921.17     55.85 o 
  -8 -17   1      535.75      490.32     35.21 o 
  -7 -17   1       85.89      123.00     22.95 o 
  -6 -17   1     3880.10     3821.94    146.69 o 
  -5 -17   1     1236.60     1242.55     49.86 o 
  -4 -17   1     3373.58     3389.15     92.33 o 
  -3 -17   1     3977.82     4023.91    101.65 o 
  -2 -17   1      992.95     1053.44     88.60 o 
  -1 -17   1     4707.18     4618.60    112.53 o 
   0 -17   1     2688.92     2881.19     79.28 o 
   1 -17   1     3488.05     3386.61     73.86 o 
   2 -17   1     3865.24     3871.30     81.23 o 
   3 -17   1      742.39      584.74     34.90 o 
   4 -17   1     2513.43     2392.52     73.14 o 
   5 -17   1       18.30        6.80     17.11 o 
   6 -17   1      378.94      428.86     46.75 o 
   7 -17   1     1995.16     1837.96     65.16 o 
   8 -17   1     1041.78      988.54     48.56 o 
   9 -17   1     1338.40     1378.01     58.13 o 
  10 -17   1     2861.00     2914.68     90.84 o 
  11 -17   1      596.02      653.17     43.08 o 
 -12 -16   1      661.91      678.26     44.69 o 
 -11 -16   1      271.75      326.55     41.85 o 
 -10 -16   1     1017.17     1001.50     98.40 o 
  -9 -16   1      695.94      678.58     40.09 o 
  -8 -16   1     1041.33     1064.93     47.89 o 
  -7 -16   1     6403.01     6425.66    151.86 o 
  -6 -16   1      526.91      491.90     31.52 o 
  -5 -16   1     2551.08     2260.82     68.47 o 
  -4 -16   1     2074.50     1899.76     48.95 o 
  -3 -16   1      634.76      673.77     34.67 o 
  -2 -16   1    10205.97    10203.67    216.34 o 
  -1 -16   1     1409.45     1356.30     60.19 o 
   0 -16   1    10484.79    10936.80    229.81 o 
   1 -16   1     2704.36     2672.86     73.70 o 
   2 -16   1     3722.49     3753.12     77.71 o 
   3 -16   1      920.34      889.50     40.66 o 
   4 -16   1     3788.68     3898.79    101.34 o 
   5 -16   1     2954.87     2947.06     98.12 o 
   6 -16   1     3069.77     3211.62    114.91 o 
   7 -16   1      314.62      270.51     27.99 o 
   8 -16   1     1769.66     1794.74     64.06 o 
   9 -16   1      501.96      502.75     35.57 o 
  10 -16   1       68.51       66.24     46.33 o 
  11 -16   1     3601.04     3633.95    105.94 o 
  12 -16   1      365.47      381.89     41.85 o 
 -13 -15   1      919.44     1012.21     54.02 o 
 -12 -15   1     1339.45     1393.11     48.89 o 
 -11 -15   1     2490.74     2624.41     82.65 o 
 -10 -15   1      443.12      383.05     31.93 o 
  -9 -15   1     1948.38     1929.54     65.38 o 
  -8 -15   1      540.74      549.24     34.99 o 
  -7 -15   1      383.00      321.31     84.12 o 
  -6 -15   1     2258.31     2265.23    103.86 o 
  -5 -15   1     3531.96     3480.78    115.47 o 
  -4 -15   1     1625.53     1619.59     90.56 o 
  -3 -15   1     4590.44     4362.27    213.03 o 
  -2 -15   1       94.23       64.50     16.22 o 
  -1 -15   1     3993.41     3969.44     96.69 o 
   0 -15   1      486.23      524.07     30.28 o 
   1 -15   1     3596.03     3406.60     86.58 o 
   2 -15   1     6152.24     6379.36    142.66 o 
   3 -15   1      209.25      217.99     24.20 o 
   4 -15   1     6306.70     6126.35    141.72 o 
   5 -15   1     1514.89     1349.21     49.76 o 
   6 -15   1      534.24      529.05     32.31 o 
   7 -15   1     3694.93     3479.96     94.70 o 
   8 -15   1     1446.54     1396.23     54.26 o 
   9 -15   1      929.08      919.88     45.10 o 
  10 -15   1     1650.12     1575.06     61.10 o 
  11 -15   1      809.04      756.20     44.61 o 
  12 -15   1     1362.81     1293.82     83.56 o 
  13 -15   1     1731.80     1693.59     68.96 o 
 -13 -14   1     1507.97     1590.12     66.08 o 
 -12 -14   1     1896.04     1834.29     55.46 o 
 -11 -14   1      757.20      740.12     90.70 o 
 -10 -14   1     2138.02     2227.08     71.79 o 
  -9 -14   1      757.41      730.71     39.27 o 
  -8 -14   1      258.53      259.28     25.42 o 
  -7 -14   1     3541.67     3455.04     91.78 o 
  -6 -14   1      582.10      591.11     33.45 o 
  -5 -14   1     4621.90     4171.82    107.35 o 
  -4 -14   1     3004.63     2634.74    104.14 o 
  -3 -14   1      685.24      701.16     33.19 o 
  -2 -14   1     6345.79     6153.60    136.67 o 
  -1 -14   1     4553.85     4316.45    102.13 o 
   0 -14   1     6271.60     6235.67    138.36 o 
   1 -14   1     4872.03     5156.49    117.85 o 
   2 -14   1     1126.02      866.81     59.21 o 
   3 -14   1     8728.56     8605.98    150.51 o 
   4 -14   1     2534.36     2485.46     58.31 o 
   5 -14   1     5326.44     5487.40    161.38 o 
   6 -14   1     3956.54     3713.56     94.85 o 
   7 -14   1     1189.65     1068.63     45.19 o 
   8 -14   1     5035.89     4775.07    119.53 o 
   9 -14   1     1848.18     1797.99     62.49 o 
  10 -14   1     1140.49     1167.30     51.41 o 
  11 -14   1     1649.57     1606.75     62.11 o 
  12 -14   1      413.91      380.55     34.98 o 
  13 -14   1     1632.86     1722.41     83.98 o 
 -14 -13   1     3469.62     3610.59    148.23 o 
 -13 -13   1      505.00      489.42     40.01 o 
 -12 -13   1     1430.38     1459.02     48.33 o 
 -11 -13   1      727.31      720.54     97.14 o 
 -10 -13   1      346.45      325.44     40.45 o 
  -9 -13   1     3067.67     3123.19    123.03 o 
  -8 -13   1     5615.56     5560.04    132.18 o 
  -7 -13   1     2422.85     2238.49     67.24 o 
  -6 -13   1    14761.81    15028.83    562.81 o 
  -5 -13   1     5120.52     5035.46    117.56 o 
  -4 -13   1     2372.54     2478.26     97.42 o 
  -3 -13   1      664.49      502.48     42.27 o 
  -2 -13   1      834.73      829.29     34.82 o 
  -1 -13   1     1828.24     2009.59     45.92 o 
   0 -13   1     5682.53     5519.64    123.12 o 
   1 -13   1    12653.95    12776.27    259.10 o 
   2 -13   1     3869.23     3836.67    124.01 o 
   3 -13   1      253.35      243.68     16.97 o 
   4 -13   1      998.19      943.80     43.18 o 
   5 -13   1     5335.90     5388.88    124.86 o 
   6 -13   1      112.59       78.47     14.62 o 
   7 -13   1     9308.74     8961.26    196.35 o 
   8 -13   1      862.65      854.57     40.87 o 
   9 -13   1     3335.74     3172.49     89.13 o 
  10 -13   1       11.31       28.06     26.73 o 
  11 -13   1      542.16      491.41     52.35 o 
  12 -13   1     2152.60     2007.55     70.33 o 
  13 -13   1     1868.30     1910.48    125.83 o 
  14 -13   1      731.33      799.53     53.52 o 
 -15 -12   1      736.02      681.73     47.11 o 
 -14 -12   1      143.46      136.51     34.49 o 
 -13 -12   1      113.86      135.25     21.45 o 
 -12 -12   1     1028.19     1035.30     74.54 o 
 -11 -12   1      410.77      426.93     32.26 o 
 -10 -12   1     2252.66     2216.09     69.53 o 
  -9 -12   1      754.16      738.73     38.52 o 
  -8 -12   1      621.07      671.78     35.52 o 
  -7 -12   1    14735.26    14087.89    290.68 o 
  -6 -12   1       17.33       16.99     11.99 o 
  -5 -12   1    15699.70    15333.97    440.06 o 
  -4 -12   1      732.43      669.60     46.19 o 
  -3 -12   1     4987.39     5016.70    162.64 o 
  -2 -12   1     2218.53     2183.99     58.97 o 
  -1 -12   1     7906.74     7943.13    136.57 o 
   0 -12   1     1443.04     1524.70     30.94 o 
   1 -12   1    15631.00    15698.63    256.41 o 
   2 -12   1      430.18      429.92     25.14 o 
   3 -12   1     9843.53     9961.46    205.10 o 
   4 -12   1     2173.10     2109.78     99.52 o 
   5 -12   1     2053.56     2075.12     59.88 o 
   6 -12   1    16376.91    16352.20    371.76 o 
   7 -12   1      129.36      130.35     19.92 o 
   8 -12   1    11230.31    10975.41    234.66 o 
   9 -12   1     1168.30     1108.99     49.97 o 
  10 -12   1     4071.26     3949.71    139.27 o 
  11 -12   1      561.46      533.48     35.70 o 
  12 -12   1      208.16      247.62     74.74 o 
  13 -12   1     1345.99     1338.33     57.75 o 
  14 -12   1     3625.15     3729.39     88.83 o 
 -15 -11   1      409.95      466.97     36.83 o 
 -14 -11   1     3326.47     3406.97     82.04 o 
 -13 -11   1     1652.72     1639.76     50.82 o 
 -12 -11   1     1303.25     1300.10     79.92 o 
 -11 -11   1      687.39      811.45     41.59 o 
 -10 -11   1      932.98      827.18     40.71 o 
  -9 -11   1     1102.20     1071.29     44.43 o 
  -8 -11   1    11312.92    11332.14    249.98 o 
  -7 -11   1     3822.68     3816.13    117.86 o 
  -6 -11   1    26079.65    25740.35    507.62 o 
  -5 -11   1     2783.01     2862.33    106.38 o 
  -4 -11   1     6882.83     6750.34    207.71 o 
  -3 -11   1     4102.81     3870.93    129.33 o 
  -2 -11   1      163.26      182.52     23.79 o 
  -1 -11   1     2910.31     2887.75     55.89 o 
   0 -11   1     3572.99     3688.54     70.50 o 
   1 -11   1     4579.00     4352.21     79.06 o 
   2 -11   1     1707.49     1906.47     41.53 o 
   3 -11   1       90.45      104.64     21.97 o 
   4 -11   1     2484.91     2409.06     64.60 o 
   5 -11   1     5860.48     5568.76    646.23 o 
   6 -11   1     2492.94     2369.04     53.37 o 
   7 -11   1     8929.85     8707.35    190.81 o 
   8 -11   1      237.11      200.69     22.83 o 
   9 -11   1     1602.01     1609.96     56.35 o 
  10 -11   1       50.99       76.98     24.77 o 
  11 -11   1      438.30      383.30     30.94 o 
  12 -11   1     1057.33     1036.40     48.63 o 
  13 -11   1      833.15      805.28     44.89 o 
  14 -11   1      168.31      203.80     34.90 o 
  15 -11   1     1244.28     1222.81     47.79 o 
 -15 -10   1     1811.26     1834.11     57.25 o 
 -14 -10   1      667.44      694.69     39.04 o 
 -13 -10   1     1109.51     1070.05     40.78 o 
 -12 -10   1      187.03      236.36     21.90 o 
 -11 -10   1       34.24       41.14     18.25 o 
 -10 -10   1     4007.21     3748.73    177.90 o 
  -9 -10   1     1093.50      972.60     54.87 o 
  -8 -10   1     2063.64     1999.85     60.55 o 
  -7 -10   1    13510.46    13637.95    226.45 o 
  -6 -10   1      414.05      444.04     27.27 o 
  -5 -10   1     3129.25     3106.15    110.57 o 
  -4 -10   1     3341.08     3247.24    112.25 o 
  -3 -10   1     1654.34     1630.69     42.75 o 
  -2 -10   1     3072.91     2927.33     67.22 o 
  -1 -10   1      824.86      931.86     24.49 o 
   0 -10   1     5527.10     5811.48     87.09 o 
   1 -10   1     2711.04     2559.77     50.22 o 
   2 -10   1      121.13      115.44     18.63 o 
   3 -10   1     5064.33     5169.53    112.65 o 
   4 -10   1     8613.08     8873.99    150.57 o 
   5 -10   1     1413.19     1428.89     41.74 o 
   6 -10   1    19004.85    19203.41    525.02 o 
   7 -10   1      151.09      118.69     23.36 o 
   8 -10   1    10519.40    10188.04    216.75 o 
   9 -10   1      472.65      553.42     32.86 o 
  10 -10   1     1755.67     1825.71     60.93 o 
  11 -10   1      713.22      714.90     98.12 o 
  12 -10   1     1605.05     1610.69     59.94 o 
  13 -10   1     3691.26     3803.16     93.95 o 
  14 -10   1     2950.25     3174.29     77.89 o 
  15 -10   1      952.52      955.51     42.29 o 
 -16  -9   1     1173.96     1181.21     47.47 o 
 -15  -9   1       23.15       26.21     18.61 o 
 -14  -9   1     2359.59     2435.01     91.02 o 
 -13  -9   1     1932.34     2009.82     56.12 o 
 -12  -9   1     3797.74     3866.19     89.93 o 
 -11  -9   1     3875.50     3917.96    101.63 o 
 -10  -9   1     1431.74     1343.82     49.30 o 
  -9  -9   1     2299.09     2093.70     66.90 o 
  -8  -9   1     4451.40     4377.40    104.90 o 
  -7  -9   1      878.73      928.55     55.69 o 
  -6  -9   1     5736.20     5703.76     87.35 o 
  -5  -9   1        8.95       28.27     13.86 o 
  -4  -9   1    12281.73    12902.59    355.38 o 
  -3  -9   1     1999.53     2147.80     51.93 o 
  -2  -9   1      673.69      786.99     27.29 o 
  -1  -9   1     4192.39     4554.64     97.34 o 
   0  -9   1     8918.90    10083.78    166.12 o 
   1  -9   1     7482.95     7731.19    129.45 o 
   2  -9   1    14289.38    14928.67    297.49 o 
   3  -9   1     2865.29     2943.11     68.74 o 
   4  -9   1     3750.69     3565.88     66.81 o 
   5  -9   1      521.17      488.41     19.50 o 
   6  -9   1      670.54      640.40     19.89 o 
   7  -9   1     2248.20     2054.72     62.87 o 
   8  -9   1       38.69       33.00     12.20 o 
   9  -9   1     5395.54     5247.70    123.70 o 
  10  -9   1     2097.73     2107.61     65.39 o 
  11  -9   1      196.39      212.69     24.64 o 
  12  -9   1     1139.43     1163.38     83.14 o 
  13  -9   1      705.91      703.07     34.11 o 
  14  -9   1      380.59      354.04     27.11 o 
  15  -9   1     1136.02     1211.48     46.68 o 
  16  -9   1      215.79      238.79     27.13 o 
 -16  -8   1       72.00       77.55     20.86 o 
 -15  -8   1     1223.17     1301.16     47.11 o 
 -14  -8   1     1534.32     1656.23     51.06 o 
 -13  -8   1     2636.09     2716.64     66.96 o 
 -12  -8   1     1286.73     1110.40     38.75 o 
 -11  -8   1     2099.83     2123.38     54.05 o 
 -10  -8   1     4288.08     4095.48    193.71 o 
  -9  -8   1     1105.39     1158.54     33.89 o 
  -8  -8   1     1297.05     1135.31     32.33 o 
  -7  -8   1     6134.69     6254.20     94.85 o 
  -6  -8   1      800.10      721.97     20.61 o 
  -5  -8   1     2554.89     2416.00     48.43 o 
  -4  -8   1     3163.83     3271.46    126.25 o 
  -3  -8   1      286.82      282.73     18.90 o 
  -2  -8   1     8581.22     8741.22    176.46 o 
  -1  -8   1     4977.35     4849.51    101.82 o 
   0  -8   1     2650.79     2372.39     45.84 o 
   1  -8   1      208.23      170.16     11.34 o 
   2  -8   1     4519.61     5009.40    106.76 o 
   3  -8   1     1547.01     1582.07     42.04 o 
   4  -8   1     5657.56     5956.06    103.16 o 
   5  -8   1      910.29      999.89     23.23 o 
   6  -8   1    11987.50    12441.47    178.29 o 
   7  -8   1      140.35      146.44     16.42 o 
   8  -8   1     5926.21     5787.97    168.92 o 
   9  -8   1     1228.43     1147.99     57.14 o 
  10  -8   1     1113.42     1173.53     36.65 o 
  11  -8   1     3781.06     3761.01     79.23 o 
  12  -8   1      456.35      409.88     30.57 o 
  13  -8   1     3098.60     3165.23     74.23 o 
  14  -8   1     1041.16     1045.98     41.27 o 
  15  -8   1     2472.97     2557.62     68.24 o 
  16  -8   1     1701.57     1853.66     88.00 o 
 -16  -7   1      461.04      518.01     39.36 o 
 -15  -7   1      144.62      182.98     22.89 o 
 -14  -7   1     2236.12     2288.77     60.93 o 
 -13  -7   1      584.29      565.87     29.10 o 
 -12  -7   1      653.80      756.46     33.07 o 
 -11  -7   1     6673.03     6617.28    106.37 o 
 -10  -7   1      690.13      635.88     28.73 o 
  -9  -7   1     8094.47     7986.58    140.55 o 
  -8  -7   1     2217.10     2190.19     57.86 o 
  -7  -7   1     4740.81     5033.01     77.54 o 
  -6  -7   1     2896.04     2798.16     46.77 o 
  -5  -7   1      205.29      125.46     13.18 o 
  -4  -7   1    10338.95    11387.37    300.65 o 
  -3  -7   1    11736.57    12957.16    465.67 o 
  -2  -7   1     6314.42     6930.61    184.20 o 
  -1  -7   1     5188.15     5558.71    114.31 o 
   0  -7   1     4625.03     4863.14     83.12 o 
   1  -7   1     7018.70     7160.04    118.61 o 
   2  -7   1     5917.98     5619.93    117.28 o 
   3  -7   1      890.20     1028.06     25.33 o 
   4  -7   1     4088.82     3820.25    113.75 o 
   5  -7   1     4566.60     4609.84     71.18 o 
   6  -7   1     1825.94     1742.10     33.16 o 
   7  -7   1      621.47      494.06     16.59 o 
   8  -7   1      195.23      156.84     19.88 o 
   9  -7   1     4394.17     4193.43     82.26 o 
  10  -7   1     3799.23     3859.10     78.81 o 
  11  -7   1      490.22      452.38     23.99 o 
  12  -7   1     1130.83     1118.83     37.62 o 
  13  -7   1      538.41      611.37     26.28 o 
  14  -7   1     1320.60     1357.14     45.45 o 
  15  -7   1      724.87      714.04     35.43 o 
  16  -7   1      138.94      132.83     22.68 o 
 -17  -6   1      125.89      157.03     23.87 o 
 -16  -6   1      412.75      415.43     29.00 o 
 -15  -6   1      138.29      168.81     24.15 o 
 -14  -6   1     3146.45     3322.62     76.82 o 
 -13  -6   1     3179.39     3171.11     62.21 o 
 -12  -6   1     4253.64     4157.04     74.25 o 
 -11  -6   1      853.85      832.69     26.92 o 
 -10  -6   1     3277.36     3085.85     71.68 o 
  -9  -6   1     2990.99     3177.69     65.14 o 
  -8  -6   1      703.80      720.98     24.80 o 
  -7  -6   1     5304.69     5317.65     80.74 o 
  -6  -6   1      352.40      372.22     14.51 o 
  -5  -6   1     4485.91     4689.02     70.92 o 
  -4  -6   1     1662.45     1808.93     44.91 o 
  -3  -6   1      560.75      610.54     39.75 o 
  -2  -6   1    12792.62    13818.87    292.95 o 
  -1  -6   1     1576.95     1495.77     35.66 o 
   0  -6   1     6438.75     7053.23    198.75 o 
   1  -6   1     1085.45     1202.50     31.64 o 
   2  -6   1     4279.85     4476.52     94.41 o 
   3  -6   1     2416.66     2636.71     49.22 o 
   4  -6   1    12037.13    12446.67    175.60 o 
   5  -6   1     1709.96     1856.77     33.61 o 
   6  -6   1     9220.04     9278.24    134.14 o 
   7  -6   1     1554.55     1580.66     30.98 o 
   8  -6   1     6025.61     6216.40    111.79 o 
   9  -6   1     2991.28     2915.83     63.33 o 
  10  -6   1     2164.16     2112.43     50.52 o 
  11  -6   1     8250.63     8149.02    146.96 o 
  12  -6   1      728.98      791.98     29.31 o 
  13  -6   1     1181.15     1119.69     33.90 o 
  14  -6   1        5.37       20.16     20.08 o 
  15  -6   1      188.62      196.13     23.32 o 
  16  -6   1     1092.74     1116.74     61.25 o 
  17  -6   1       95.52      101.73     22.77 o 
 -17  -5   1      224.48      242.90     25.90 o 
 -16  -5   1     1124.74     1345.31     70.78 o 
 -15  -5   1      283.57      325.82     22.02 o 
 -14  -5   1     2529.74     2584.29     55.56 o 
 -13  -5   1     1579.10     1646.67     40.65 o 
 -12  -5   1     3500.40     3374.34     63.07 o 
 -11  -5   1     1750.22     1756.73     39.43 o 
 -10  -5   1     1237.14     1058.08     28.48 o 
  -9  -5   1     5469.26     5206.18     96.27 o 
  -8  -5   1     3101.80     2971.60     72.14 o 
  -7  -5   1     5532.38     5404.33     81.29 o 
  -6  -5   1    10349.15    10600.56    150.68 o 
  -5  -5   1     5213.27     5229.44     77.60 o 
  -4  -5   1     5104.57     5388.58    110.22 o 
  -3  -5   1     3199.20     3303.74     70.92 o 
  -2  -5   1     2354.93     2553.66     55.32 o 
  -1  -5   1     5567.60     5844.47    166.00 o 
   0  -5   1     3230.20     3302.39     97.42 o 
   1  -5   1     3470.68     3377.16     71.65 o 
   2  -5   1      393.62      281.65     13.98 o 
   3  -5   1      566.98      582.43     17.59 o 
   4  -5   1     1503.64     1639.06     29.56 o 
   5  -5   1     9044.44     9391.20    134.29 o 
   6  -5   1     1935.89     1818.32     32.99 o 
   7  -5   1     5517.65     5189.03     79.16 o 
   8  -5   1      820.45      833.70     27.12 o 
   9  -5   1     5096.95     5112.62     95.51 o 
  10  -5   1     1865.79     1808.50     86.54 o 
  11  -5   1      246.92      216.49     18.45 o 
  12  -5   1      743.92      788.28     27.52 o 
  13  -5   1      214.29      259.45     18.64 o 
  14  -5   1      806.44      846.17     30.98 o 
  15  -5   1      882.82     1031.16     34.88 o 
  16  -5   1      207.78      168.44     19.87 o 
  17  -5   1        3.99       11.70     21.94 o 
 -17  -4   1       65.01       93.57     20.82 o 
 -16  -4   1      254.74      250.67     21.19 o 
 -15  -4   1      128.74      126.20     16.98 o 
 -14  -4   1      967.75      913.70     31.05 o 
 -13  -4   1     1847.30     1797.51     42.30 o 
 -12  -4   1     2949.64     2796.25     54.90 o 
 -11  -4   1      624.07      574.65     22.20 o 
 -10  -4   1     1862.11     1659.55     36.59 o 
  -9  -4   1      106.90      140.18     11.74 o 
  -8  -4   1      721.55      728.03     24.74 o 
  -7  -4   1     1234.86     1244.02     30.89 o 
  -6  -4   1      437.19      331.58     20.93 o 
  -5  -4   1     2409.40     2668.13     42.50 o 
  -4  -4   1      193.04      248.11     17.90 o 
  -3  -4   1     2460.74     2518.86     45.18 o 
  -2  -4   1     2276.72     2329.89     73.06 o 
  -1  -4   1     1253.05     1435.50     48.15 o 
   0  -4   1     2554.78     2683.73     79.50 o 
   1  -4   1     5356.79     6119.22    123.01 o 
   2  -4   1      650.87      695.89     16.87 o 
   3  -4   1     4997.03     5479.84     79.38 o 
   4  -4   1      312.14      421.80     12.47 o 
   5  -4   1     2245.75     2163.54     36.53 o 
   6  -4   1     6453.96     6998.94    102.34 o 
   7  -4   1       51.07       84.14     11.96 o 
   8  -4   1     9556.48     9741.33    165.58 o 
   9  -4   1      378.20      410.44     41.88 o 
  10  -4   1     3115.66     2959.69     63.25 o 
  11  -4   1      906.42      877.44     27.52 o 
  12  -4   1     3166.76     3130.12     59.86 o 
  13  -4   1       26.85       32.19     12.19 o 
  14  -4   1      746.22      714.47     28.89 o 
  15  -4   1      438.54      443.19     23.86 o 
  16  -4   1      396.19      402.85     24.83 o 
  17  -4   1      154.50      137.80     22.47 o 
 -17  -3   1      151.44      183.30     23.09 o 
 -16  -3   1     1910.65     2051.51     50.51 o 
 -15  -3   1      173.99      216.06     18.68 o 
 -14  -3   1     1975.09     1976.61     45.97 o 
 -13  -3   1     1184.53     1207.04     33.62 o 
 -12  -3   1     3689.32     3684.13     66.65 o 
 -11  -3   1      171.02      145.94     13.43 o 
 -10  -3   1        0.24       -8.68      9.01 o 
  -9  -3   1     4413.19     4201.71     69.14 o 
  -8  -3   1     1484.30     1306.83     29.11 o 
  -7  -3   1     3352.74     3144.23     60.39 o 
  -6  -3   1     9047.52     8820.21    147.32 o 
  -5  -3   1      817.42      730.08     20.67 o 
  -4  -3   1     3636.85     3716.68     55.12 o 
  -3  -3   1      167.66      149.08     12.18 o 
  -2  -3   1     1981.51     2340.81     72.22 o 
  -1  -3   1     4467.22     4655.59    131.29 o 
   0  -3   1     3256.29     4227.57    118.69 o 
   1  -3   1     6042.60     6458.32    194.83 o 
   2  -3   1      134.40      196.92     13.95 o 
   3  -3   1      100.47       97.84      9.17 o 
   4  -3   1     1907.68     2039.11     33.12 o 
   5  -3   1     7961.09     8470.14    120.72 o 
   6  -3   1      477.64      471.54     16.65 o 
   7  -3   1     1169.45     1135.94     23.39 o 
   8  -3   1     1392.43     1391.92     35.34 o 
   9  -3   1     1013.12      979.94     29.89 o 
  10  -3   1      251.62      199.18     15.43 o 
  11  -3   1      442.06      432.66     18.87 o 
  12  -3   1      558.29      442.32     20.34 o 
  13  -3   1      121.35      116.79     14.83 o 
  14  -3   1      131.90      153.44     17.05 o 
  15  -3   1      751.13      733.76     29.51 o 
  16  -3   1      470.44      529.69     31.32 o 
  17  -3   1      296.90      331.20     28.17 o 
 -17  -2   1      437.07      491.28     31.40 o 
 -16  -2   1     1001.66     1030.99     34.85 o 
 -15  -2   1     1360.95     1356.58     38.43 o 
 -14  -2   1      255.66      265.52     18.66 o 
 -13  -2   1      666.25      613.37     25.83 o 
 -12  -2   1      214.69      214.45     15.65 o 
 -11  -2   1      538.71      480.82     19.91 o 
 -10  -2   1     1237.83     1236.83     30.23 o 
  -9  -2   1     2168.18     2150.46     41.15 o 
  -8  -2   1     3530.81     3785.43     62.02 o 
  -7  -2   1     3985.36     3819.78     61.06 o 
  -6  -2   1       72.93       98.22     10.31 o 
  -5  -2   1      340.75      293.83     13.80 o 
  -4  -2   1      592.08      662.65     17.49 o 
  -3  -2   1       66.61       52.02      6.98 o 
  -2  -2   1     1958.63     2189.45     47.11 o 
  -1  -2   1      105.81      183.64     12.32 o 
   1  -2   1     1326.83     1708.13     30.27 o 
   2  -2   1     8254.36     8701.13    120.90 o 
   3  -2   1     1299.45     1356.98     22.72 o 
   4  -2   1      996.67     1089.32     19.99 o 
   5  -2   1     2728.80     2655.67     42.11 o 
   6  -2   1     3046.94     2984.06     52.41 o 
   7  -2   1     1069.68      908.21     26.29 o 
   8  -2   1     4948.94     4860.46     89.11 o 
   9  -2   1     1014.02     1026.61     26.22 o 
  10  -2   1     5028.14     4676.64     77.14 o 
  11  -2   1     1079.33     1033.27     28.53 o 
  12  -2   1      698.60      694.47     25.31 o 
  13  -2   1      597.84      628.48     25.12 o 
  14  -2   1      902.07      873.65     30.10 o 
  15  -2   1     1536.82     1599.31     48.74 o 
  16  -2   1      296.60      322.74     26.09 o 
  17  -2   1      441.79      506.73     35.42 o 
 -17  -1   1      216.53      218.96     24.79 o 
 -16  -1   1      196.39      228.46     23.56 o 
 -15  -1   1      656.00      608.14     26.45 o 
 -14  -1   1      102.82      113.59     15.23 o 
 -13  -1   1      258.08      241.11     17.25 o 
 -12  -1   1      509.68      466.99     20.40 o 
 -11  -1   1      160.27      159.79     13.34 o 
 -10  -1   1      229.35      197.10     13.39 o 
  -9  -1   1     1744.04     1657.40     34.27 o 
  -8  -1   1      870.13      793.20     36.61 o 
  -7  -1   1     2297.40     2342.94     41.31 o 
  -6  -1   1     7676.82     7783.43    112.78 o 
  -5  -1   1     2268.99     2152.09     35.90 o 
  -4  -1   1     7407.55     7702.03    109.15 o 
  -3  -1   1     4981.41     5534.60     91.29 o 
  -2  -1   1       88.76       72.69      4.93 o 
   1  -1   1     1005.05     1022.60     31.63 o 
   2  -1   1      722.94      762.85     21.83 o 
   3  -1   1     1314.60     1493.11     29.28 o 
   4  -1   1     1006.25      999.05     22.56 o 
   5  -1   1      128.02      103.02     10.56 o 
   6  -1   1      410.53      348.43     15.43 o 
   7  -1   1     2626.57     2688.26     44.15 o 
   8  -1   1     3536.46     3402.00     56.93 o 
   9  -1   1     3145.53     3114.98     70.02 o 
  10  -1   1     1447.53     1387.40     32.52 o 
  11  -1   1      715.10      694.66     41.66 o 
  12  -1   1       91.82       66.10     12.53 o 
  13  -1   1     2874.02     2926.00     57.34 o 
  14  -1   1      507.63      467.09     22.43 o 
  15  -1   1       10.28      -14.14     15.28 o 
  16  -1   1      583.48      582.99     31.69 o 
  17  -1   1      351.76      432.47     30.10 o 
 -17   0   1        1.92      -16.52     16.52 o 
 -16   0   1      218.52      208.86     22.67 o 
 -15   0   1      686.03      665.31     32.32 o 
 -14   0   1       79.69       68.71     14.22 o 
 -13   0   1       22.85       32.22     12.86 o 
 -12   0   1      526.21      478.95     20.45 o 
 -11   0   1      605.98      569.45     21.82 o 
 -10   0   1        0.61        4.55      8.99 o 
  -9   0   1     1330.48     1301.38     29.37 o 
  -8   0   1     9542.26    10193.20    147.66 o 
  -7   0   1     4264.05     4051.72     64.21 o 
  -6   0   1     2220.10     2084.21     36.61 o 
  -5   0   1      839.78      763.66     17.56 o 
  -4   0   1     9378.56     9815.01    136.94 o 
  -3   0   1     8743.95     9333.67    129.53 o 
  -2   0   1      959.88      924.64     15.88 o 
   2   0   1     1438.98     1460.02     23.76 o 
   3   0   1     7579.52     7975.20    111.69 o 
   4   0   1      297.32      273.72     10.38 o 
   5   0   1      138.34      139.94      8.99 o 
   6   0   1       69.97       41.34      6.37 o 
   7   0   1      265.30      208.90      9.17 o 
   8   0   1     6840.06     7164.74     94.31 o 
   9   0   1     1395.55     1405.07     31.06 o 
  10   0   1     7870.89     7389.45    112.99 o 
  11   0   1      752.78      757.94     25.98 o 
  12   0   1     1146.58     1084.24     37.16 o 
  13   0   1       19.32        0.25     12.32 o 
  14   0   1       53.38       24.43     21.49 o 
  15   0   1     1244.30     1178.11     42.30 o 
  16   0   1       71.48       66.87     18.56 o 
  17   0   1      162.39      165.81     28.17 o 
 -17   1   1      190.89      213.92     36.25 o 
 -16   1   1      145.84      151.95     21.35 o 
 -15   1   1      685.21      659.21     32.07 o 
 -14   1   1      102.24       97.44     14.67 o 
 -13   1   1      262.82      235.62     17.26 o 
 -12   1   1      386.28      350.33     28.49 o 
 -11   1   1      161.94      126.66     13.17 o 
 -10   1   1      233.89      212.13     13.59 o 
  -9   1   1     1659.09     1572.66     33.10 o 
  -8   1   1      871.81      763.11     17.36 o 
  -7   1   1     2262.40     2402.71     36.30 o 
  -6   1   1     7646.69     7882.41    101.02 o 
  -5   1   1     2197.51     2118.02     30.85 o 
  -4   1   1     7258.11     7564.73    110.31 o 
  -3   1   1     4870.92     5688.68     72.10 o 
  -2   1   1       86.44       69.30      3.97 o 
  -1   1   1     2308.42     2079.35     62.15 o 
   1   1   1      960.99      989.35     21.97 o 
   2   1   1      776.96      785.84     14.43 o 
   3   1   1     1307.61     1531.56     21.43 o 
   4   1   1     1041.49     1076.73     17.88 o 
   5   1   1      124.54      114.74      6.07 o 
   6   1   1      381.80      318.73      9.89 o 
   7   1   1     2548.77     2631.03     35.79 o 
   8   1   1     3609.69     3458.61     60.80 o 
   9   1   1     3112.51     3071.14     53.40 o 
  10   1   1     1363.92     1355.51     31.70 o 
  11   1   1      714.68      685.83     23.10 o 
  12   1   1       74.11       74.58     12.52 o 
  13   1   1     2906.38     2902.23     57.12 o 
  14   1   1      527.33      493.63     26.83 o 
  15   1   1       14.32        6.16     15.65 o 
  16   1   1      582.17      638.72     40.86 o 
  17   1   1      272.72      324.86     34.11 o 
 -17   2   1      407.75      410.34     36.53 o 
 -16   2   1      965.33      951.91     56.27 o 
 -15   2   1     1472.82     1367.35     44.62 o 
 -14   2   1      281.20      269.55     23.02 o 
 -13   2   1      675.84      573.04     23.88 o 
 -12   2   1      233.18      251.57     16.16 o 
 -11   2   1      601.43      564.67     21.50 o 
 -10   2   1     1231.19     1208.74     29.98 o 
  -9   2   1     2082.12     2058.96     39.79 o 
  -8   2   1     3675.15     4110.44     57.87 o 
  -7   2   1     3943.63     3883.20     54.33 o 
  -6   2   1       72.33       92.12     10.08 o 
  -5   2   1      354.93      313.10      9.76 o 
  -4   2   1      607.20      687.80     12.39 o 
  -3   2   1       56.07       44.71      4.34 o 
  -2   2   1     1847.77     2012.18     25.16 o 
   0   2   1     2570.39     2736.95     32.18 o 
   1   2   1     1284.20     1625.85     22.51 o 
   2   2   1     8364.11     8563.73    119.25 o 
   3   2   1     1290.61     1355.97     19.25 o 
   4   2   1      914.30     1008.39     15.66 o 
   5   2   1     2717.11     2689.22     38.14 o 
   6   2   1     3055.32     2987.66     47.23 o 
   7   2   1     1078.53      912.53     17.53 o 
   8   2   1     5009.62     4833.31     60.92 o 
   9   2   1      983.02      925.46     20.63 o 
  10   2   1     5144.35     4559.45    101.86 o 
  11   2   1     1118.47     1087.21     28.88 o 
  12   2   1      636.94      610.43     25.75 o 
  13   2   1      576.15      569.36     28.84 o 
  14   2   1      939.48      874.16     35.22 o 
  15   2   1     1688.90     1666.49     83.98 o 
  16   2   1      272.60      269.26     30.48 o 
  17   2   1      451.27      500.82     39.16 o 
 -17   3   1      125.73       63.67     30.09 o 
 -16   3   1     1856.38     1837.83     67.82 o 
 -15   3   1      179.87      165.87     25.83 o 
 -14   3   1     2026.72     2038.85     81.80 o 
 -13   3   1     1218.37     1230.07     39.90 o 
 -12   3   1     3819.90     3818.78     67.92 o 
 -11   3   1      180.06      177.36     13.77 o 
 -10   3   1        3.04        7.01      9.21 o 
  -9   3   1     4254.83     4183.60     59.98 o 
  -8   3   1     1492.99     1363.90     31.38 o 
  -7   3   1     3208.11     3066.47     41.10 o 
  -6   3   1     9219.80     9111.78    106.21 o 
  -5   3   1      831.05      750.18     14.60 o 
  -4   3   1     3639.37     3723.18     45.52 o 
  -3   3   1      144.91      142.66      4.78 o 
  -2   3   1     1933.16     2172.90     23.51 o 
  -1   3   1     4508.40     4700.03     47.07 o 
   0   3   1     3165.34     3957.54     42.68 o 
   1   3   1     6031.54     6599.39     69.81 o 
   2   3   1      111.59      155.64      6.84 o 
   3   3   1       89.39       90.40      4.53 o 
   4   3   1     1999.27     2206.06     28.86 o 
   5   3   1     7686.41     8232.69    115.25 o 
   6   3   1      480.36      461.21     12.23 o 
   7   3   1     1116.72     1105.83     19.90 o 
   8   3   1     1433.42     1427.84     23.99 o 
   9   3   1     1006.28      957.98     19.57 o 
  10   3   1      209.43      193.59     13.03 o 
  11   3   1      437.70      427.36     18.51 o 
  12   3   1      635.07      634.85     28.61 o 
  13   3   1      159.71      138.43     17.93 o 
  14   3   1      101.06      100.34     22.63 o 
  15   3   1      763.50      706.36     42.47 o 
  16   3   1      454.17      477.45     36.85 o 
  17   3   1      243.12      267.71     32.60 o 
 -17   4   1       41.76       36.80     21.76 o 
 -16   4   1      240.87      162.61     27.72 o 
 -15   4   1      153.98      118.37     60.05 o 
 -14   4   1      848.16      728.82     65.22 o 
 -13   4   1     1781.75     1654.83     54.80 o 
 -12   4   1     2732.90     2741.95     59.23 o 
 -11   4   1      514.23      523.33     27.39 o 
 -10   4   1     1837.71     1723.78     36.97 o 
  -9   4   1      115.05      148.54      9.75 o 
  -8   4   1      615.66      614.44     15.86 o 
  -7   4   1     1209.63     1327.48     22.42 o 
  -6   4   1      462.53      424.61     13.04 o 
  -5   4   1     2635.84     2924.11     38.24 o 
  -4   4   1      166.64      196.86      7.01 o 
  -3   4   1     2243.87     2207.52     26.34 o 
  -2   4   1     2347.13     2449.87     26.53 o 
  -1   4   1     1255.81     1359.78     16.14 o 
   0   4   1     2539.43     2590.01     27.47 o 
   1   4   1     5281.46     5907.85     58.87 o 
   2   4   1      643.02      652.66     11.40 o 
   3   4   1     5229.41     5627.78     65.73 o 
   4   4   1      299.32      410.42     10.10 o 
   5   4   1     2196.10     2231.54     30.60 o 
   6   4   1     6347.14     6753.72     80.63 o 
   7   4   1       69.60      111.74     10.85 o 
   8   4   1     9790.63    10004.99    118.05 o 
   9   4   1      428.17      453.97     15.34 o 
  10   4   1     3266.55     3434.83     67.74 o 
  11   4   1      790.16      785.84     29.53 o 
  12   4   1     3148.96     2927.59    134.09 o 
  13   4   1       27.14       13.47     16.67 o 
  14   4   1      799.07      711.20     95.60 o 
  15   4   1      504.04      433.76     34.73 o 
  16   4   1      402.30      354.96     34.12 o 
  17   4   1      143.16      170.64     46.33 o 
 -17   5   1      223.06      234.83     31.43 o 
 -16   5   1     1248.69     1291.86     97.98 o 
 -15   5   1      331.65      327.16     31.47 o 
 -14   5   1     2650.06     2674.40     83.08 o 
 -13   5   1     1665.66     1593.52     74.74 o 
 -12   5   1     3661.17     3544.63     95.88 o 
 -11   5   1     1775.85     1795.19     39.07 o 
 -10   5   1     1322.58     1241.78     30.34 o 
  -9   5   1     5522.00     5296.09     74.23 o 
  -8   5   1     3258.93     3192.45     44.16 o 
  -7   5   1     5743.59     5652.84     69.98 o 
  -6   5   1    10424.46    10633.90    147.45 o 
  -5   5   1     5338.12     5251.93     64.01 o 
  -4   5   1     4899.21     5058.16     56.31 o 
  -3   5   1     3059.71     3169.22     34.37 o 
  -2   5   1     2362.09     2440.93     27.05 o 
  -1   5   1     5499.83     5946.09     59.95 o 
   0   5   1     3274.77     3256.42     34.41 o 
   1   5   1     3476.70     3315.85     34.96 o 
   2   5   1      404.35      329.09      7.43 o 
   3   5   1      550.05      531.16     12.09 o 
   4   5   1     1586.46     1724.31     24.61 o 
   5   5   1     8711.54     8931.02    103.88 o 
   6   5   1     1899.84     1892.57     33.48 o 
   7   5   1     5642.08     5405.73     77.78 o 
   8   5   1      817.84      862.84     18.42 o 
   9   5   1     4926.31     4983.50     64.52 o 
  10   5   1     1904.80     1941.94     53.78 o 
  11   5   1      245.13      191.94     30.09 o 
  12   5   1      734.32      676.05     38.15 o 
  13   5   1      235.49      266.27     27.48 o 
  14   5   1      720.95      783.84     43.51 o 
  15   5   1      861.49      820.23     46.35 o 
  16   5   1      156.19      139.48     31.35 o 
  17   5   1        4.04        6.46     21.23 o 
 -17   6   1      133.06      156.33     52.07 o 
 -16   6   1      384.20      383.25     35.04 o 
 -15   6   1      132.74      166.24     26.54 o 
 -14   6   1     2985.24     3008.23     90.31 o 
 -13   6   1     3129.53     2995.13    135.21 o 
 -12   6   1     4108.53     3929.91    109.73 o 
 -11   6   1      776.84      785.01     39.34 o 
 -10   6   1     3439.00     3423.66     59.07 o 
  -9   6   1     2944.16     2980.25    102.55 o 
  -8   6   1      675.78      706.63     17.14 o 
  -7   6   1     5402.40     5425.14     67.92 o 
  -6   6   1      340.00      368.30     12.64 o 
  -5   6   1     5010.10     5190.66     63.79 o 
  -4   6   1     1783.83     1855.73     24.72 o 
  -3   6   1      505.35      522.06     11.23 o 
  -2   6   1    12571.60    13210.91    129.70 o 
  -1   6   1     1455.53     1329.49     18.18 o 
   0   6   1     6179.71     6640.98     71.75 o 
   1   6   1      857.42      921.47     14.17 o 
   2   6   1     4170.35     4284.78     45.02 o 
   3   6   1     2238.44     2387.79     29.49 o 
   4   6   1    12197.29    12283.20    140.31 o 
   5   6   1     1634.95     1750.63     25.96 o 
   6   6   1     9186.75     9421.33    110.56 o 
   7   6   1     1588.84     1591.32     25.82 o 
   8   6   1     6129.49     6255.75     77.73 o 
   9   6   1     2705.03     2594.64     52.09 o 
  10   6   1     2321.62     2302.86     68.40 o 
  11   6   1     8084.65     7954.83    145.83 o 
  12   6   1      776.33      756.64     40.76 o 
  13   6   1     1129.02     1088.17     49.72 o 
  14   6   1        2.56      -19.57     19.87 o 
  15   6   1      150.10      157.81     26.79 o 
  16   6   1     1177.11     1123.38     82.02 o 
  17   6   1       89.28      118.50     27.53 o 
 -16   7   1      497.46      495.86     38.74 o 
 -15   7   1      175.31      195.60     28.91 o 
 -14   7   1     2255.62     2205.30    113.09 o 
 -13   7   1      513.40      578.73     45.07 o 
 -12   7   1      649.13      680.36     38.77 o 
 -11   7   1     6804.00     6647.40    156.13 o 
 -10   7   1      726.23      627.71     23.15 o 
  -9   7   1     8105.07     8208.80    107.66 o 
  -8   7   1     2271.01     2233.18     34.29 o 
  -7   7   1     4908.65     5216.03     65.99 o 
  -6   7   1     2862.45     2761.97     38.36 o 
  -5   7   1      155.36      109.44      7.09 o 
  -4   7   1    10583.70    11500.15    114.75 o 
  -3   7   1    11569.14    12679.03    125.53 o 
  -2   7   1     6671.36     7404.69     75.30 o 
  -1   7   1     5025.43     5214.30     54.51 o 
   0   7   1     4674.37     4813.29     53.97 o 
   1   7   1     7007.41     6730.33     73.48 o 
   2   7   1     5679.98     5259.98     54.92 o 
   3   7   1      838.51      872.68     14.85 o 
   4   7   1     4039.68     3739.65     44.11 o 
   5   7   1     4623.79     4684.44     58.39 o 
   6   7   1     1771.18     1641.41     25.81 o 
   7   7   1      701.02      548.80     14.40 o 
   8   7   1      174.11      141.95     11.54 o 
   9   7   1     4432.18     4256.05     72.53 o 
  10   7   1     3607.28     3561.35     64.05 o 
  11   7   1      407.36      377.01     23.81 o 
  12   7   1     1112.76     1195.61     50.40 o 
  13   7   1      662.45      776.05     80.62 o 
  14   7   1     1298.62     1246.85     55.61 o 
  15   7   1      799.23      734.52     45.46 o 
  16   7   1      140.64      129.49     27.81 o 
 -16   8   1       80.90      103.32     27.15 o 
 -15   8   1     1136.87     1166.09    119.11 o 
 -14   8   1     1558.31     1613.23     64.40 o 
 -13   8   1     2680.13     2636.49     82.99 o 
 -12   8   1     1292.52     1150.71     58.51 o 
 -11   8   1     2141.82     2236.06     70.73 o 
 -10   8   1     4194.09     3959.35     83.07 o 
  -9   8   1     1204.41     1265.92     39.56 o 
  -8   8   1     1273.11     1131.87     45.90 o 
  -7   8   1     6279.29     6292.15     78.40 o 
  -6   8   1      735.69      651.55     15.71 o 
  -5   8   1     2683.39     2509.27     35.51 o 
  -4   8   1     3242.91     3264.25     37.34 o 
  -3   8   1      302.88      308.04      8.78 o 
  -2   8   1     8241.06     8100.80     82.52 o 
  -1   8   1     5036.84     4819.39     51.37 o 
   0   8   1     2573.19     2167.34     27.86 o 
   1   8   1      245.08      193.83      7.24 o 
   2   8   1     4301.93     4692.81     50.20 o 
   3   8   1     1509.59     1534.90     21.85 o 
   4   8   1     5768.24     5862.03     66.10 o 
   5   8   1      901.67      934.30     18.90 o 
   6   8   1    12050.83    12211.14    142.08 o 
   7   8   1      141.55      146.40     14.44 o 
   8   8   1     5738.78     5569.09     92.93 o 
   9   8   1     1241.27     1101.68     30.14 o 
  10   8   1     1070.96     1076.19     31.56 o 
  11   8   1     3846.52     3739.70     83.35 o 
  12   8   1      450.84      395.85     31.84 o 
  13   8   1     3125.86     3066.25     91.81 o 
  14   8   1     1077.47     1082.72     52.34 o 
  15   8   1     2379.35     2304.95     80.69 o 
  16   8   1     1775.49     1736.45     70.69 o 
 -16   9   1     1277.09     1267.51     60.54 o 
 -15   9   1       16.36        9.24     31.63 o 
 -14   9   1     2331.51     2313.00     93.78 o 
 -13   9   1     1869.69     1789.06     66.68 o 
 -12   9   1     3731.29     3478.01     98.06 o 
 -11   9   1     3851.48     3828.56    103.11 o 
 -10   9   1     1393.64     1318.41     34.34 o 
  -9   9   1     2452.17     2309.88     47.40 o 
  -8   9   1     4293.97     4141.33     62.51 o 
  -7   9   1      842.81      887.66     30.15 o 
  -6   9   1     5585.86     5295.74     67.22 o 
  -5   9   1        0.19        3.05      6.45 o 
  -4   9   1    12144.98    12573.34    126.16 o 
  -3   9   1     2086.75     2161.14     27.28 o 
  -2   9   1      587.28      701.04     13.22 o 
  -1   9   1     4219.64     4356.79     50.97 o 
   0   9   1     8992.89     9812.77    114.53 o 
   1   9   1     7399.35     7237.31     80.08 o 
   2   9   1    14464.87    15010.87    159.03 o 
   3   9   1     2917.10     2976.84     37.07 o 
   4   9   1     3631.01     3354.72     41.22 o 
   5   9   1      462.54      424.98     14.92 o 
   6   9   1      678.04      683.41     18.72 o 
   7   9   1     2163.47     2004.38     53.44 o 
   8   9   1       91.96       71.74     13.41 o 
   9   9   1     5476.65     5404.01     89.81 o 
  10   9   1     2126.71     2154.69     46.49 o 
  11   9   1      158.50      147.83     29.24 o 
  12   9   1     1267.92     1165.40     41.30 o 
  13   9   1      762.49      860.06     79.50 o 
  14   9   1      371.72      384.22     35.30 o 
  15   9   1     1230.84     1178.08     57.91 o 
  16   9   1      216.45      258.24     34.36 o 
 -15  10   1     1933.94     1957.09    113.79 o 
 -14  10   1      739.26      728.71     45.16 o 
 -13  10   1     1184.79     1141.15     54.05 o 
 -12  10   1      217.35      254.04     56.27 o 
 -11  10   1       39.64       35.55     15.73 o 
 -10  10   1     3914.97     3789.80     69.68 o 
  -9  10   1     1051.13      905.05     31.52 o 
  -8  10   1     2008.45     1855.57     41.11 o 
  -7  10   1    13687.02    13461.80    174.41 o 
  -6  10   1      448.78      440.18     19.52 o 
  -5  10   1     2994.91     2867.28     37.80 o 
  -4  10   1     3429.00     3450.72     40.29 o 
  -3  10   1     1512.52     1429.67     20.85 o 
  -2  10   1     3181.11     3004.70     35.53 o 
  -1  10   1      877.98      951.21     17.00 o 
   0  10   1     5756.35     5740.08     70.89 o 
   1  10   1     2627.13     2383.50     35.31 o 
   2  10   1      103.45      104.24      7.61 o 
   3  10   1     4982.00     4940.33     57.62 o 
   4  10   1     8707.89     8651.82    104.34 o 
   5  10   1     1462.60     1435.94     25.65 o 
   6  10   1    19085.64    19009.35    240.19 o 
   7  10   1      205.62      203.38     14.79 o 
   8  10   1    10309.31    10060.42    152.35 o 
   9  10   1      470.15      477.94     21.46 o 
  10  10   1     1609.62     1548.49     38.60 o 
  11  10   1      785.40      806.48     34.95 o 
  12  10   1     1673.40     1586.40     49.42 o 
  13  10   1     3793.07     3658.65    145.15 o 
  14  10   1     2962.71     3029.48     95.38 o 
  15  10   1      952.20     1034.23     55.29 o 
 -15  11   1      376.57      375.91     38.01 o 
 -14  11   1     3307.00     3211.40     99.74 o 
 -13  11   1     1638.05     1709.18     67.07 o 
 -12  11   1     1405.08     1451.69     58.87 o 
 -11  11   1      709.97      714.76     49.60 o 
 -10  11   1      931.10      854.00     29.19 o 
  -9  11   1     1047.24      958.20     29.76 o 
  -8  11   1    11078.84    11022.26    166.25 o 
  -7  11   1     3720.08     3599.21     56.65 o 
  -6  11   1    26268.81    25393.31    352.88 o 
  -5  11   1     2658.72     2521.27     43.61 o 
  -4  11   1     7093.24     6978.08     74.44 o 
  -3  11   1     4439.23     4140.34     47.26 o 
  -2  11   1      130.62      143.82      8.23 o 
  -1  11   1     2663.69     2499.52     36.48 o 
   0  11   1     3668.35     3584.89     48.27 o 
   1  11   1     4553.82     4262.81     51.42 o 
   2  11   1     1809.45     1864.28     27.24 o 
   3  11   1      109.44      106.22     11.49 o 
   4  11   1     2542.85     2525.07     37.91 o 
   5  11   1     5827.23     5740.44     73.84 o 
   6  11   1     2410.68     2236.53     57.86 o 
   7  11   1     8672.95     8137.46    218.98 o 
   8  11   1      177.07      156.00     16.20 o 
   9  11   1     1678.47     1516.42     38.13 o 
  10  11   1       26.70       60.83     14.22 o 
  11  11   1      474.17      475.05     23.43 o 
  12  11   1     1200.89     1098.72     42.01 o 
  13  11   1      816.50      862.18     47.95 o 
  14  11   1      176.08      188.64     31.21 o 
  15  11   1     1308.39     1364.05     91.68 o 
 -15  12   1      767.53      749.23     49.05 o 
 -14  12   1      149.80      135.46     29.81 o 
 -13  12   1      127.56      189.35     34.85 o 
 -12  12   1     1171.97     1214.16     86.50 o 
 -11  12   1      489.53      495.15     24.09 o 
 -10  12   1     2133.81     2109.95     60.53 o 
  -9  12   1      799.65      702.81     27.26 o 
  -8  12   1      695.38      711.01     26.27 o 
  -7  12   1    14406.73    13602.08    200.72 o 
  -6  12   1       37.53       36.35     14.42 o 
  -5  12   1    15609.97    15078.74    177.07 o 
  -4  12   1      950.80      907.78     19.86 o 
  -3  12   1     4994.03     4871.78     54.96 o 
  -2  12   1     2117.63     1997.97     29.44 o 
  -1  12   1     7940.51     7671.47     93.86 o 
   0  12   1     1454.36     1425.66     25.60 o 
   1  12   1    15399.65    15178.58    163.08 o 
   2  12   1      431.48      417.60     13.98 o 
   3  12   1     9693.90     9575.03    164.05 o 
   4  12   1     2141.47     2063.92     41.57 o 
   5  12   1     2008.13     1870.24     47.79 o 
   6  12   1    16409.09    16199.96    234.68 o 
   7  12   1      106.36       80.29     13.91 o 
   8  12   1    11038.81    11055.88    167.95 o 
   9  12   1      960.22      948.65     30.58 o 
  10  12   1     4031.41     3839.39    119.84 o 
  11  12   1      606.02      622.52     38.60 o 
  12  12   1      247.37      314.12     28.23 o 
  13  12   1     1362.52     1357.33     60.94 o 
  14  12   1     3829.18     4040.35    118.60 o 
 -14  13   1     3578.18     3732.01    216.25 o 
 -13  13   1      512.25      515.00     40.66 o 
 -12  13   1     1416.21     1551.03    120.79 o 
 -11  13   1      700.57      687.85     28.61 o 
 -10  13   1      378.09      363.17     21.88 o 
  -9  13   1     2813.04     2885.02     58.94 o 
  -8  13   1     5690.69     5654.03     95.54 o 
  -7  13   1     2644.43     2470.60     51.06 o 
  -6  13   1    14954.32    14614.12    214.27 o 
  -5  13   1     5117.27     4900.08     66.19 o 
  -4  13   1     2256.90     2213.19     33.27 o 
  -3  13   1      828.28      774.72     28.00 o 
  -2  13   1      850.02      877.90     20.73 o 
  -1  13   1     1598.32     1578.69     32.19 o 
   0  13   1     5692.35     5330.19     69.15 o 
   1  13   1    12752.94    12329.00    180.88 o 
   2  13   1     3722.65     3655.65     96.19 o 
   3  13   1      296.53      258.42     14.48 o 
   4  13   1      989.94      966.76     24.65 o 
   5  13   1     5515.08     5273.38     77.95 o 
   6  13   1       78.13       48.96     14.68 o 
   7  13   1     9274.72     9235.12    143.17 o 
   8  13   1      813.98      714.50     27.16 o 
   9  13   1     3131.42     2887.41     59.06 o 
  10  13   1        4.33       -3.91     16.77 o 
  11  13   1      474.14      472.23     28.16 o 
  12  13   1     2297.03     2300.16     64.37 o 
  13  13   1     1969.00     1996.06     76.13 o 
  14  13   1      687.84      650.30     46.59 o 
 -13  14   1     1547.29     1674.87    130.17 o 
 -12  14   1     1983.49     1927.04     80.62 o 
 -11  14   1      630.23      603.88     28.26 o 
 -10  14   1     2169.40     2246.95     52.19 o 
  -9  14   1      724.71      712.56     41.65 o 
  -8  14   1      280.57      265.38     19.08 o 
  -7  14   1     3538.98     3375.67     65.86 o 
  -6  14   1      591.02      586.23     27.35 o 
  -5  14   1     4882.65     4482.32     69.16 o 
  -4  14   1     3082.61     2700.11     46.05 o 
  -3  14   1      671.86      699.32     20.04 o 
  -2  14   1     6284.70     5839.73     84.11 o 
  -1  14   1     4349.73     4066.28     62.61 o 
   0  14   1     5960.55     5711.46     82.42 o 
   1  14   1     5012.44     5128.66     75.66 o 
   2  14   1     1061.04      862.91     26.88 o 
   3  14   1     8675.13     8566.92    131.52 o 
   4  14   1     2245.65     2066.93     44.41 o 
   5  14   1     5546.89     5654.64     83.56 o 
   6  14   1     3661.62     3455.76     64.65 o 
   7  14   1     1167.99     1111.91     33.06 o 
   8  14   1     5030.63     4759.65    109.05 o 
   9  14   1     1794.05     1772.08     44.41 o 
  10  14   1     1183.50     1189.75     45.54 o 
  11  14   1     1567.10     1544.66     43.14 o 
  12  14   1      372.60      379.76     29.99 o 
  13  14   1     1469.53     1450.98     66.07 o 
 -13  15   1      843.59      830.33     51.03 o 
 -12  15   1     1318.86     1473.70     65.12 o 
 -11  15   1     2337.31     2394.20     81.86 o 
 -10  15   1      379.32      337.65     23.20 o 
  -9  15   1     1789.97     1722.20     44.48 o 
  -8  15   1      645.35      635.84     27.17 o 
  -7  15   1      474.78      448.98     22.63 o 
  -6  15   1     2204.68     2218.35     43.10 o 
  -5  15   1     3734.82     3725.07     60.88 o 
  -4  15   1     1510.96     1413.81     35.87 o 
  -3  15   1     4592.40     4368.29     84.66 o 
  -2  15   1      110.22       77.30     11.99 o 
  -1  15   1     4211.21     4259.02     75.26 o 
   0  15   1      609.68      595.62     30.38 o 
   1  15   1     3553.92     3311.99     54.85 o 
   2  15   1     6574.41     6598.67    105.84 o 
   3  15   1      191.14      174.11     15.79 o 
   4  15   1     6151.37     5888.36     97.23 o 
   5  15   1     1537.85     1398.60     48.41 o 
   6  15   1      522.06      518.80     39.83 o 
   7  15   1     3783.31     3604.82     93.66 o 
   8  15   1     1540.83     1549.20     48.01 o 
   9  15   1      862.28      871.45     32.28 o 
  10  15   1     1706.92     1674.56     45.19 o 
  11  15   1      852.05      912.34     34.90 o 
  12  15   1     1444.10     1505.37     53.60 o 
  13  15   1     1789.74     1891.92     76.70 o 
 -12  16   1      713.95      653.31     46.62 o 
 -11  16   1      321.84      296.25     29.58 o 
 -10  16   1      980.93      989.29     36.04 o 
  -9  16   1      556.95      525.45     26.39 o 
  -8  16   1     1122.19     1129.00     35.96 o 
  -7  16   1     6041.79     5817.46    158.52 o 
  -6  16   1      403.72      362.89     21.14 o 
  -5  16   1     2596.05     2286.23     49.81 o 
  -4  16   1     2122.66     1915.73     44.08 o 
  -3  16   1      675.28      666.04     29.19 o 
  -2  16   1    10316.34    10282.14    158.05 o 
  -1  16   1     1333.81     1225.65     35.08 o 
   0  16   1    10584.95    10893.00    166.38 o 
   1  16   1     2727.35     2721.20     64.15 o 
   2  16   1     3736.48     3895.85     70.55 o 
   3  16   1      952.53      897.58     29.49 o 
   4  16   1     3529.64     3480.87     66.05 o 
   5  16   1     2897.93     2849.85     57.84 o 
   6  16   1     2763.36     2907.84     69.00 o 
   7  16   1      229.75      219.38     22.41 o 
   8  16   1     1736.19     1709.78     51.42 o 
   9  16   1      531.83      540.21     31.35 o 
  10  16   1       89.05       65.82     18.00 o 
  11  16   1     3746.48     4044.92     81.17 o 
  12  16   1      322.48      266.77     29.20 o 
 -11  17   1     3266.94     3426.29    106.09 o 
 -10  17   1      449.69      411.90     39.75 o 
  -9  17   1      902.78      880.15     39.56 o 
  -8  17   1      479.00      463.65     29.43 o 
  -7  17   1      102.61      147.64     21.65 o 
  -6  17   1     3683.15     3622.51     72.69 o 
  -5  17   1     1461.77     1536.40     40.59 o 
  -4  17   1     3208.12     3236.72     74.24 o 
  -3  17   1     4285.47     4254.70    166.86 o 
  -2  17   1      818.41      852.33     30.49 o 
  -1  17   1     4573.10     4545.28     82.08 o 
   0  17   1     2798.18     2721.55     65.71 o 
   1  17   1     3413.75     3280.97     74.70 o 
   2  17   1     4004.72     3964.00     85.64 o 
   3  17   1      807.91      702.51     27.58 o 
   4  17   1     2411.98     2264.69     50.33 o 
   5  17   1       24.07        5.88     13.17 o 
   6  17   1      422.19      410.51     26.92 o 
   7  17   1     1969.01     1932.89     57.35 o 
   8  17   1     1204.13     1156.53     54.40 o 
   9  17   1     1345.32     1297.85     47.45 o 
  10  17   1     2990.45     3104.92     78.64 o 
  11  17   1      586.58      689.37     37.36 o 
 -10  18   1     1399.35     1374.98    118.83 o 
  -9  18   1     3299.01     3222.09     97.66 o 
  -8  18   1      423.38      414.67     29.20 o 
  -7  18   1     3465.57     3398.64     80.41 o 
  -6  18   1     2102.47     2015.77     49.20 o 
  -5  18   1     2788.89     2699.73     67.95 o 
  -4  18   1     1763.79     1649.79     50.30 o 
  -3  18   1      393.00      406.52     27.15 o 
  -2  18   1     4786.83     4775.55     86.62 o 
  -1  18   1     1485.75     1525.53     57.82 o 
   0  18   1     4846.42     4865.60    108.42 o 
   1  18   1     1237.29     1223.22     53.03 o 
   2  18   1     1038.81     1045.07     48.68 o 
   3  18   1      774.01      791.81     35.61 o 
   4  18   1     3692.48     3872.94     86.68 o 
   5  18   1      867.26      947.79     33.01 o 
   6  18   1     3527.75     3651.15     91.13 o 
   7  18   1      592.13      522.56     31.17 o 
   8  18   1     3335.47     3282.77     80.16 o 
   9  18   1      882.19      916.90     41.44 o 
  10  18   1      150.23      185.63     26.07 o 
  -9  19   1      133.83       73.06     27.71 o 
  -8  19   1     2443.81     2591.36     85.23 o 
  -7  19   1        9.88       27.99     32.19 o 
  -6  19   1     3193.07     3067.24    132.69 o 
  -5  19   1      176.39      183.64     28.18 o 
  -4  19   1     1893.37     1881.58    146.69 o 
  -3  19   1     1492.77     1659.87     62.83 o 
  -2  19   1      347.40      353.10     32.29 o 
  -1  19   1     4524.91     4651.33     99.59 o 
   0  19   1      715.83      767.15     36.14 o 
   1  19   1     1948.85     1865.30     54.91 o 
   2  19   1      549.74      565.43     55.48 o 
   3  19   1      401.78      432.54     41.29 o 
   4  19   1      927.09      896.70     38.90 o 
   5  19   1     1600.82     1506.43     50.03 o 
   6  19   1       78.51       83.15     20.17 o 
   7  19   1     3228.36     3341.33     86.43 o 
   8  19   1      147.53      164.78     43.92 o 
   9  19   1     1210.51     1197.65     47.40 o 
  -7  20   1     2079.70     2112.95    110.01 o 
  -6  20   1      461.46      383.51     52.07 o 
  -5  20   1     3459.89     3696.90    106.28 o 
  -4  20   1      474.31      464.08     67.04 o 
  -3  20   1     2434.58     2586.46     83.51 o 
  -2  20   1     1286.42     1342.29     58.29 o 
  -1  20   1      185.91      219.20     29.38 o 
   0  20   1      510.56      516.91     38.50 o 
   1  20   1     2144.46     2235.50     63.18 o 
   2  20   1      888.62      888.91     40.22 o 
   3  20   1     1377.21     1307.69     65.49 o 
   4  20   1      128.31      114.20     21.64 o 
   5  20   1      431.02      417.84     30.50 o 
   6  20   1      458.03      366.67     37.17 o 
   7  20   1      347.24      445.05     63.27 o 
  -5  21   1      122.76      172.90     30.18 o 
  -4  21   1      839.48      876.16     50.71 o 
  -3  21   1      501.48      511.98     40.05 o 
  -2  21   1      825.29      829.01     70.40 o 
  -1  21   1     5892.48     6387.84    225.77 o 
   0  21   1      581.97      614.01     43.05 o 
   1  21   1     1337.92     1494.13     63.74 o 
   2  21   1      451.84      495.06     39.39 o 
   3  21   1      686.99      803.41     39.55 o 
   4  21   1      624.51      636.84     46.06 o 
   5  21   1     1567.41     1680.35     56.39 o 
  -2  22   1      938.81      923.08     53.60 o 
  -1  22   1      357.12      361.64     37.61 o 
   0  22   1     2173.61     2411.92     85.01 o 
   1  22   1     1424.12     1430.45     64.93 o 
   2  22   1      390.04      364.85     38.01 o 
  -2 -22   2       31.54       21.32     22.65 o 
  -1 -22   2      717.04      722.33     55.85 o 
   0 -22   2       41.88        5.53     34.99 o 
   1 -22   2     1479.06     1527.92     89.44 o 
   2 -22   2       30.28       43.37     44.79 o 
  -5 -21   2     1323.05     1453.39     63.27 o 
  -4 -21   2      769.15      681.04     35.12 o 
  -3 -21   2      420.79      462.58     34.68 o 
  -2 -21   2       35.30       58.45     28.83 o 
  -1 -21   2      149.55       94.90     41.15 o 
   0 -21   2     1462.93     1486.32     60.13 o 
   1 -21   2       11.77       -9.74     25.19 o 
   2 -21   2     1204.67     1235.77     80.34 o 
   3 -21   2      213.37      272.37     35.69 o 
   4 -21   2       63.62       43.45     22.06 o 
   5 -21   2      116.26      124.57     36.67 o 
  -7 -20   2      308.21      258.58     33.61 o 
  -6 -20   2       39.66       39.68     24.31 o 
  -5 -20   2       58.50       61.69     19.52 o 
  -4 -20   2       84.31       93.64     20.47 o 
  -3 -20   2      197.91      199.06     22.30 o 
  -2 -20   2      415.35      436.07     34.16 o 
  -1 -20   2      301.29      284.01     29.08 o 
   0 -20   2      150.52      188.41     26.56 o 
   1 -20   2      133.65      192.07     26.62 o 
   2 -20   2       44.69       35.11     19.48 o 
   3 -20   2       95.58      119.70     31.07 o 
   4 -20   2      847.15      916.02     47.50 o 
   5 -20   2      332.16      262.00     30.59 o 
   6 -20   2      861.76      912.03     69.98 o 
   7 -20   2      101.06      116.45     38.49 o 
  -9 -19   2      399.46      464.46     39.19 o 
  -8 -19   2     1089.26     1264.55     58.77 o 
  -7 -19   2      182.79      197.69     23.32 o 
  -6 -19   2      970.55      964.53     49.97 o 
  -5 -19   2      465.48      527.96     44.01 o 
  -4 -19   2      647.30      529.72     29.65 o 
  -3 -19   2      262.56      328.32     43.39 o 
  -2 -19   2      396.66      430.39     31.57 o 
  -1 -19   2       35.75       43.94     15.23 o 
   0 -19   2      441.80      403.73     62.15 o 
   1 -19   2      150.93      208.38     45.63 o 
   2 -19   2      661.65      661.54     67.04 o 
   3 -19   2      132.82      136.85     24.54 o 
   4 -19   2       34.28       21.29     23.79 o 
   5 -19   2       90.47      124.23     24.02 o 
   6 -19   2      241.12      242.42     41.99 o 
   7 -19   2      342.57      372.78     34.22 o 
   8 -19   2       47.03        3.98     21.26 o 
   9 -19   2      959.23      989.95     55.85 o 
 -10 -18   2      134.76      171.45     29.29 o 
  -9 -18   2       46.31       41.43     23.16 o 
  -8 -18   2      444.94      493.18     29.99 o 
  -7 -18   2      176.07      235.93     37.75 o 
  -6 -18   2      381.42      372.59     46.47 o 
  -5 -18   2      286.28      336.23     29.62 o 
  -4 -18   2       83.99       95.64     28.83 o 
  -3 -18   2      259.21      273.15     22.17 o 
  -2 -18   2      599.34      611.08     29.31 o 
  -1 -18   2      202.55      231.46     22.44 o 
   0 -18   2      746.07      724.51     33.00 o 
   1 -18   2      419.11      539.92     57.25 o 
   2 -18   2       56.53       44.18     19.69 o 
   3 -18   2      613.70      654.62     38.00 o 
   4 -18   2      561.51      594.29     63.27 o 
   5 -18   2      458.60      441.84     33.03 o 
   6 -18   2      281.51      335.08     45.63 o 
   7 -18   2       28.39       53.53     35.27 o 
   8 -18   2      164.76      219.59     32.19 o 
   9 -18   2      100.60       88.46     36.11 o 
  10 -18   2       84.57       76.14     31.21 o 
 -11 -17   2      222.90      201.43     31.84 o 
 -10 -17   2      173.64      258.42     30.52 o 
  -9 -17   2        6.84       19.06     16.17 o 
  -8 -17   2     1310.29     1446.84     57.19 o 
  -7 -17   2      134.96      101.60     21.91 o 
  -6 -17   2      688.57      675.48     55.71 o 
  -5 -17   2      103.77      164.33     23.05 o 
  -4 -17   2      267.22      239.38     23.78 o 
  -3 -17   2      208.25      245.11     24.34 o 
  -2 -17   2      164.56      164.71     21.51 o 
  -1 -17   2      422.49      425.80     24.09 o 
   0 -17   2      244.31      255.74     20.89 o 
   1 -17   2      468.47      439.39     30.72 o 
   2 -17   2      434.00      432.85     31.18 o 
   3 -17   2       19.47      -10.88     15.53 o 
   4 -17   2      710.91      646.57     37.00 o 
   5 -17   2      211.64      197.54     24.68 o 
   6 -17   2      498.43      395.53     31.34 o 
   7 -17   2      132.66      155.72     24.25 o 
   8 -17   2      885.85      899.40     46.79 o 
   9 -17   2      467.97      533.11     38.67 o 
  10 -17   2      148.84      185.53     28.99 o 
  11 -17   2      828.85      956.53     70.68 o 
 -12 -16   2      137.43      149.38     28.76 o 
 -11 -16   2      438.60      495.76     55.15 o 
 -10 -16   2      250.18      287.96     26.24 o 
  -9 -16   2      393.54      436.17     32.97 o 
  -8 -16   2     1270.47     1318.45     53.03 o 
  -7 -16   2      117.79      133.65     22.04 o 
  -6 -16   2      750.29      749.37     39.05 o 
  -5 -16   2      591.83      564.82     32.88 o 
  -4 -16   2      104.37      100.22     18.61 o 
  -3 -16   2      552.68      539.60     31.43 o 
  -2 -16   2      871.50      845.24     38.68 o 
  -1 -16   2      131.67      104.64     19.86 o 
   0 -16   2      525.99      556.32     26.66 o 
   1 -16   2      291.78      351.16     21.23 o 
   2 -16   2      501.81      404.10     22.62 o 
   3 -16   2     1337.60     1398.88     51.65 o 
   4 -16   2     1639.75     1653.49     57.98 o 
   5 -16   2      600.80      594.74     56.83 o 
   6 -16   2       11.75       13.05     16.85 o 
   7 -16   2      269.44      227.14     26.42 o 
   8 -16   2       59.43       60.79     20.36 o 
   9 -16   2      572.69      596.55     38.56 o 
  10 -16   2       86.14       75.86     27.71 o 
  11 -16   2      164.47      137.94     35.69 o 
  12 -16   2      145.03      169.56     29.81 o 
 -13 -15   2      153.39      207.30     54.17 o 
 -12 -15   2       63.66       65.94     24.31 o 
 -11 -15   2      192.71      242.77     28.29 o 
 -10 -15   2      721.65      711.22     40.81 o 
  -9 -15   2      100.72       73.42     26.31 o 
  -8 -15   2      835.14      770.62     39.71 o 
  -7 -15   2      602.45      600.61     34.99 o 
  -6 -15   2      436.62      356.51     48.01 o 
  -5 -15   2     1474.87     1425.43     73.90 o 
  -4 -15   2       48.36       42.14     15.46 o 
  -3 -15   2      430.58      393.33     26.21 o 
  -2 -15   2      125.18      139.36     18.97 o 
  -1 -15   2     2103.22     2084.09     60.77 o 
   0 -15   2      394.62      370.15     25.63 o 
   1 -15   2     1497.89     1528.05     41.81 o 
   2 -15   2     1195.53     1260.47     41.35 o 
   3 -15   2      288.00      252.51     24.45 o 
   4 -15   2     1182.76     1180.09     46.99 o 
   5 -15   2      427.53      399.39     28.38 o 
   6 -15   2     1443.43     1359.23     50.53 o 
   7 -15   2       30.77       17.41     16.60 o 
   8 -15   2      434.22      449.04     32.46 o 
   9 -15   2       82.58       93.97     22.04 o 
  10 -15   2     1160.30     1100.82     51.53 o 
  11 -15   2      195.48      274.93     31.88 o 
  12 -15   2      616.65      612.73     42.31 o 
 -13 -14   2        9.73       -0.42     21.48 o 
 -12 -14   2      509.26      433.03     37.07 o 
 -11 -14   2       94.13       80.89     21.59 o 
 -10 -14   2      160.92      157.57     23.98 o 
  -9 -14   2     1225.16     1184.39     48.85 o 
  -8 -14   2      198.60      201.47     23.40 o 
  -7 -14   2      271.61      281.56     25.25 o 
  -6 -14   2      169.80      170.28     23.09 o 
  -5 -14   2       58.67       87.90     26.03 o 
  -4 -14   2      141.58      122.05     27.43 o 
  -3 -14   2     2796.85     2598.25     70.24 o 
  -2 -14   2     3336.63     3301.17     92.68 o 
  -1 -14   2      266.24      266.43     22.36 o 
   0 -14   2      968.07      978.40     80.06 o 
   1 -14   2      324.91      309.23     22.70 o 
   2 -14   2      139.92      137.53     15.10 o 
   3 -14   2     1299.61     1341.82     44.82 o 
   4 -14   2     1941.98     1987.87     61.24 o 
   5 -14   2       63.69       14.17     30.09 o 
   6 -14   2      179.00      181.47     22.12 o 
   7 -14   2     1274.34     1310.14     50.33 o 
   8 -14   2      462.80      424.60     30.87 o 
   9 -14   2     1013.48     1014.58     47.07 o 
  10 -14   2      795.41      765.87     42.93 o 
  11 -14   2       27.00       41.86     21.20 o 
  12 -14   2       14.36       -6.62     20.13 o 
  13 -14   2      226.08      185.52     30.53 o 
 -14 -13   2      859.48      844.03     50.35 o 
 -13 -13   2      111.80      139.85     27.53 o 
 -12 -13   2      176.79      189.20     22.57 o 
 -11 -13   2      517.23      520.13     35.30 o 
 -10 -13   2      979.00      921.99     46.89 o 
  -9 -13   2      180.75      235.94     50.11 o 
  -8 -13   2     1578.74     1608.48     55.34 o 
  -7 -13   2     1218.08     1172.93     47.31 o 
  -6 -13   2     2510.24     2395.13     91.40 o 
  -5 -13   2     1119.98     1189.44     64.66 o 
  -4 -13   2      640.50      566.87     44.23 o 
  -3 -13   2      540.35      511.16     42.55 o 
  -2 -13   2       74.45      103.90     16.20 o 
  -1 -13   2     5109.81     5322.04     97.46 o 
   0 -13   2      273.08      287.59     16.65 o 
   1 -13   2     2122.68     1950.76     56.06 o 
   2 -13   2        3.50       25.95     11.54 o 
   3 -13   2     2343.94     2267.48     51.32 o 
   4 -13   2     1860.91     1818.36     68.93 o 
   5 -13   2     2350.83     2337.76     67.02 o 
   6 -13   2      968.41      979.07     41.80 o 
   7 -13   2      426.66      426.39     29.29 o 
   8 -13   2      778.13      731.48     38.94 o 
   9 -13   2       26.66       31.02     21.55 o 
  10 -13   2      421.93      389.51     31.80 o 
  11 -13   2       44.13       32.92     20.33 o 
  12 -13   2      728.48      776.14     54.59 o 
  13 -13   2       38.80      -12.15     21.18 o 
  14 -13   2       32.17        8.01     18.85 o 
 -15 -12   2      268.11      302.24     36.40 o 
 -14 -12   2      447.51      416.94     41.99 o 
 -13 -12   2     1084.36     1072.28     41.60 o 
 -12 -12   2     1663.08     1689.97     50.94 o 
 -11 -12   2      668.26      637.53     38.13 o 
 -10 -12   2     2573.04     2685.09     78.51 o 
  -9 -12   2      211.53      209.42     33.45 o 
  -8 -12   2       32.80       25.61     20.02 o 
  -7 -12   2     1325.30     1130.83     64.66 o 
  -6 -12   2     4585.62     4425.84    105.84 o 
  -5 -12   2     1616.13     1585.27     73.06 o 
  -4 -12   2     3565.02     3343.54    118.97 o 
  -3 -12   2     1267.85     1264.46     61.87 o 
  -2 -12   2     3838.04     3804.31    128.21 o 
  -1 -12   2      488.29      540.03     22.11 o 
   0 -12   2     1833.51     1890.10     42.74 o 
   1 -12   2     2526.18     2677.29     55.04 o 
   2 -12   2     1553.92     1542.38     32.56 o 
   3 -12   2     2747.54     2913.13     60.07 o 
   4 -12   2      465.05      461.95     31.49 o 
   5 -12   2     3130.20     3018.91     78.32 o 
   6 -12   2     2000.56     2079.93     50.16 o 
   7 -12   2     1187.47     1146.60     35.25 o 
   8 -12   2     2605.99     2644.21    130.17 o 
   9 -12   2      290.19      309.80     27.69 o 
  10 -12   2     1343.53     1406.87     97.84 o 
  11 -12   2      485.98      520.30     36.67 o 
  12 -12   2      154.72      127.94     24.86 o 
  13 -12   2      206.38      209.51     29.05 o 
  14 -12   2     1138.38     1219.70     47.08 o 
 -15 -11   2      246.90      258.86     35.23 o 
 -14 -11   2      426.51      410.80     29.33 o 
 -13 -11   2      103.94      110.79     19.69 o 
 -12 -11   2      177.62      213.23     21.45 o 
 -11 -11   2      233.20      216.47     20.61 o 
 -10 -11   2     3371.11     3247.65    137.59 o 
  -9 -11   2     2285.41     2067.02     63.65 o 
  -8 -11   2     4013.83     3846.34     96.65 o 
  -7 -11   2      126.11      110.53     18.73 o 
  -6 -11   2     5021.80     5177.30    153.96 o 
  -5 -11   2      356.81      354.40     33.59 o 
  -4 -11   2     3143.65     3147.86    111.41 o 
  -3 -11   2     1647.55     1522.28     66.34 o 
  -2 -11   2      531.20      530.48     37.79 o 
  -1 -11   2     1389.61     1393.32     28.06 o 
   0 -11   2      440.39      558.24     17.24 o 
   1 -11   2     1426.89     1337.85     32.63 o 
   2 -11   2     4535.62     4633.18     84.57 o 
   3 -11   2     9247.47     9947.59    156.25 o 
   4 -11   2     3770.11     3551.28    101.40 o 
   5 -11   2     8712.82     8448.19    566.31 o 
   6 -11   2      764.39      672.51     26.33 o 
   7 -11   2     3663.67     3554.55     72.46 o 
   8 -11   2      769.92      718.87     65.22 o 
   9 -11   2      774.83      801.48     39.73 o 
  10 -11   2      337.58      368.20     29.40 o 
  11 -11   2      720.71      681.84     38.60 o 
  12 -11   2     1855.82     1864.63     66.08 o 
  13 -11   2      330.88      382.14     33.59 o 
  14 -11   2      394.71      443.14     30.48 o 
  15 -11   2      833.83      860.73     41.62 o 
 -16 -10   2        7.74       12.61     25.91 o 
 -15 -10   2      871.79      964.62     55.01 o 
 -14 -10   2     2571.95     2587.64     67.91 o 
 -13 -10   2     1676.48     1616.88     52.00 o 
 -12 -10   2     4098.54     4084.80    155.58 o 
 -11 -10   2      172.90      168.26     19.02 o 
 -10 -10   2     3641.27     3869.56    107.49 o 
  -9 -10   2     3470.08     3334.34     87.17 o 
  -8 -10   2      300.71      256.17     22.81 o 
  -7 -10   2     5251.87     5245.32     96.29 o 
  -6 -10   2     1629.64     1664.89     53.75 o 
  -5 -10   2     1094.53      991.53     52.63 o 
  -4 -10   2     1519.67     1409.75     62.43 o 
  -3 -10   2      551.78      575.83     37.79 o 
  -2 -10   2     1017.41      882.23     27.11 o 
  -1 -10   2     4140.00     4579.45    105.96 o 
   0 -10   2     4571.98     4537.13     81.45 o 
   1 -10   2     1644.71     1602.66     40.97 o 
   2 -10   2     2054.21     2031.20     49.98 o 
   3 -10   2     2267.86     2230.77     39.93 o 
   4 -10   2     9887.46    10486.61    176.27 o 
   5 -10   2      362.36      351.07     19.72 o 
   6 -10   2     4300.90     4341.19    236.05 o 
   7 -10   2     3097.42     2933.44     92.69 o 
   8 -10   2     1760.75     1799.89     57.67 o 
   9 -10   2     1204.69     1209.22     46.88 o 
  10 -10   2      429.50      464.69     31.12 o 
  11 -10   2     1563.07     1563.73     57.09 o 
  12 -10   2      119.35      120.68     23.28 o 
  13 -10   2       76.25       90.39     29.11 o 
  14 -10   2     1594.39     1624.67     53.01 o 
  15 -10   2      213.48      224.22     26.14 o 
 -16  -9   2      534.69      610.46     70.54 o 
 -15  -9   2      353.99      405.65     29.38 o 
 -14  -9   2      468.44      427.92     35.54 o 
 -13  -9   2     2402.96     2417.62     91.47 o 
 -12  -9   2       63.76       69.41     22.77 o 
 -11  -9   2     6175.97     6042.64    129.78 o 
 -10  -9   2       69.21       75.87     18.37 o 
  -9  -9   2     2391.38     2399.14     68.05 o 
  -8  -9   2     1652.24     1597.87     61.31 o 
  -7  -9   2     1891.44     1844.52     42.21 o 
  -6  -9   2     7710.44     8234.33    173.89 o 
  -5  -9   2     4563.27     4486.48    124.71 o 
  -4  -9   2    17237.92    18935.18    373.61 o 
  -3  -9   2     3368.53     3857.79     83.65 o 
  -2  -9   2     1064.64     1053.09     29.36 o 
  -1  -9   2     1800.42     1612.69     40.37 o 
   0  -9   2    14412.01    15795.78    254.96 o 
   1  -9   2     2473.15     2610.67     64.60 o 
   2  -9   2    18167.68    19529.55    271.36 o 
   3  -9   2     1914.57     1850.56     48.65 o 
   4  -9   2     3322.61     3473.78     66.00 o 
   5  -9   2     1389.51     1369.10     33.34 o 
   6  -9   2     1662.61     1708.87     46.91 o 
   7  -9   2     2307.84     2197.28     76.20 o 
   8  -9   2     2763.21     2795.65     60.73 o 
   9  -9   2     3277.19     3245.95     77.82 o 
  10  -9   2     1060.97     1116.62     45.59 o 
  11  -9   2     1348.89     1505.11     55.11 o 
  12  -9   2       93.57      114.26     22.43 o 
  13  -9   2     2061.78     2119.47    106.80 o 
  14  -9   2      659.36      733.39     50.07 o 
  15  -9   2     2710.59     2911.33     75.51 o 
  16  -9   2      281.01      287.28     28.53 o 
 -16  -8   2      630.50      680.88     49.93 o 
 -15  -8   2     1067.29     1127.69     69.91 o 
 -14  -8   2     1645.95     1587.98     49.92 o 
 -13  -8   2      677.38      721.33     33.31 o 
 -12  -8   2     1243.68     1270.36     41.35 o 
 -11  -8   2      569.69      538.33     58.13 o 
 -10  -8   2      586.76      579.13     71.38 o 
  -9  -8   2     4867.02     4764.86    112.33 o 
  -8  -8   2      732.46      724.74     41.83 o 
  -7  -8   2     2068.60     1947.76     36.34 o 
  -6  -8   2      412.68      515.86     19.23 o 
  -5  -8   2     3403.45     3482.80     64.44 o 
  -4  -8   2      766.42      801.31     25.36 o 
  -3  -8   2     2391.12     2544.60     57.71 o 
  -2  -8   2     5821.15     6140.02    139.83 o 
  -1  -8   2     5665.00     6319.08    129.25 o 
   0  -8   2     5165.64     5243.78     90.38 o 
   1  -8   2     5445.16     6166.68    104.49 o 
   2  -8   2      982.83     1054.98     22.49 o 
   3  -8   2     1211.74     1140.94     31.32 o 
   4  -8   2    12440.44    12858.35    371.84 o 
   5  -8   2      457.51      378.63     14.85 o 
   6  -8   2     1099.07     1084.54     28.30 o 
   7  -8   2      348.36      387.75     19.04 o 
   8  -8   2      154.59      184.36     20.82 o 
   9  -8   2     3007.47     2973.47     64.30 o 
  10  -8   2     3546.49     3424.80     72.81 o 
  11  -8   2     2773.90     2792.36     98.64 o 
  12  -8   2     3472.67     3479.69     95.21 o 
  13  -8   2      728.30      802.33     35.44 o 
  14  -8   2      926.37      961.96     48.27 o 
  15  -8   2       62.70       76.21     20.38 o 
  16  -8   2      151.40      178.37     24.63 o 
 -17  -7   2     1566.70     1646.29     97.98 o 
 -16  -7   2      181.10      183.94     23.52 o 
 -15  -7   2     1242.90     1303.55     45.90 o 
 -14  -7   2     1114.73     1163.70     73.57 o 
 -13  -7   2     6147.38     6123.66    119.00 o 
 -12  -7   2      579.82      611.99     28.98 o 
 -11  -7   2    10195.63    10250.50    155.01 o 
 -10  -7   2       78.26       72.63     11.93 o 
  -9  -7   2      372.26      398.12     20.06 o 
  -8  -7   2      426.97      388.95     24.45 o 
  -7  -7   2     1895.23     1774.72     39.96 o 
  -6  -7   2     9913.19    10870.21    174.89 o 
  -5  -7   2    11442.31    11284.23    185.49 o 
  -4  -7   2     9035.67    10279.21    206.45 o 
  -3  -7   2     9463.50    10280.21    205.36 o 
  -2  -7   2    15003.06    16159.49    444.82 o 
  -1  -7   2     8785.71    10187.56    328.22 o 
   0  -7   2    23126.14    25401.76    608.16 o 
   1  -7   2     5145.94     6153.31    103.35 o 
   2  -7   2    29056.56    31058.46    493.09 o 
   3  -7   2     4316.84     4600.35     81.07 o 
   4  -7   2     6279.21     6931.75    129.06 o 
   5  -7   2      844.68      822.55     20.79 o 
   6  -7   2     5033.42     5096.75     78.87 o 
   7  -7   2     4761.23     4820.71     75.93 o 
   8  -7   2     5176.89     5365.95    121.63 o 
   9  -7   2     7065.67     6970.04    142.18 o 
  10  -7   2     3042.71     2959.88     65.02 o 
  11  -7   2      621.46      569.63     39.80 o 
  12  -7   2     1396.33     1455.85     43.76 o 
  13  -7   2     3512.84     3768.03     71.73 o 
  14  -7   2      535.23      582.48     31.02 o 
  15  -7   2     5396.10     5783.39    119.11 o 
  16  -7   2       66.46       62.53     31.98 o 
 -17  -6   2     1705.38     1902.40     59.12 o 
 -16  -6   2      252.79      244.33     28.10 o 
 -15  -6   2      903.87      928.24     52.85 o 
 -14  -6   2      958.83      995.92     39.31 o 
 -13  -6   2      482.52      463.26     22.43 o 
 -12  -6   2     5501.44     5554.50     93.00 o 
 -11  -6   2     3044.29     2843.92     54.54 o 
 -10  -6   2      664.41      663.32     23.33 o 
  -9  -6   2    10688.06    10725.14    441.26 o 
  -8  -6   2     1150.52     1026.04     29.16 o 
  -7  -6   2    11541.71    11490.81    163.65 o 
  -6  -6   2     5646.64     5610.66     83.74 o 
  -5  -6   2     4282.09     4084.34     72.90 o 
  -4  -6   2     9256.84    10067.97    201.90 o 
  -3  -6   2     2170.31     2520.28     56.06 o 
  -2  -6   2     8292.92     9237.55    259.50 o 
  -1  -6   2    13248.88    15305.69    418.50 o 
   0  -6   2    15696.52    19702.50    384.50 o 
   1  -6   2    21291.22    22497.08    355.63 o 
   2  -6   2     8481.18    10072.36    164.73 o 
   3  -6   2    10991.62    11573.39    188.85 o 
   4  -6   2    29042.94    33752.89    463.15 o 
   5  -6   2     3894.00     4068.66     63.71 o 
   6  -6   2     8644.46     8826.28    128.49 o 
   7  -6   2     7996.20     7813.83    115.71 o 
   8  -6   2      938.78     1068.55     35.89 o 
   9  -6   2     3632.37     3661.52     74.02 o 
  10  -6   2      146.18       99.33     15.02 o 
  11  -6   2     1786.95     1822.71     47.88 o 
  12  -6   2     4009.41     3896.19     87.48 o 
  13  -6   2      696.77      724.29     27.90 o 
  14  -6   2     5296.72     5472.98     96.32 o 
  15  -6   2       36.62       21.25     15.19 o 
  16  -6   2     1842.58     1935.71     59.90 o 
 -17  -5   2      931.74     1032.36     43.50 o 
 -16  -5   2     1454.87     1567.90     54.50 o 
 -15  -5   2      580.53      558.12     25.84 o 
 -14  -5   2     6806.08     6809.94    112.95 o 
 -13  -5   2      905.43      899.74     29.58 o 
 -12  -5   2     1211.08     1129.61     31.88 o 
 -11  -5   2     2223.05     2252.40     46.06 o 
 -10  -5   2     2309.39     2309.32     45.43 o 
  -9  -5   2       84.17      132.30     11.74 o 
  -8  -5   2    21333.70    21980.16    355.67 o 
  -7  -5   2     1035.58     1076.08     24.12 o 
  -6  -5   2    22971.43    25542.17    351.64 o 
  -5  -5   2      488.05      606.65     18.96 o 
  -4  -5   2     2216.85     2272.17     43.16 o 
  -3  -5   2    24273.27    26526.72    515.28 o 
  -2  -5   2     3798.18     3755.32    112.25 o 
  -1  -5   2    25675.38    28902.39    777.66 o 
   0  -5   2    27695.63    32176.54    622.08 o 
   1  -5   2    11703.79    13003.54    208.29 o 
   2  -5   2     2266.04     2057.93     39.11 o 
   3  -5   2    19403.29    20989.49    334.63 o 
   4  -5   2     3511.53     3923.98     60.43 o 
   5  -5   2    32302.57    34537.73    473.81 o 
   6  -5   2     3430.38     3526.64     56.37 o 
   7  -5   2    20161.78    20772.95    289.87 o 
   8  -5   2     1769.99     1781.37     42.12 o 
   9  -5   2     2771.36     2906.58     61.58 o 
  10  -5   2     4560.08     4537.87    139.32 o 
  11  -5   2     2750.91     2825.28     63.35 o 
  12  -5   2     1909.31     2013.51     71.19 o 
  13  -5   2     3095.67     3250.86     63.61 o 
  14  -5   2     1227.43     1257.09     37.12 o 
  15  -5   2     1278.43     1408.55     40.86 o 
  16  -5   2      907.96     1071.50     36.91 o 
  17  -5   2     2295.10     2361.83     82.81 o 
 -17  -4   2     2455.84     2722.51     87.52 o 
 -16  -4   2      757.36      759.88     31.09 o 
 -15  -4   2      240.28      229.72     19.07 o 
 -14  -4   2      939.38      951.20     31.50 o 
 -13  -4   2      249.48      237.20     17.49 o 
 -12  -4   2     7569.42     7733.75    121.45 o 
 -11  -4   2     1386.72     1378.10     33.58 o 
 -10  -4   2     2037.74     1960.05     40.52 o 
  -9  -4   2     2826.15     2866.64     51.15 o 
  -8  -4   2    10735.25    10697.38    160.61 o 
  -7  -4   2     5916.29     5554.87     97.83 o 
  -6  -4   2    21693.65    21795.80    300.99 o 
  -5  -4   2    21716.32    22147.14    353.34 o 
  -4  -4   2    16552.72    17563.42    280.42 o 
  -3  -4   2    12225.80    13047.47    208.74 o 
  -2  -4   2      960.31      966.89     36.95 o 
  -1  -4   2    23065.63    25937.88    697.32 o 
   0  -4   2    15279.56    17713.80    344.41 o 
   1  -4   2    31856.20    36567.61    542.06 o 
   2  -4   2    14695.17    17158.10    273.76 o 
   3  -4   2    15979.53    17177.97    237.47 o 
   4  -4   2     1887.85     2165.20     36.17 o 
   6  -4   2     1171.68     1152.79     23.93 o 
   7  -4   2    25460.48    27221.09    376.31 o 
   8  -4   2     5242.43     5431.40     98.74 o 
   9  -4   2     7750.02     7822.14    137.72 o 
  10  -4   2      708.15      738.36     28.17 o 
  11  -4   2     1418.42     1357.46     49.24 o 
  12  -4   2     1813.77     1706.70     40.20 o 
  13  -4   2     1835.11     1768.49     42.32 o 
  14  -4   2     7739.76     7858.64    165.10 o 
  15  -4   2      312.37      347.86     25.28 o 
  16  -4   2     3249.87     3513.35     83.87 o 
  17  -4   2      513.35      531.19     32.79 o 
 -17  -3   2      302.02      311.13     23.36 o 
 -16  -3   2     3541.10     3656.86     72.32 o 
 -15  -3   2      218.39      224.05     18.85 o 
 -14  -3   2     3391.91     3285.18     63.98 o 
 -13  -3   2     1533.84     1415.91     54.30 o 
 -12  -3   2      517.90      508.53     21.29 o 
 -11  -3   2     4022.66     3962.24    115.87 o 
 -10  -3   2     3922.69     4032.89     68.27 o 
  -9  -3   2      656.10      694.72     37.90 o 
  -8  -3   2    25118.89    26220.69    362.91 o 
  -7  -3   2    17069.93    18743.92    261.43 o 
  -6  -3   2    26150.07    27285.86    374.58 o 
  -5  -3   2     4703.54     5104.34     87.59 o 
  -4  -3   2    14075.32    15977.63    255.31 o 
  -3  -3   2    19412.67    20859.44    330.59 o 
  -2  -3   2    30243.21    34877.31    935.26 o 
  -1  -3   2   112552.54   133105.17   3561.05 o 
   0  -3   2     9047.32    10927.39    174.85 o 
   1  -3   2    65678.03    76800.45   1206.18 o 
   2  -3   2     8708.87     9312.64    150.64 o 
   3  -3   2    22421.14    25396.77    347.83 o 
   4  -3   2     8642.54     9321.26    131.72 o 
   5  -3   2    30896.03    32881.02    450.55 o 
   6  -3   2     4151.46     4022.73     62.26 o 
   7  -3   2    31775.19    33878.04    465.75 o 
   8  -3   2     1295.13     1234.98     40.09 o 
   9  -3   2     4201.08     3867.82     75.61 o 
  10  -3   2     5554.32     5369.89    231.09 o 
  11  -3   2     2269.25     2089.01     58.22 o 
  12  -3   2     1627.95     1549.77     38.03 o 
  13  -3   2     2889.15     2906.86     57.96 o 
  14  -3   2      247.49      263.40     19.58 o 
  15  -3   2     1195.20     1237.41     43.52 o 
  16  -3   2     1211.05     1317.11     46.80 o 
  17  -3   2      750.04      744.19     67.40 o 
 -17  -2   2     1997.16     2141.74     60.97 o 
 -16  -2   2      660.31      720.73     29.68 o 
 -15  -2   2     2557.50     2649.15     56.63 o 
 -14  -2   2     2879.76     2973.76     59.78 o 
 -13  -2   2     2857.59     2881.58     56.65 o 
 -12  -2   2     5917.04     5905.79     96.29 o 
 -11  -2   2     1541.59     1536.43     41.21 o 
 -10  -2   2     2290.60     1991.96     40.47 o 
  -9  -2   2     8361.40     8234.26    122.90 o 
  -8  -2   2    16992.44    18133.94    254.38 o 
  -7  -2   2    23235.50    23981.06    331.38 o 
  -6  -2   2    13995.80    13847.83    194.02 o 
  -5  -2   2     6798.20     6933.78    100.06 o 
  -4  -2   2    15527.41    16106.13    221.93 o 
  -3  -2   2     8798.06    10090.89    162.77 o 
  -2  -2   2    14403.75    17574.27    337.19 o 
  -1  -2   2    35104.96    41708.02    794.38 o 
   1  -2   2    42859.26    49761.50    780.64 o 
   2  -2   2     5426.07     6662.87    108.35 o 
   3  -2   2      383.62      359.26     10.25 o 
   4  -2   2     6711.23     7551.90    123.87 o 
   5  -2   2      750.56      780.04     17.72 o 
   6  -2   2    16350.15    17384.36    241.90 o 
   7  -2   2    23364.28    24553.73    339.62 o 
   8  -2   2     1361.57     1391.31     27.52 o 
   9  -2   2     8831.84     8925.10    154.20 o 
  10  -2   2      106.43       85.04     11.48 o 
  11  -2   2     2383.34     2303.55     46.26 o 
  12  -2   2     4365.63     4407.08     76.51 o 
  13  -2   2      420.02      481.89     30.02 o 
  14  -2   2     5516.09     5426.02     93.75 o 
  15  -2   2      901.23      877.16     37.26 o 
  16  -2   2     1562.99     1682.13     53.22 o 
  17  -2   2     2590.69     2838.68     73.73 o 
 -17  -1   2      929.51     1092.18     42.97 o 
 -16  -1   2     1848.74     1803.97     52.49 o 
 -15  -1   2      508.16      499.01     24.12 o 
 -14  -1   2     2821.72     2733.82     56.22 o 
 -13  -1   2     7120.24     7094.86    113.72 o 
 -12  -1   2     1054.56     1011.42     32.20 o 
 -11  -1   2     9969.68     9129.86    255.93 o 
 -10  -1   2     2806.39     2723.91     50.26 o 
  -9  -1   2     1301.78     1316.69     29.74 o 
  -8  -1   2     2332.69     2349.22     42.41 o 
  -7  -1   2    16884.73    18801.96    245.77 o 
  -6  -1   2     9013.43     8778.76    111.81 o 
  -5  -1   2     8654.57     8984.02    124.50 o 
  -4  -1   2    20530.47    23992.41    292.76 o 
  -3  -1   2    30380.62    34921.45    423.84 o 
  -2  -1   2    13012.36    14538.90    291.89 o 
  -1  -1   2    39418.50    46949.63    730.11 o 
   0  -1   2   103170.81   119004.12   2319.90 o 
   1  -1   2    12768.42    14763.37    202.47 o 
   2  -1   2   105237.62   118160.88   1432.13 o 
   3  -1   2     9426.27    10639.98    146.81 o 
   4  -1   2    10824.20    11534.23    159.88 o 
   5  -1   2      674.20      730.29     14.73 o 
   6  -1   2    22436.47    24020.40    331.20 o 
   7  -1   2    19380.54    19903.25    276.57 o 
   8  -1   2    57881.45    63737.73    868.69 o 
   9  -1   2     6886.36     6581.30    100.96 o 
  10  -1   2     6907.22     6777.92    105.16 o 
  11  -1   2     1748.74     1580.39     39.88 o 
  12  -1   2     3709.12     3509.63     76.41 o 
  13  -1   2     8731.78     8746.54    136.12 o 
  14  -1   2      307.30      289.04     22.99 o 
  15  -1   2     8120.29     8395.25    157.89 o 
  16  -1   2       43.86       77.39     18.63 o 
  17  -1   2     1056.54     1147.40     54.81 o 
 -17   0   2     2947.49     2983.86     78.66 o 
 -16   0   2     3464.70     3560.66     82.30 o 
 -15   0   2     8701.75     8914.24    141.57 o 
 -14   0   2     8689.94     8803.01    138.41 o 
 -13   0   2     8528.94     8650.67    134.41 o 
 -12   0   2     5436.62     5246.90    102.67 o 
 -11   0   2       32.87       52.35     10.96 o 
 -10   0   2     1386.59     1410.16     32.16 o 
  -9   0   2     3007.75     2907.62     51.18 o 
  -8   0   2       77.76      111.32     25.06 o 
  -7   0   2    12300.40    13394.10    189.40 o 
  -6   0   2     9415.54     9327.53    133.41 o 
  -5   0   2     2589.49     2757.56     43.94 o 
  -4   0   2    11453.30    12712.43    176.19 o 
  -3   0   2     3517.09     3514.13     76.45 o 
  -2   0   2    16842.77    19052.23    259.99 o 
  -1   0   2    68309.11    77174.55   2081.59 o 
   1   0   2     4622.47     5098.41    102.50 o 
   2   0   2     6799.45     7875.36     97.98 o 
   3   0   2     8676.94     9986.53    123.65 o 
   4   0   2    45432.47    54339.14    857.44 o 
   5   0   2     7946.06     9880.44    127.61 o 
   6   0   2    21719.21    23599.07    289.89 o 
   7   0   2     5714.58     5848.78     87.10 o 
   8   0   2     5849.78     5878.54     79.19 o 
   9   0   2     7690.75     7879.32    118.12 o 
  10   0   2     2574.41     2591.94     48.44 o 
  11   0   2     8115.35     7972.29    122.19 o 
  12   0   2     2456.88     2428.26     48.81 o 
  13   0   2     6767.53     6992.99    112.67 o 
  14   0   2     2780.56     2750.44     66.16 o 
  15   0   2       48.69       48.08     17.00 o 
  16   0   2        1.89      -16.48     16.48 o 
  17   0   2     1080.52     1170.42     87.34 o 
 -17   1   2      864.27      978.86     50.49 o 
 -16   1   2     1821.80     1812.98     53.68 o 
 -15   1   2      469.00      444.42     27.42 o 
 -14   1   2     2656.96     2540.90     52.99 o 
 -13   1   2     7423.55     7345.42    117.06 o 
 -12   1   2     1005.76     1027.19     29.45 o 
 -11   1   2    10544.81    10295.88    153.31 o 
 -10   1   2     3000.47     2874.22     52.29 o 
  -9   1   2     1318.46     1361.31     30.55 o 
  -8   1   2     2589.41     2638.21     46.37 o 
  -7   1   2    16822.06    18586.07    258.72 o 
  -6   1   2     9334.06     9084.69    130.11 o 
  -5   1   2     9273.80     9846.35    138.96 o 
  -4   1   2    22708.14    26992.63    367.81 o 
  -3   1   2    28678.87    33334.56    603.09 o 
  -2   1   2    13828.75    15895.33    217.10 o 
  -1   1   2    37799.68    45686.06    863.33 o 
   0   1   2   103770.49   110578.41   2111.89 o 
   1   1   2    12215.28    14093.21    193.19 o 
   2   1   2   106866.67   119857.45   1629.21 o 
   3   1   2     9782.08    11035.52    136.44 o 
   4   1   2    11369.75    11858.64    147.32 o 
   5   1   2      757.97      864.28     16.53 o 
   6   1   2    22585.90    24838.03    277.66 o 
   7   1   2    19653.61    20366.74    229.71 o 
   8   1   2    57800.48    63329.70    700.52 o 
   9   1   2     6725.89     6331.92     97.16 o 
  10   1   2     6844.74     6525.55    158.91 o 
  11   1   2     1665.11     1541.61     39.11 o 
  12   1   2     3329.59     3169.09     58.82 o 
  13   1   2     8772.79     8676.15    157.62 o 
  14   1   2      238.13      268.21     21.50 o 
  15   1   2     8072.36     8142.54    191.95 o 
  16   1   2       30.09       55.29     21.60 o 
  17   1   2     1116.59     1186.53     98.54 o 
 -17   2   2     1946.59     1944.43    235.14 o 
 -16   2   2      761.39      798.99     61.31 o 
 -15   2   2     2534.61     2533.76     84.41 o 
 -14   2   2     2773.61     2797.03     56.69 o 
 -13   2   2     3128.73     3170.84     69.83 o 
 -12   2   2     5660.56     5556.08    164.43 o 
 -11   2   2     1660.42     1704.23     37.39 o 
 -10   2   2     2148.71     1909.06     39.39 o 
  -9   2   2     8189.47     8055.62    120.50 o 
  -8   2   2    16491.69    17846.43    250.24 o 
  -7   2   2    23366.67    24868.26    306.34 o 
  -6   2   2    13657.63    14118.30    176.11 o 
  -5   2   2     6222.03     6488.17     83.74 o 
  -4   2   2    14600.47    15127.40    186.47 o 
  -3   2   2     9527.14    11185.00    138.83 o 
  -2   2   2    13053.11    15905.43    177.10 o 
  -1   2   2    35168.60    41424.49    456.33 o 
   1   2   2    43119.73    50873.79    692.94 o 
   2   2   2     5661.71     6984.69    143.07 o 
   3   2   2      328.11      282.47     11.16 o 
   4   2   2     8129.55     9115.38    103.98 o 
   5   2   2      823.69      897.12     17.44 o 
   6   2   2    16388.89    17560.33    198.03 o 
   7   2   2    23299.15    24603.14    276.17 o 
   8   2   2     1147.75     1170.01     20.96 o 
   9   2   2     8451.30     8564.58    102.74 o 
  10   2   2      106.19       99.52     11.60 o 
  11   2   2     2917.18     2976.54     58.75 o 
  12   2   2     4519.88     4274.33    112.37 o 
  13   2   2      473.80      530.84     26.83 o 
  14   2   2     5423.21     5109.06    167.68 o 
  15   2   2      842.28      760.78     43.45 o 
  16   2   2     1475.74     1548.98     84.40 o 
  17   2   2     2641.99     2725.34     90.30 o 
 -17   3   2      390.72      394.59     40.31 o 
 -16   3   2     3504.58     3272.02    229.83 o 
 -15   3   2      300.49      278.36     29.53 o 
 -14   3   2     3289.11     3288.37     74.47 o 
 -13   3   2     1632.82     1457.78     36.99 o 
 -12   3   2      471.81      472.37     20.76 o 
 -11   3   2     4428.79     4490.77     75.52 o 
 -10   3   2     3740.16     3814.18    101.19 o 
  -9   3   2      665.85      757.87     33.41 o 
  -8   3   2    25128.38    27131.88    334.66 o 
  -7   3   2    16821.76    19118.58    237.72 o 
  -6   3   2    26616.78    28347.05    381.63 o 
  -5   3   2     4714.27     5078.45     61.34 o 
  -4   3   2    14994.80    17021.88    176.55 o 
  -3   3   2    19171.56    20858.39    215.16 o 
  -2   3   2    30388.43    35301.26    337.85 o 
  -1   3   2   111797.45   128527.43   1507.82 o 
   0   3   2     8352.48     9775.83    134.85 o 
   1   3   2    64883.97    74978.25    908.56 o 
   2   3   2     9488.66    10055.84    125.51 o 
   3   3   2    22099.40    24751.25    302.07 o 
   4   3   2     8965.80     9823.90    111.96 o 
   5   3   2    30866.39    32901.26    365.23 o 
   6   3   2     4411.65     4248.63     65.64 o 
   7   3   2    31400.20    32990.25    367.90 o 
   8   3   2     1353.58     1274.70     22.20 o 
   9   3   2     4631.37     4305.85     56.39 o 
  10   3   2     5466.53     5714.29     90.83 o 
  11   3   2     2482.83     2400.33     55.26 o 
  12   3   2     1561.27     1555.39     60.95 o 
  13   3   2     3048.42     2953.12     85.79 o 
  14   3   2      201.00      215.48     37.23 o 
  15   3   2     1265.18     1192.72     53.39 o 
  16   3   2     1140.20     1262.70     56.90 o 
  17   3   2      777.06      809.52     47.50 o 
 -17   4   2     2423.02     2411.61    123.17 o 
 -16   4   2      799.97      799.92     45.31 o 
 -15   4   2      236.54      235.05     27.81 o 
 -14   4   2      881.50      890.67     44.45 o 
 -13   4   2      317.07      306.36     22.36 o 
 -12   4   2     7869.23     8083.29    125.85 o 
 -11   4   2     1289.70     1368.77     35.15 o 
 -10   4   2     1998.00     1863.27     38.96 o 
  -9   4   2     2786.42     2938.13     45.64 o 
  -8   4   2    10783.17    11031.89    141.83 o 
  -7   4   2     5713.11     5599.71     75.66 o 
  -6   4   2    22046.85    22242.53    251.62 o 
  -5   4   2    21815.66    22762.91    255.02 o 
  -4   4   2    15794.20    16798.28    174.67 o 
  -3   4   2    12088.34    13123.80    137.03 o 
  -2   4   2      891.25      943.33     12.65 o 
  -1   4   2    22903.11    25816.34    264.90 o 
   0   4   2    15441.18    17330.17    178.26 o 
   1   4   2    31768.17    36262.88    441.63 o 
   2   4   2    14800.63    17122.99    192.10 o 
   3   4   2    16367.66    17376.67    194.27 o 
   4   4   2     1827.63     2061.80     27.73 o 
   6   4   2     1075.54     1079.00     27.71 o 
   7   4   2    25530.84    26945.18    302.09 o 
   8   4   2     5260.74     5507.34     68.88 o 
   9   4   2     7434.58     7552.35     92.27 o 
  10   4   2      662.08      719.50     30.06 o 
  11   4   2     1469.42     1452.80     40.40 o 
  12   4   2     1675.95     1527.04     70.26 o 
  13   4   2     1863.45     1761.13     62.45 o 
  14   4   2     7784.51     7810.63    184.24 o 
  15   4   2      263.12      287.31     30.92 o 
  16   4   2     3145.54     3219.13     98.82 o 
  17   4   2      509.96      611.43     51.37 o 
 -17   5   2      816.68      826.62     47.80 o 
 -16   5   2     1421.02     1491.84     62.30 o 
 -15   5   2      587.01      558.18     37.87 o 
 -14   5   2     6876.45     6707.91    161.94 o 
 -13   5   2      862.18      825.09     59.63 o 
 -12   5   2     1118.38     1064.44     36.28 o 
 -11   5   2     2007.41     2065.42     43.06 o 
 -10   5   2     2654.85     2786.48     51.49 o 
  -9   5   2      108.53      177.23     11.70 o 
  -8   5   2    22124.79    23263.26    313.04 o 
  -7   5   2     1162.55     1217.39     24.53 o 
  -6   5   2    22879.85    25300.10    283.88 o 
  -5   5   2      462.79      595.22     12.35 o 
  -4   5   2     1949.73     1969.17     26.34 o 
  -3   5   2    24092.84    26298.69    253.59 o 
  -2   5   2     3922.19     3851.03     40.49 o 
  -1   5   2    26006.32    28407.53    273.03 o 
   0   5   2    27098.87    30541.55    293.22 o 
   1   5   2    11255.00    11733.29    132.76 o 
   2   5   2     2103.01     1914.12     31.16 o 
   3   5   2    20527.27    21986.99    227.22 o 
   4   5   2     3534.29     3800.69     46.97 o 
   5   5   2    34015.80    36620.77    406.29 o 
   6   5   2     3564.32     3738.74     73.29 o 
   7   5   2    20520.13    21223.88    240.03 o 
   8   5   2     1688.99     1754.49     28.08 o 
   9   5   2     2457.09     2591.59     50.91 o 
  10   5   2     4447.90     4417.55     88.08 o 
  11   5   2     3079.57     3113.36     69.14 o 
  12   5   2     1848.00     1751.75     60.52 o 
  13   5   2     2975.22     2894.00     86.18 o 
  14   5   2     1105.19     1139.41     76.42 o 
  15   5   2     1158.92     1175.16     53.93 o 
  16   5   2     1076.72     1156.00     56.97 o 
  17   5   2     2192.61     2284.22     82.08 o 
 -17   6   2     1760.36     1823.72     71.30 o 
 -16   6   2      210.40      214.97     45.35 o 
 -15   6   2      801.98      816.00     45.37 o 
 -14   6   2      971.42      969.45     49.27 o 
 -13   6   2      412.77      392.03     36.53 o 
 -12   6   2     5896.22     6012.90    144.67 o 
 -11   6   2     3215.91     3171.21     58.55 o 
 -10   6   2      663.06      675.50     27.93 o 
  -9   6   2    10526.42    11011.09    261.50 o 
  -8   6   2     1247.78     1162.02     25.20 o 
  -7   6   2    11715.16    11787.70    137.62 o 
  -6   6   2     5943.96     5776.46     71.05 o 
  -5   6   2     4627.47     4307.77     49.87 o 
  -4   6   2     8770.22     9330.15    100.15 o 
  -3   6   2     2086.00     2374.76     27.65 o 
  -2   6   2     7705.25     8556.97     85.67 o 
  -1   6   2    12876.20    14787.02    144.49 o 
   0   6   2    14791.35    17463.80    169.77 o 
   1   6   2    21283.52    21803.39    225.90 o 
   2   6   2     8918.37    10464.61    110.58 o 
   3   6   2    10867.62    11014.71    135.22 o 
   4   6   2    28812.42    32865.61    365.34 o 
   5   6   2     3955.87     4110.19     51.49 o 
   6   6   2     8966.77     9014.10    105.89 o 
   7   6   2     8433.94     8436.77    107.12 o 
   8   6   2     1029.12     1161.35     29.57 o 
   9   6   2     3401.49     3253.99     66.53 o 
  10   6   2      111.07      113.06     12.92 o 
  11   6   2     1678.77     1609.88     45.85 o 
  12   6   2     3825.74     3541.73     97.65 o 
  13   6   2      852.57      901.53     45.28 o 
  14   6   2     5352.32     5205.09    135.15 o 
  15   6   2       46.00       51.00     24.91 o 
  16   6   2     1939.29     1824.85     70.90 o 
 -16   7   2      229.13      224.43     30.96 o 
 -15   7   2     1242.68     1181.27    128.07 o 
 -14   7   2     1124.80     1036.32     50.31 o 
 -13   7   2     6121.38     5924.29    146.51 o 
 -12   7   2      612.12      576.66     35.92 o 
 -11   7   2     9772.77     9703.75    214.81 o 
 -10   7   2       54.14       61.20      9.65 o 
  -9   7   2      382.70      399.01     17.07 o 
  -8   7   2      438.24      431.75     17.13 o 
  -7   7   2     1932.17     1716.14     27.97 o 
  -6   7   2     9993.69    10782.24    126.25 o 
  -5   7   2    11143.01    10916.98    117.30 o 
  -4   7   2     9091.08    10190.45    109.28 o 
  -3   7   2     9278.85     9885.94     99.17 o 
  -2   7   2    15442.69    16362.68    160.25 o 
  -1   7   2     8572.45     9455.95     94.65 o 
   0   7   2    23084.24    24408.39    236.24 o 
   1   7   2     5555.39     6200.16     68.27 o 
   2   7   2    28938.35    30134.09    310.24 o 
   3   7   2     4276.72     4500.38     51.17 o 
   4   7   2     6410.80     6975.10     76.71 o 
   5   7   2      824.50      783.91     15.47 o 
   6   7   2     4806.10     4746.71     59.75 o 
   7   7   2     4874.05     4932.92     69.68 o 
   8   7   2     4990.42     4953.71     80.93 o 
   9   7   2     6768.71     6663.13    105.25 o 
  10   7   2     3080.06     3040.74     57.26 o 
  11   7   2      683.79      746.96     31.85 o 
  12   7   2     1333.11     1395.66     44.15 o 
  13   7   2     3483.83     3414.40     97.84 o 
  14   7   2      478.91      488.36     45.07 o 
  15   7   2     5202.96     5214.63    138.62 o 
  16   7   2       68.33       55.41     23.30 o 
 -16   8   2      682.08      726.15     55.01 o 
 -15   8   2      877.03      923.09     49.87 o 
 -14   8   2     1643.51     1737.48     66.69 o 
 -13   8   2      647.13      639.81     39.87 o 
 -12   8   2     1207.95     1165.58     49.96 o 
 -11   8   2      652.62      571.32     35.23 o 
 -10   8   2      614.15      615.46     27.49 o 
  -9   8   2     4860.59     4809.15     70.97 o 
  -8   8   2      687.92      632.15     37.60 o 
  -7   8   2     2223.40     2059.64     32.14 o 
  -6   8   2      319.92      413.02     13.16 o 
  -5   8   2     3463.71     3507.94     42.96 o 
  -4   8   2      830.70      876.20     14.91 o 
  -3   8   2     2426.13     2487.70     29.78 o 
  -2   8   2     5276.38     5374.82     56.85 o 
  -1   8   2     5649.85     6086.44     63.47 o 
   0   8   2     4562.84     4325.67     49.67 o 
   1   8   2     5454.63     5933.72     66.17 o 
   2   8   2     1074.83     1159.73     19.58 o 
   3   8   2     1261.05     1174.05     18.13 o 
   4   8   2    12149.93    12641.68    147.43 o 
   5   8   2      524.20      480.09     12.49 o 
   6   8   2     1384.02     1363.26     26.26 o 
   7   8   2      435.78      410.77     17.65 o 
   8   8   2      176.54      180.85     18.02 o 
   9   8   2     2935.08     2852.58     54.41 o 
  10   8   2     3560.56     3316.69     91.12 o 
  11   8   2     2753.99     2697.10     70.88 o 
  12   8   2     3475.65     3256.04     75.55 o 
  13   8   2      677.07      645.17     70.40 o 
  14   8   2      959.30      891.85     55.43 o 
  15   8   2       78.40      139.62     41.71 o 
  16   8   2      160.30      169.41     30.96 o 
 -16   9   2      505.78      504.81     41.68 o 
 -15   9   2      331.03      352.05     38.35 o 
 -14   9   2      514.50      530.94     43.25 o 
 -13   9   2     2601.61     2551.05     82.32 o 
 -12   9   2       80.08       44.04     20.51 o 
 -11   9   2     6474.38     6430.75    153.67 o 
 -10   9   2       77.18       82.03     15.57 o 
  -9   9   2     2506.89     2382.19     42.23 o 
  -8   9   2     1558.54     1518.23     31.08 o 
  -7   9   2     2012.14     1918.29     31.02 o 
  -6   9   2     7678.76     8063.45     97.65 o 
  -5   9   2     4409.45     4325.07     51.79 o 
  -4   9   2    16720.80    17952.45    177.25 o 
  -3   9   2     3475.11     3799.94     42.75 o 
  -2   9   2      952.44      915.41     15.34 o 
  -1   9   2     1753.10     1488.11     20.60 o 
   0   9   2    14928.18    15871.05    167.59 o 
   1   9   2     2316.93     2383.45     30.91 o 
   2   9   2    18538.91    19255.22    218.21 o 
   3   9   2     1876.40     1772.32     24.75 o 
   4   9   2     3268.10     3318.11     44.96 o 
   5   9   2     1421.22     1372.44     26.20 o 
   6   9   2     1948.81     1958.81     34.10 o 
   7   9   2     2391.85     2200.95     72.57 o 
   8   9   2     3092.31     3061.30     57.15 o 
   9   9   2     3264.21     3309.21     61.57 o 
  10   9   2     1051.77     1013.36     44.85 o 
  11   9   2     1275.01     1227.88     53.10 o 
  12   9   2      102.78       99.44     29.97 o 
  13   9   2     2215.27     2327.24     77.78 o 
  14   9   2      636.44      658.87     42.95 o 
  15   9   2     2864.01     2988.73     96.92 o 
  16   9   2      268.22      219.37     59.35 o 
 -15  10   2      844.06      912.62     51.39 o 
 -14  10   2     2633.72     2609.16     86.43 o 
 -13  10   2     1484.42     1397.45     59.53 o 
 -12  10   2     4198.33     4247.87    114.58 o 
 -11  10   2      185.05      224.87     34.15 o 
 -10  10   2     3678.86     3861.56     70.83 o 
  -9  10   2     3596.33     3333.57     62.11 o 
  -8  10   2      307.94      299.80     14.87 o 
  -7  10   2     5359.47     4966.11     72.48 o 
  -6  10   2     1546.67     1552.64     27.79 o 
  -5  10   2      934.12      864.64     18.85 o 
  -4  10   2     1641.39     1629.11     23.07 o 
  -3  10   2      514.87      510.45     12.19 o 
  -2  10   2      808.64      682.53     13.65 o 
  -1  10   2     4239.40     4556.31     58.14 o 
   0  10   2     4376.60     4185.74     49.67 o 
   1  10   2     1465.18     1382.56     21.46 o 
   2  10   2     2104.09     2017.51     30.15 o 
   3  10   2     2087.61     2036.07     52.34 o 
   4  10   2    10058.65    10429.28    123.82 o 
   5  10   2      350.97      347.40     13.73 o 
   6  10   2     4591.01     4651.45     77.22 o 
   7  10   2     2836.67     2718.92     60.48 o 
   8  10   2     1649.91     1596.25     44.16 o 
   9  10   2     1145.97     1065.26     31.15 o 
  10  10   2      414.69      446.43     27.11 o 
  11  10   2     1496.40     1396.43     56.04 o 
  12  10   2      121.90      117.45     20.07 o 
  13  10   2      127.03      126.90     20.47 o 
  14  10   2     1442.76     1501.17    153.26 o 
  15  10   2      194.67      172.69     30.03 o 
 -15  11   2      211.43      255.40     34.04 o 
 -14  11   2      321.81      319.25     35.10 o 
 -13  11   2      111.37      128.20     27.68 o 
 -12  11   2      189.02      224.23     28.52 o 
 -11  11   2      287.36      306.15     30.79 o 
 -10  11   2     3169.23     3189.12     62.41 o 
  -9  11   2     2440.16     2288.71     54.47 o 
  -8  11   2     3734.63     3583.43     65.53 o 
  -7  11   2       97.13       75.11     10.86 o 
  -6  11   2     5031.00     5103.92     74.35 o 
  -5  11   2      424.96      396.38     12.68 o 
  -4  11   2     3356.32     3319.14     39.80 o 
  -3  11   2     1696.06     1602.86     23.30 o 
  -2  11   2      725.96      671.77     14.08 o 
  -1  11   2     1135.78     1050.15     21.12 o 
   0  11   2      495.72      595.13     15.62 o 
   1  11   2     1455.54     1306.27     21.36 o 
   2  11   2     4820.57     4704.25     67.23 o 
   3  11   2     9401.15     9937.00    130.98 o 
   4  11   2     3823.33     3581.88     55.07 o 
   5  11   2     8699.18     8338.92    113.38 o 
   6  11   2      671.23      622.91     23.18 o 
   7  11   2     3800.35     3558.40     67.31 o 
   8  11   2      701.30      651.54     25.07 o 
   9  11   2      827.78      836.37     28.51 o 
  10  11   2      399.04      388.67     21.00 o 
  11  11   2      787.68      843.32     30.36 o 
  12  11   2     1900.68     1940.46     56.50 o 
  13  11   2      369.04      337.48     27.92 o 
  14  11   2      471.62      437.49     38.63 o 
  15  11   2      926.66      883.34     69.56 o 
 -15  12   2      300.11      359.16     38.36 o 
 -14  12   2      521.39      570.25     55.85 o 
 -13  12   2     1081.96     1171.01     66.20 o 
 -12  12   2     1842.10     1722.69     66.36 o 
 -11  12   2      586.31      514.02     36.45 o 
 -10  12   2     2772.23     2832.84     58.49 o 
  -9  12   2      253.07      214.14     17.24 o 
  -8  12   2       40.56       25.92     12.79 o 
  -7  12   2     1326.67     1188.40     28.52 o 
  -6  12   2     4901.92     4708.98     70.28 o 
  -5  12   2     1681.14     1713.59     34.27 o 
  -4  12   2     3667.48     3416.43     44.88 o 
  -3  12   2     1163.62     1222.32     24.19 o 
  -2  12   2     3736.81     3690.25     46.74 o 
  -1  12   2      463.24      469.33     15.21 o 
   0  12   2     1892.52     1814.25     30.03 o 
   1  12   2     2657.21     2678.10     44.34 o 
   2  12   2     1490.84     1385.64     28.20 o 
   3  12   2     2670.86     2533.12     72.03 o 
   4  12   2      497.35      472.98     17.47 o 
   5  12   2     3147.66     3044.60     50.40 o 
   6  12   2     1981.56     1968.32     42.65 o 
   7  12   2     1219.34     1145.01     32.39 o 
   8  12   2     2565.74     2669.19     54.46 o 
   9  12   2      264.11      265.70     18.87 o 
  10  12   2     1378.68     1460.94     53.06 o 
  11  12   2      469.77      434.33     31.11 o 
  12  12   2      138.86      150.93     24.16 o 
  13  12   2      187.26      183.59     25.56 o 
  14  12   2     1032.82     1080.54     59.63 o 
 -14  13   2      827.27      736.04     60.61 o 
 -13  13   2       74.61       89.21     26.43 o 
 -12  13   2      173.63      191.80     29.62 o 
 -11  13   2      433.25      507.36     36.97 o 
 -10  13   2      907.32      866.56     30.89 o 
  -9  13   2      197.15      234.30     18.94 o 
  -8  13   2     1496.60     1527.41     39.10 o 
  -7  13   2     1178.04     1123.62     32.08 o 
  -6  13   2     2469.66     2386.81     42.95 o 
  -5  13   2     1025.59      991.53     27.30 o 
  -4  13   2      654.18      565.91     16.25 o 
  -3  13   2      628.66      660.53     24.47 o 
  -2  13   2       90.36      105.89      9.88 o 
  -1  13   2     4965.44     4869.08     71.81 o 
   0  13   2      246.25      268.11     13.81 o 
   1  13   2     2232.98     2041.20     58.14 o 
   2  13   2        6.67       23.40     14.55 o 
   3  13   2     2490.72     2476.43     48.68 o 
   4  13   2     1860.60     1826.37     35.37 o 
   5  13   2     2496.60     2462.93     44.02 o 
   6  13   2      810.25      786.09     33.43 o 
   7  13   2      444.40      474.68     22.23 o 
   8  13   2      757.60      719.07     27.47 o 
   9  13   2       50.41       41.32     14.09 o 
  10  13   2      461.64      460.74     24.20 o 
  11  13   2       18.30      -13.88     13.88 o 
  12  13   2      772.03      790.99     38.54 o 
  13  13   2       38.60        8.31     20.07 o 
  14  13   2       20.94       26.14     26.23 o 
 -13  14   2        6.96       15.68     23.81 o 
 -12  14   2      602.35      575.00     51.51 o 
 -11  14   2       87.61       83.12     24.86 o 
 -10  14   2      222.80      235.36     19.99 o 
  -9  14   2     1248.88     1179.20     36.10 o 
  -8  14   2      165.17      151.33     16.78 o 
  -7  14   2      239.18      222.18     17.87 o 
  -6  14   2      216.69      163.81     15.95 o 
  -5  14   2       58.33       47.06      9.08 o 
  -4  14   2      169.51      146.15     10.56 o 
  -3  14   2     2483.44     2300.50     37.87 o 
  -2  14   2     3389.26     3324.53     53.83 o 
  -1  14   2      251.77      252.88     14.45 o 
   0  14   2      920.83      882.48     24.14 o 
   1  14   2      427.99      440.01     26.22 o 
   2  14   2      147.01      121.53     13.98 o 
   3  14   2     1312.96     1260.26     35.48 o 
   4  14   2     1733.43     1674.97     42.67 o 
   5  14   2       59.41       65.02     11.83 o 
   6  14   2      170.22      165.44     16.22 o 
   7  14   2     1273.34     1263.50     45.86 o 
   8  14   2      377.36      352.58     21.02 o 
   9  14   2     1037.75     1016.68     33.97 o 
  10  14   2      841.44      832.02     32.00 o 
  11  14   2       21.02       27.35     15.58 o 
  12  14   2        8.34      -14.08     17.93 o 
  13  14   2      194.16      203.46     53.70 o 
 -13  15   2      104.35      139.21     30.85 o 
 -12  15   2       56.69       30.86     24.20 o 
 -11  15   2      187.73      221.34     41.85 o 
 -10  15   2      734.20      784.29     37.47 o 
  -9  15   2       91.90       94.88     16.86 o 
  -8  15   2      811.33      843.40     33.44 o 
  -7  15   2      655.62      659.79     26.83 o 
  -6  15   2      423.56      407.81     18.67 o 
  -5  15   2     1492.64     1492.44     33.57 o 
  -4  15   2       86.60       74.73     11.84 o 
  -3  15   2      412.61      408.03     25.24 o 
  -2  15   2       92.53      110.59     14.39 o 
  -1  15   2     2040.60     2001.16     53.29 o 
   0  15   2      431.75      441.79     28.12 o 
   1  15   2     1437.52     1471.79     36.41 o 
   2  15   2     1130.70     1145.01     43.92 o 
   3  15   2      346.28      322.75     18.57 o 
   4  15   2     1129.20     1100.85     37.48 o 
   5  15   2      548.30      482.65     22.02 o 
   6  15   2     1348.21     1156.31     39.99 o 
   7  15   2       28.33       27.63     15.71 o 
   8  15   2      450.00      466.87     24.45 o 
   9  15   2      127.04      124.49     18.89 o 
  10  15   2     1205.86     1208.69     42.77 o 
  11  15   2      169.69      148.41     20.67 o 
  12  15   2      736.18      859.94     41.90 o 
 -12  16   2      111.67      107.68     29.29 o 
 -11  16   2      453.00      489.34     93.92 o 
 -10  16   2      310.80      318.14     27.48 o 
  -9  16   2      406.97      413.49     28.03 o 
  -8  16   2     1327.42     1257.07     37.71 o 
  -7  16   2      110.33      105.54     16.60 o 
  -6  16   2      667.36      629.43     26.42 o 
  -5  16   2      608.09      548.58     23.98 o 
  -4  16   2      104.62      104.96     13.42 o 
  -3  16   2      539.90      571.72     28.16 o 
  -2  16   2      913.01      920.15     31.76 o 
  -1  16   2      151.30      162.91     19.33 o 
   0  16   2      531.78      575.01     28.27 o 
   1  16   2      284.92      306.35     18.83 o 
   2  16   2      522.09      522.28     35.64 o 
   3  16   2     1300.11     1340.52     35.86 o 
   4  16   2     1560.22     1507.82     39.08 o 
   5  16   2      566.00      560.59     24.55 o 
   6  16   2        5.11       11.16     16.68 o 
   7  16   2      282.28      199.16     21.92 o 
   8  16   2       79.61       77.22     18.82 o 
   9  16   2      611.46      683.31     53.25 o 
  10  16   2      105.95      117.20     22.41 o 
  11  16   2      138.05      160.22     21.65 o 
  12  16   2      144.66      141.21     26.18 o 
 -11  17   2      218.90      265.57     35.68 o 
 -10  17   2      207.67      222.39     26.71 o 
  -9  17   2        7.46       10.60     21.59 o 
  -8  17   2     1369.39     1436.43     57.86 o 
  -7  17   2      105.17      122.76     25.22 o 
  -6  17   2      665.92      661.60     27.79 o 
  -5  17   2      126.64      173.29     19.07 o 
  -4  17   2      192.59      173.34     20.43 o 
  -3  17   2      187.82      188.78     18.34 o 
  -2  17   2      149.94      148.96     19.64 o 
  -1  17   2      481.75      540.55     28.26 o 
   0  17   2      215.16      212.06     21.47 o 
   1  17   2      452.51      408.36     25.75 o 
   2  17   2      351.94      370.81     25.10 o 
   3  17   2       13.21       22.69     13.16 o 
   4  17   2      676.85      633.85     26.34 o 
   5  17   2      142.18      121.88     16.81 o 
   6  17   2      477.04      418.19     27.26 o 
   7  17   2      131.16      113.13     20.95 o 
   8  17   2      896.08      865.42     45.50 o 
   9  17   2      461.75      489.09     41.56 o 
  10  17   2      172.36      171.25     24.64 o 
  11  17   2      780.43      875.48     42.07 o 
 -10  18   2      162.10      166.00     44.23 o 
  -9  18   2       51.52       33.55     24.66 o 
  -8  18   2      484.28      434.40     36.51 o 
  -7  18   2      150.33      142.80     26.82 o 
  -6  18   2      396.12      388.06     46.05 o 
  -5  18   2      323.62      360.67     31.75 o 
  -4  18   2       69.91       88.31     22.52 o 
  -3  18   2      271.80      308.32     24.38 o 
  -2  18   2      633.06      541.87     29.54 o 
  -1  18   2      206.59      226.54     22.89 o 
   0  18   2      780.22      756.47     34.73 o 
   1  18   2      469.79      529.39     29.18 o 
   2  18   2       55.67       35.75     17.08 o 
   3  18   2      665.30      718.61     34.42 o 
   4  18   2      598.46      582.90     26.32 o 
   5  18   2      449.87      440.74     30.71 o 
   6  18   2      256.32      296.46     25.74 o 
   7  18   2       39.17        8.34     17.77 o 
   8  18   2      192.83      290.33     27.36 o 
   9  18   2      109.89      118.61     23.56 o 
  10  18   2       62.15       69.57     22.62 o 
  -9  19   2      382.05      340.73     36.30 o 
  -8  19   2     1154.49     1243.64     58.60 o 
  -7  19   2      180.94      221.99     44.79 o 
  -6  19   2      944.41      956.26     71.94 o 
  -5  19   2      430.37      437.09     35.30 o 
  -4  19   2      597.58      573.28     46.19 o 
  -3  19   2      262.52      310.61     39.89 o 
  -2  19   2      443.14      466.40     28.90 o 
  -1  19   2       42.61       40.61     18.40 o 
   0  19   2      391.63      378.65     27.69 o 
   1  19   2      155.98      168.02     22.49 o 
   2  19   2      638.93      663.03     42.72 o 
   3  19   2      143.06      183.70     23.08 o 
   4  19   2       43.11       29.02     17.70 o 
   5  19   2      115.29      115.30     18.21 o 
   6  19   2      259.55      277.97     26.61 o 
   7  19   2      352.55      370.37     29.25 o 
   8  19   2       76.71       37.67     27.16 o 
   9  19   2     1002.56     1114.48     46.78 o 
  -7  20   2      269.84      310.73     52.07 o 
  -6  20   2       53.28       73.06     37.23 o 
  -5  20   2       46.41       56.89     24.51 o 
  -4  20   2       87.13      105.09     32.19 o 
  -3  20   2      192.65      144.95     26.62 o 
  -2  20   2      481.79      537.92     38.78 o 
  -1  20   2      285.02      283.41     26.27 o 
   0  20   2      145.52      162.49     23.01 o 
   1  20   2      130.72      194.13     24.38 o 
   2  20   2       48.09       14.31     27.37 o 
   3  20   2       83.17      113.23     22.28 o 
   4  20   2      936.57     1069.76     43.88 o 
   5  20   2      375.23      341.56     28.65 o 
   6  20   2      878.41     1002.52     68.30 o 
   7  20   2      109.17       80.10     39.75 o 
  -5  21   2     1303.84     1380.08     88.46 o 
  -4  21   2      797.71      778.50     67.74 o 
  -3  21   2      426.31      576.38     41.47 o 
  -2  21   2       33.76        1.94     27.29 o 
  -1  21   2      135.48      149.11     29.20 o 
   0  21   2     1421.06     1494.93     52.52 o 
   1  21   2        8.55        0.34     19.31 o 
   2  21   2     1257.34     1317.33     49.57 o 
   3  21   2      218.42      209.14     26.68 o 
   4  21   2       71.28       58.34     21.35 o 
   5  21   2      120.71      113.65     23.56 o 
  -2  22   2       45.00       62.16     32.89 o 
  -1  22   2      679.07      782.92     48.76 o 
   0  22   2       50.77       71.74     27.57 o 
   1  22   2     1393.97     1516.52    124.71 o 
   2  22   2       28.43       -0.68     24.15 o 
  -2 -22   3      384.61      455.51     38.61 o 
  -1 -22   3     2262.47     2371.32    118.69 o 
   0 -22   3      104.64       72.47     25.36 o 
   1 -22   3      831.49      824.62     46.99 o 
  -5 -21   3      826.93      942.42     51.97 o 
  -4 -21   3      531.35      542.05     38.75 o 
  -3 -21   3     3473.08     3525.17    104.64 o 
  -2 -21   3     2114.77     2158.01    110.01 o 
  -1 -21   3     1168.39     1222.15    119.95 o 
   0 -21   3      449.57      449.69     51.09 o 
   1 -21   3     1116.42     1237.44     54.94 o 
   2 -21   3       12.78      -10.61     18.38 o 
   3 -21   3     2016.60     2051.74    104.28 o 
   4 -21   3      317.25      302.83     32.34 o 
   5 -21   3     2034.73     2422.83    117.29 o 
  -7 -20   3      453.44      505.09     40.07 o 
  -6 -20   3     3970.83     4171.48    117.45 o 
  -5 -20   3      691.50      724.05     77.23 o 
  -4 -20   3     4510.45     4687.79    101.57 o 
  -3 -20   3       75.97      118.67     23.95 o 
  -2 -20   3      335.73      390.63     25.82 o 
  -1 -20   3     1119.27     1010.35     93.36 o 
   0 -20   3      860.55      869.89    102.18 o 
   1 -20   3     2279.84     2403.87     77.67 o 
   2 -20   3      618.16      627.94     38.88 o 
   3 -20   3      203.96      229.65     28.31 o 
   4 -20   3      445.32      427.55     34.89 o 
   5 -20   3      512.90      497.32     36.86 o 
   6 -20   3      231.08      205.84     30.47 o 
   7 -20   3     4364.99     4296.66    120.60 o 
  -9 -19   3      631.35      677.84     66.20 o 
  -8 -19   3      879.09      808.73     50.39 o 
  -7 -19   3     2159.31     2136.92     90.84 o 
  -6 -19   3     1515.72     1690.72     65.81 o 
  -5 -19   3     2996.35     3002.28     73.53 o 
  -4 -19   3      850.82      867.66    134.37 o 
  -3 -19   3     3730.55     3549.88     99.97 o 
  -2 -19   3      737.60      794.36     33.80 o 
  -1 -19   3      763.33      750.34     59.21 o 
   0 -19   3     1264.77     1365.83     54.62 o 
   1 -19   3      170.41      197.42     33.03 o 
   2 -19   3     1294.24     1155.47     80.34 o 
   3 -19   3     2663.58     2513.30     78.85 o 
   4 -19   3       47.88       72.20     21.37 o 
   5 -19   3      928.99      917.42     45.48 o 
   6 -19   3     1825.27     1957.58    101.06 o 
   7 -19   3      385.40      299.44     43.81 o 
   8 -19   3     3899.52     3914.02    112.86 o 
 -10 -18   3      335.51      395.17     29.41 o 
  -9 -18   3     1351.07     1530.96     63.33 o 
  -8 -18   3      607.22      648.31     43.25 o 
  -7 -18   3      731.25      784.69     58.14 o 
  -6 -18   3     5831.36     6082.19    150.63 o 
  -5 -18   3      266.23      321.00     24.43 o 
  -4 -18   3     4032.16     4041.72    108.59 o 
  -3 -18   3     1109.11     1107.97     38.62 o 
  -2 -18   3     1098.17     1154.82     39.36 o 
  -1 -18   3     3066.61     3030.76     69.74 o 
   0 -18   3      122.03      135.37     22.76 o 
   1 -18   3     2808.28     2918.00     84.72 o 
   2 -18   3     2590.44     2648.79    129.75 o 
   3 -18   3      231.19      238.71     26.81 o 
   4 -18   3     3562.24     3616.48     99.75 o 
   5 -18   3     1268.38     1268.48     53.13 o 
   6 -18   3      270.37      329.48     44.51 o 
   7 -18   3     4180.17     4022.44    111.41 o 
   8 -18   3      344.16      381.98     34.99 o 
   9 -18   3     1759.25     1748.19     68.47 o 
  10 -18   3      953.89     1107.73     71.10 o 
 -11 -17   3     1981.89     1947.39     59.16 o 
 -10 -17   3      664.70      668.31     34.53 o 
  -9 -17   3       81.51       86.13     24.00 o 
  -8 -17   3      240.20      219.90     22.22 o 
  -7 -17   3     6316.48     6101.49    120.87 o 
  -6 -17   3     2362.04     2286.45     74.78 o 
  -5 -17   3     3794.66     3772.34    102.62 o 
  -4 -17   3     2667.80     2666.53     63.66 o 
  -3 -17   3     3664.63     3399.64     74.88 o 
  -2 -17   3     1818.50     1824.06     49.19 o 
  -1 -17   3     2211.78     2146.39     54.20 o 
   0 -17   3     7319.77     7148.14    162.71 o 
   1 -17   3     3229.91     3217.94     89.44 o 
   2 -17   3     6136.51     5931.77    160.12 o 
   3 -17   3      533.04      496.45     32.37 o 
   4 -17   3      215.17      178.19     24.52 o 
   5 -17   3      595.21      612.05     42.83 o 
   6 -17   3     3753.07     3926.71    104.96 o 
   7 -17   3     1003.52      972.52     75.02 o 
   8 -17   3     6096.86     5963.28    148.72 o 
   9 -17   3     1165.50     1129.16     55.99 o 
  10 -17   3     1715.37     1702.25     67.26 o 
  11 -17   3     2157.02     2094.97     78.52 o 
 -12 -16   3      933.62      921.94     49.78 o 
 -11 -16   3     1182.86     1185.63     54.83 o 
 -10 -16   3      774.93      795.86     44.62 o 
  -9 -16   3     2171.13     2303.91     60.71 o 
  -8 -16   3       75.59       60.01     16.72 o 
  -7 -16   3     2444.58     2455.55     61.69 o 
  -6 -16   3      783.31      817.95     39.69 o 
  -5 -16   3      562.09      516.48     45.63 o 
  -4 -16   3     2867.10     2954.17     80.21 o 
  -3 -16   3     3845.28     3916.04     81.83 o 
  -2 -16   3     1230.13     1354.23     40.33 o 
  -1 -16   3     5785.32     5684.30    108.41 o 
   0 -16   3      612.99      667.27     28.66 o 
   1 -16   3     3798.79     3617.32     75.97 o 
   2 -16   3      930.68      924.22     42.26 o 
   3 -16   3      152.96      112.67     20.63 o 
   4 -16   3     3432.49     3519.26     94.38 o 
   5 -16   3        3.32       -3.53     16.12 o 
   6 -16   3        0.80        8.88     16.72 o 
   7 -16   3     1762.51     1668.10     61.22 o 
   8 -16   3      463.39      443.64     34.00 o 
   9 -16   3     1298.87     1250.17     54.62 o 
  10 -16   3     3664.95     3692.87    106.45 o 
  11 -16   3     2317.06     2376.21     81.53 o 
  12 -16   3     1466.81     1408.02     70.68 o 
 -13 -15   3     3134.92     3195.62    111.97 o 
 -12 -15   3     1051.84     1012.57     64.80 o 
 -11 -15   3     2397.39     2221.77     97.84 o 
 -10 -15   3     1493.07     1389.26     56.49 o 
  -9 -15   3     1011.28      997.19     37.83 o 
  -8 -15   3      663.13      651.17     37.35 o 
  -7 -15   3     6169.13     6200.30    189.66 o 
  -6 -15   3     1543.59     1510.25     77.54 o 
  -5 -15   3     3739.16     3536.13    131.57 o 
  -4 -15   3     2499.25     2312.26     96.58 o 
  -3 -15   3     1197.87     1086.74     43.56 o 
  -2 -15   3     3846.17     3705.62     92.24 o 
  -1 -15   3      100.00      113.13     22.42 o 
   0 -15   3    12689.25    12842.33    217.47 o 
   1 -15   3      273.19      263.80     19.03 o 
   2 -15   3    11326.49    11495.80    196.40 o 
   3 -15   3     2285.84     2155.14     65.61 o 
   4 -15   3      582.32      597.70     68.30 o 
   5 -15   3      110.81      146.44     49.83 o 
   6 -15   3     2640.04     2683.06     76.89 o 
   7 -15   3     1096.19     1051.36     46.18 o 
   8 -15   3     4599.51     4477.46    116.56 o 
   9 -15   3       74.10       66.46     21.59 o 
  10 -15   3     1653.97     1671.62     64.38 o 
  11 -15   3     1957.58     1933.49     70.96 o 
  12 -15   3       23.42       38.67     23.27 o 
 -13 -14   3      307.27      317.98     34.51 o 
 -12 -14   3     3720.43     3529.58    105.82 o 
 -11 -14   3      890.76      891.78     45.31 o 
 -10 -14   3     1077.63     1077.13     38.40 o 
  -9 -14   3     2480.96     2484.65     74.60 o 
  -8 -14   3     1320.98     1204.58     47.69 o 
  -7 -14   3     3807.71     3785.18     97.30 o 
  -6 -14   3     4965.31     4802.83    166.28 o 
  -5 -14   3     1336.21     1400.79     70.26 o 
  -4 -14   3     1811.38     1855.13     81.74 o 
  -3 -14   3     3504.95     3273.55    119.25 o 
  -2 -14   3     4247.04     3953.91    174.55 o 
  -1 -14   3     4440.37     4640.78    147.79 o 
   0 -14   3      710.42      787.00     46.10 o 
   1 -14   3     5410.20     5341.61    118.72 o 
   2 -14   3     1371.88     1409.89     38.64 o 
   3 -14   3     2848.06     2558.83     72.34 o 
   4 -14   3     4536.94     4487.43    109.52 o 
   5 -14   3     3066.77     3066.36     82.59 o 
   6 -14   3     2400.63     2404.25     71.73 o 
   7 -14   3     4260.63     4151.96    107.14 o 
   8 -14   3       20.91       15.65     29.25 o 
   9 -14   3     4062.18     3845.41    176.36 o 
  10 -14   3     1289.02     1266.61     54.29 o 
  11 -14   3      391.10      396.04     43.39 o 
  12 -14   3     1303.61     1196.33     55.84 o 
  13 -14   3     1030.09     1062.40     55.14 o 
 -14 -13   3       50.34       61.11     26.02 o 
 -13 -13   3     1616.84     1664.32     86.36 o 
 -12 -13   3     2976.72     3052.38     92.50 o 
 -11 -13   3     1388.18     1269.75     48.70 o 
 -10 -13   3     4141.51     4008.44     85.42 o 
  -9 -13   3      832.11      801.94     39.78 o 
  -8 -13   3     2277.91     2189.34     66.33 o 
  -7 -13   3     3362.60     3186.70     84.66 o 
  -6 -13   3     3126.56     3027.21    115.89 o 
  -5 -13   3     6313.06     5653.84    183.92 o 
  -4 -13   3      866.26      770.38     48.99 o 
  -3 -13   3     7843.76     7798.69    237.66 o 
  -2 -13   3      717.44      854.66     35.69 o 
  -1 -13   3       48.59       53.39     11.70 o 
   0 -13   3     2006.97     1981.27     48.90 o 
   1 -13   3     3750.10     3924.08    137.90 o 
   2 -13   3     3784.89     3462.65    252.92 o 
   3 -13   3    14350.37    14640.00    363.68 o 
   4 -13   3     1879.50     1749.99     55.50 o 
   5 -13   3     3443.58     3484.07     89.33 o 
   6 -13   3      934.75      867.53     31.41 o 
   7 -13   3     2445.40     2377.39     71.33 o 
   8 -13   3     2674.97     2526.38     75.54 o 
   9 -13   3     1058.41     1048.62     47.17 o 
  10 -13   3     2142.86     2041.81     69.44 o 
  11 -13   3     1886.22     2003.83     70.04 o 
  12 -13   3      748.06      789.54     45.64 o 
  13 -13   3     2063.87     2182.52     77.66 o 
  14 -13   3      260.32      249.87     32.65 o 
 -15 -12   3      257.61      227.78     34.09 o 
 -14 -12   3     1421.75     1405.17     62.34 o 
 -13 -12   3      892.75      846.13     46.72 o 
 -12 -12   3     1331.90     1406.44     48.97 o 
 -11 -12   3      794.51      789.42     45.20 o 
 -10 -12   3     1844.25     1884.85     50.37 o 
  -9 -12   3     3204.52     3312.51     88.61 o 
  -8 -12   3     3649.00     3498.86    162.78 o 
  -7 -12   3     4671.96     4634.28    111.10 o 
  -6 -12   3    15668.29    14834.66    302.26 o 
  -5 -12   3     4502.16     4017.06    138.01 o 
  -4 -12   3     4005.67     3870.65    132.13 o 
  -3 -12   3     3736.05     3453.55    119.53 o 
  -2 -12   3     1721.05     1583.31     68.30 o 
  -1 -12   3     1006.62      994.35     35.37 o 
   0 -12   3    13519.99    13779.09    227.46 o 
   1 -12   3     6091.00     6215.22     95.87 o 
   2 -12   3    11752.78    11961.39    172.99 o 
   3 -12   3     2635.06     2492.63     60.42 o 
   4 -12   3     2725.67     2874.08     59.18 o 
   5 -12   3     1468.53     1542.80     57.81 o 
   6 -12   3      525.39      489.77     23.66 o 
   7 -12   3     6848.82     6707.24    179.07 o 
   8 -12   3      795.10      805.64     39.71 o 
   9 -12   3     2635.89     2637.53     78.38 o 
  10 -12   3      281.15      278.39     28.23 o 
  11 -12   3      110.06      115.50     23.23 o 
  12 -12   3     1332.06     1240.42     54.62 o 
  13 -12   3     2262.34     2217.23     76.86 o 
  14 -12   3     2306.13     2343.96    112.25 o 
 -15 -11   3     2011.63     2076.51     82.86 o 
 -14 -11   3     1096.76     1068.29     72.92 o 
 -13 -11   3     2545.84     2525.79     65.15 o 
 -12 -11   3      262.59      231.33     22.39 o 
 -11 -11   3      316.39      287.84     22.26 o 
 -10 -11   3     3377.63     3179.77     86.98 o 
  -9 -11   3      118.00      111.55     19.35 o 
  -8 -11   3     6679.37     6476.04    222.27 o 
  -7 -11   3     8897.61     8436.05    181.70 o 
  -6 -11   3     4712.66     4643.96    108.42 o 
  -5 -11   3     2371.37     2366.85     92.38 o 
  -4 -11   3     2233.42     2280.91     87.62 o 
  -3 -11   3     2190.80     2222.96     84.82 o 
  -2 -11   3      554.77      579.18     38.07 o 
  -1 -11   3     1245.72     1192.13     37.70 o 
   0 -11   3     4026.15     4074.12     75.68 o 
   1 -11   3    14397.80    14678.84    208.46 o 
   2 -11   3     4746.01     4688.84     74.17 o 
   3 -11   3    20627.20    21375.08    298.43 o 
   4 -11   3     1376.74     1322.40     29.19 o 
   5 -11   3     8665.86     8979.04    161.03 o 
   6 -11   3     3573.95     3277.12     67.57 o 
   7 -11   3     1137.75     1048.05     47.04 o 
   8 -11   3     5627.07     5308.17    154.38 o 
   9 -11   3     1443.95     1314.18     50.54 o 
  10 -11   3     1537.18     1403.32     54.45 o 
  11 -11   3     1204.43     1246.77     52.16 o 
  12 -11   3      442.25      430.24     33.91 o 
  13 -11   3     1730.97     1829.18     67.59 o 
  14 -11   3     2680.15     2649.01     85.98 o 
  15 -11   3      884.02      954.72     43.25 o 
 -16 -10   3       88.41      104.78     37.93 o 
 -15 -10   3      316.17      354.48     36.61 o 
 -14 -10   3     1200.91     1249.73     57.40 o 
 -13 -10   3      114.65      113.99     19.26 o 
 -12 -10   3     1309.19     1284.86     42.61 o 
 -11 -10   3     4035.85     3972.65     84.02 o 
 -10 -10   3     2564.90     2565.08     60.41 o 
  -9 -10   3     1339.46     1284.00     61.03 o 
  -8 -10   3      987.07      908.65     41.71 o 
  -7 -10   3     2359.67     2174.07     48.50 o 
  -6 -10   3     4808.15     4730.60    108.45 o 
  -5 -10   3     1329.01     1361.88     62.71 o 
  -4 -10   3     4825.37     4513.38    145.29 o 
  -3 -10   3       29.61       56.27     17.36 o 
  -2 -10   3      712.65      756.66     41.99 o 
  -1 -10   3     9609.69    10287.32    170.45 o 
   0 -10   3     4281.21     4535.84    103.71 o 
   1 -10   3    14844.90    15173.50    214.09 o 
   2 -10   3     4580.63     4817.65     75.40 o 
   3 -10   3     5241.26     5213.05     80.42 o 
   4 -10   3     4315.67     4321.33     80.78 o 
   5 -10   3     1326.44     1457.69     36.41 o 
   6 -10   3      533.72      536.91     28.97 o 
   7 -10   3     5980.15     5927.88    138.10 o 
   8 -10   3      125.45      109.13     15.25 o 
   9 -10   3     1737.13     1769.73     58.95 o 
  10 -10   3      318.27      340.69     28.23 o 
  11 -10   3      524.11      551.90     35.01 o 
  12 -10   3     1682.41     1683.34     61.75 o 
  13 -10   3      779.78      900.97     54.59 o 
  14 -10   3     2814.39     2868.94     93.06 o 
  15 -10   3     1189.39     1174.59     50.47 o 
 -16  -9   3       24.39       47.67     25.82 o 
 -15  -9   3     3379.22     3615.73    106.19 o 
 -14  -9   3      282.85      290.08     25.09 o 
 -13  -9   3     4445.04     4581.44     96.57 o 
 -12  -9   3     1748.65     1724.80     64.36 o 
 -11  -9   3     2571.16     2324.03     77.99 o 
 -10  -9   3     1057.35     1056.56     52.37 o 
  -9  -9   3      638.74      572.74     78.66 o 
  -8  -9   3     1397.13     1416.05    119.53 o 
  -7  -9   3     5708.86     5798.46    141.64 o 
  -6  -9   3     1875.74     1905.43     53.75 o 
  -5  -9   3     9637.19     9633.66    281.61 o 
  -4  -9   3     2267.24     2436.83     88.18 o 
  -3  -9   3     1869.26     2101.75     77.26 o 
  -2  -9   3     5360.20     5263.89    159.56 o 
  -1  -9   3     2288.61     2203.91     42.55 o 
   0  -9   3    11286.97    10953.96    222.13 o 
   1  -9   3     5168.36     5174.65     78.83 o 
   2  -9   3     9058.58     8869.27    128.23 o 
   3  -9   3     7463.47     7738.95    113.34 o 
   4  -9   3     1164.41     1210.99     31.07 o 
   5  -9   3     2573.63     2630.98     52.36 o 
   6  -9   3     2932.02     2887.93     50.98 o 
   7  -9   3     1766.72     1661.74     35.21 o 
   8  -9   3     8978.91     9013.59    158.60 o 
   9  -9   3     1259.24     1206.94     37.46 o 
  10  -9   3      502.67      541.02     34.14 o 
  11  -9   3     1067.74     1040.80     45.72 o 
  12  -9   3     1780.23     1760.58     91.40 o 
  13  -9   3     1172.85     1107.52     92.80 o 
  14  -9   3      999.28     1034.01     42.12 o 
  15  -9   3     2573.50     2850.86     89.27 o 
 -16  -8   3      794.14      794.69     48.38 o 
 -15  -8   3      188.67      202.21     23.94 o 
 -14  -8   3     2058.07     1963.83     55.93 o 
 -13  -8   3      762.70      682.25     32.32 o 
 -12  -8   3     2770.40     2771.08     65.42 o 
 -11  -8   3     2565.58     2345.79     58.38 o 
 -10  -8   3     4590.48     4267.31    104.68 o 
  -9  -8   3     1110.90     1003.00     39.92 o 
  -8  -8   3      478.11      432.53     26.13 o 
  -7  -8   3     2086.23     1945.54     35.97 o 
  -6  -8   3      245.32      307.08     14.61 o 
  -5  -8   3      262.88      232.79     12.14 o 
  -4  -8   3      285.14      270.70     24.91 o 
  -3  -8   3     4442.21     4500.51    139.13 o 
  -2  -8   3     3831.57     4055.97    125.41 o 
  -1  -8   3     7802.54     9070.35    181.32 o 
   0  -8   3      900.53      985.88     70.40 o 
   1  -8   3    13489.39    14905.23    208.59 o 
   2  -8   3     3995.70     4355.28     66.77 o 
   3  -8   3     2458.90     2281.86     46.36 o 
   4  -8   3     5483.73     5640.12     99.12 o 
   5  -8   3      596.80      648.50     19.27 o 
   6  -8   3     1031.43     1113.31     26.06 o 
   7  -8   3     2336.27     2358.61     46.71 o 
   8  -8   3       17.11       20.11     11.72 o 
   9  -8   3     1953.60     2057.08     50.29 o 
  10  -8   3     1381.70     1376.78     58.54 o 
  11  -8   3     1215.05     1220.30     39.40 o 
  12  -8   3     2030.90     2164.12     56.30 o 
  13  -8   3      407.20      377.53     31.87 o 
  14  -8   3      427.87      439.14     28.79 o 
  15  -8   3      762.27      798.40     38.41 o 
  16  -8   3       47.05       20.59     22.79 o 
 -17  -7   3      209.81      207.06     33.62 o 
 -16  -7   3      429.43      439.84     30.00 o 
 -15  -7   3     1383.91     1339.04     46.22 o 
 -14  -7   3      380.53      388.63     26.55 o 
 -13  -7   3     3255.44     3364.80     76.04 o 
 -12  -7   3     1701.45     1663.96     47.11 o 
 -11  -7   3     4081.98     3884.33     80.52 o 
 -10  -7   3      564.56      618.40     22.53 o 
  -9  -7   3       92.99       91.51     13.58 o 
  -8  -7   3     2425.69     2503.04     52.39 o 
  -7  -7   3     3039.46     2948.60     71.96 o 
  -6  -7   3     6767.21     7005.01    119.73 o 
  -5  -7   3    16272.62    16606.63    277.30 o 
  -4  -7   3      908.34      767.41     23.15 o 
  -3  -7   3     2085.02     1948.06     70.26 o 
  -2  -7   3     5057.47     5172.07    153.68 o 
  -1  -7   3     1760.71     1928.75     66.34 o 
   0  -7   3    11452.11    11828.39    192.79 o 
   2  -7   3     9513.18    10158.58    143.72 o 
   3  -7   3     5712.42     5314.17     92.60 o 
   4  -7   3     1991.90     2157.53     44.12 o 
   5  -7   3     1974.42     2072.74     44.08 o 
   6  -7   3     5808.29     5806.49     89.08 o 
   7  -7   3     1202.18     1207.68     27.33 o 
   8  -7   3     6252.03     6168.83    144.68 o 
   9  -7   3     3971.04     3915.11     87.48 o 
  10  -7   3     2090.62     2104.90     52.07 o 
  11  -7   3     2634.10     2580.71     60.93 o 
  12  -7   3       45.59       59.58     23.55 o 
  13  -7   3     1270.42     1235.51     54.93 o 
  14  -7   3       84.93       86.51     16.28 o 
  15  -7   3      418.47      448.48     30.29 o 
  16  -7   3      370.16      343.95     30.24 o 
 -17  -6   3      178.94      180.38     32.03 o 
 -16  -6   3      799.15      877.22     43.59 o 
 -15  -6   3        1.09      -15.33     15.33 o 
 -14  -6   3     2754.43     2710.40     66.72 o 
 -13  -6   3     2269.85     2205.41     56.75 o 
 -12  -6   3     4395.90     4136.36     73.71 o 
 -11  -6   3      592.51      500.90     23.92 o 
 -10  -6   3      918.25      870.30     32.19 o 
  -9  -6   3      957.15      906.71     64.28 o 
  -8  -6   3      913.81      842.42     30.95 o 
  -7  -6   3     5600.89     5292.73     79.76 o 
  -6  -6   3     4783.70     4598.47     83.79 o 
  -5  -6   3     3623.65     3628.30     65.42 o 
  -4  -6   3     2438.86     2124.83     49.54 o 
  -3  -6   3     1184.41     1135.13     47.31 o 
  -2  -6   3      649.73      691.16     33.59 o 
  -1  -6   3    14793.88    16844.77    459.09 o 
   0  -6   3      401.15      375.19     17.66 o 
   1  -6   3     9421.69    10600.25    148.90 o 
   2  -6   3     1551.30     1640.33     28.90 o 
   3  -6   3      672.56      565.59     28.34 o 
   4  -6   3     6075.91     6451.38     95.47 o 
   5  -6   3     3263.11     3416.73     72.12 o 
   6  -6   3     1003.87      975.05     27.39 o 
   7  -6   3     7933.17     7622.92    113.64 o 
   8  -6   3        1.87        3.34      9.63 o 
   9  -6   3     4592.69     4231.41    215.78 o 
  10  -6   3      266.35      207.84     25.64 o 
  11  -6   3     1628.99     1665.79     46.22 o 
  12  -6   3      485.41      472.46     25.48 o 
  13  -6   3      763.02      732.88     35.20 o 
  14  -6   3      567.88      560.48     26.08 o 
  15  -6   3     1379.65     1494.51     50.06 o 
  16  -6   3      143.81      131.05     25.22 o 
 -17  -5   3      198.95      267.41     26.27 o 
 -16  -5   3      270.02      307.60     26.06 o 
 -15  -5   3       48.37       41.83     17.09 o 
 -14  -5   3       89.63       90.56     19.19 o 
 -13  -5   3     2469.88     2443.39     51.53 o 
 -12  -5   3      699.57      716.37     26.26 o 
 -11  -5   3     2576.31     2330.77     60.12 o 
 -10  -5   3     2576.80     2685.89     50.51 o 
  -9  -5   3      149.38      128.84      9.82 o 
  -8  -5   3     1254.45     1187.48     27.48 o 
  -7  -5   3     2374.98     2166.63     33.58 o 
  -6  -5   3     3428.63     3401.70     69.93 o 
  -5  -5   3    18418.74    19047.72    305.05 o 
  -4  -5   3     4790.96     5043.00     85.74 o 
  -3  -5   3    10186.14    10258.48    286.93 o 
  -2  -5   3      836.21      758.06     33.59 o 
  -1  -5   3      651.41      689.70     22.13 o 
   0  -5   3     5702.13     6224.37    103.21 o 
   1  -5   3     4554.98     4491.75     75.93 o 
   2  -5   3      149.52      194.90      9.77 o 
   3  -5   3     7344.42     7177.13    119.89 o 
   4  -5   3     1297.49     1241.48     25.33 o 
   5  -5   3     4886.30     4502.96     69.27 o 
   6  -5   3      219.34      227.32     11.24 o 
   7  -5   3     1678.45     1545.65     30.92 o 
   8  -5   3     5437.73     5567.51    102.13 o 
   9  -5   3     1308.48     1253.84     36.25 o 
  10  -5   3     2744.63     2557.66     72.49 o 
  11  -5   3     1271.82     1207.05     37.86 o 
  12  -5   3      512.50      550.38     26.83 o 
  13  -5   3       91.68      140.93     16.37 o 
  14  -5   3      379.34      414.14     22.99 o 
  15  -5   3       98.26      115.25     17.83 o 
  16  -5   3      522.95      520.15     32.20 o 
  17  -5   3      610.80      652.05     36.29 o 
 -17  -4   3      312.58      355.56     28.05 o 
 -16  -4   3     1163.67     1167.26     37.46 o 
 -15  -4   3       77.78       91.31     15.69 o 
 -14  -4   3     2295.00     2301.68     50.74 o 
 -13  -4   3     4195.22     4009.84     72.56 o 
 -12  -4   3     1753.85     1706.05     39.58 o 
 -11  -4   3     3698.56     3634.98     64.41 o 
 -10  -4   3     2966.58     2698.27    106.63 o 
  -9  -4   3      817.18      885.10     24.32 o 
  -8  -4   3      874.15      945.95     22.40 o 
  -7  -4   3     4492.24     4225.42     66.72 o 
  -6  -4   3     1223.27     1013.71     22.88 o 
  -5  -4   3     7823.95     7646.17    127.19 o 
  -4  -4   3     6945.50     7243.10    119.49 o 
  -3  -4   3     4395.19     4360.31     90.15 o 
  -2  -4   3      133.16      137.12     10.04 o 
  -1  -4   3      298.53      353.25     14.78 o 
   0  -4   3     2021.17     2369.65     42.55 o 
   1  -4   3     2792.40     2584.82     45.53 o 
   2  -4   3     4170.20     4525.34     77.03 o 
   3  -4   3     1106.06      968.76     19.69 o 
   4  -4   3     1769.68     1834.50     32.52 o 
   5  -4   3     4145.62     4196.26     64.79 o 
   6  -4   3      789.50      755.11     19.20 o 
   7  -4   3     9765.85    10127.27    146.30 o 
   8  -4   3       37.72       41.52     10.77 o 
   9  -4   3     3652.87     3595.54     74.28 o 
  10  -4   3      686.04      657.04     27.03 o 
  11  -4   3      809.56      741.79     29.63 o 
  12  -4   3      750.32      705.36     25.86 o 
  13  -4   3      475.44      482.38     22.82 o 
  14  -4   3      166.35      166.57     18.23 o 
  15  -4   3     1459.80     1516.53     42.32 o 
  16  -4   3      197.91      200.70     24.29 o 
  17  -4   3     1214.68     1286.54     48.00 o 
 -17  -3   3      884.57      899.73     34.64 o 
 -16  -3   3       60.16       77.78     16.52 o 
 -15  -3   3     1003.11     1016.82     33.65 o 
 -14  -3   3      266.70      232.43     18.03 o 
 -13  -3   3     1609.76     1595.05     39.22 o 
 -12  -3   3      491.40      468.68     20.67 o 
 -11  -3   3      969.84      896.53     28.43 o 
 -10  -3   3     1974.23     1917.69     39.64 o 
  -9  -3   3      762.55      667.84     21.13 o 
  -8  -3   3     1014.65     1038.29     26.59 o 
  -7  -3   3     7332.16     7027.04     92.39 o 
  -6  -3   3      321.98      261.29     10.07 o 
  -5  -3   3     3079.17     2691.11     45.25 o 
  -4  -3   3     1257.09     1114.58     18.74 o 
  -3  -3   3     4317.10     4561.08     58.94 o 
  -2  -3   3     3956.59     4615.82     77.60 o 
  -1  -3   3      617.52      763.43     16.86 o 
   0  -3   3    10736.04    12930.16    206.02 o 
   1  -3   3     1093.68     1088.45     27.91 o 
   2  -3   3      579.02      577.51     16.56 o 
   3  -3   3     3523.05     3451.51     52.28 o 
   4  -3   3      934.78      991.78     22.02 o 
   5  -3   3     1548.71     1392.07     26.68 o 
   6  -3   3      839.21      901.20     20.95 o 
   7  -3   3     1069.63     1124.42     34.75 o 
   8  -3   3     2007.55     2005.85     36.99 o 
   9  -3   3     2119.32     2028.62     47.58 o 
  10  -3   3      783.73      824.14     29.13 o 
  11  -3   3       38.77       50.07     15.65 o 
  12  -3   3     4314.77     4508.84     78.54 o 
  13  -3   3      634.67      676.54     26.31 o 
  14  -3   3     1265.59     1305.54     43.86 o 
  15  -3   3      492.47      466.07     35.17 o 
  16  -3   3      814.64      909.24     40.54 o 
  17  -3   3      202.00      206.77     25.25 o 
 -17  -2   3      905.42      978.00     35.16 o 
 -16  -2   3       97.75      104.36     16.66 o 
 -15  -2   3      634.39      688.33     34.87 o 
 -14  -2   3      998.29      991.70     31.39 o 
 -13  -2   3     1452.88     1332.28     35.17 o 
 -12  -2   3     2901.56     2818.18     54.37 o 
 -11  -2   3      614.57      520.00     20.91 o 
 -10  -2   3     6574.48     6327.18    103.76 o 
  -9  -2   3      258.77      231.25     12.92 o 
  -8  -2   3     3596.70     3171.66     46.73 o 
  -7  -2   3      236.39      218.46      9.43 o 
  -6  -2   3     1630.27     1541.83     30.92 o 
  -5  -2   3     3695.91     3704.41     50.52 o 
  -4  -2   3     2316.28     2424.92     34.23 o 
  -3  -2   3     1588.40     1540.12     26.42 o 
  -2  -2   3     1079.70     1031.82     25.86 o 
  -1  -2   3      749.45      898.09     18.30 o 
   0  -2   3     3612.85     3974.62     82.13 o 
   1  -2   3      488.85      515.02     16.88 o 
   2  -2   3     4692.77     5176.15     85.88 o 
   3  -2   3     1665.48     1812.03     26.14 o 
   4  -2   3     4042.88     4486.21     58.91 o 
   5  -2   3     1161.80     1026.93     28.97 o 
   6  -2   3     3106.88     3018.17     64.32 o 
   7  -2   3     3150.66     3181.57     51.89 o 
   8  -2   3     2685.48     2602.35     44.94 o 
   9  -2   3      798.09      741.16     26.62 o 
  10  -2   3      382.63      375.75     19.65 o 
  11  -2   3      719.52      706.21     23.88 o 
  12  -2   3      159.63      151.52     14.73 o 
  13  -2   3     1262.56     1196.23     34.01 o 
  14  -2   3      361.70      356.33     25.29 o 
  15  -2   3      174.25      165.40     21.78 o 
  16  -2   3      309.96      330.56     26.75 o 
  17  -2   3      933.64     1005.32     51.86 o 
 -17  -1   3      779.95      847.61     39.01 o 
 -16  -1   3     1269.09     1305.41     38.49 o 
 -15  -1   3     1893.36     1972.99     69.54 o 
 -14  -1   3       68.73       49.49     13.55 o 
 -13  -1   3     2050.23     1975.06     44.35 o 
 -12  -1   3      422.00      454.04     22.99 o 
 -11  -1   3      744.82      653.28     23.42 o 
 -10  -1   3      359.05      346.56     15.96 o 
  -9  -1   3     8202.19     8063.88    120.48 o 
  -8  -1   3     2212.80     2315.35     42.02 o 
  -7  -1   3      733.99      654.85     15.45 o 
  -6  -1   3     2461.79     2998.14     42.59 o 
  -5  -1   3     8368.40     8731.08    110.63 o 
  -4  -1   3     8925.25     9743.74    121.71 o 
  -3  -1   3     6357.59     7191.17     90.15 o 
  -2  -1   3     1465.20     1633.44     26.14 o 
  -1  -1   3      869.10      917.81     18.31 o 
   0  -1   3     2737.76     2963.68     62.23 o 
   1  -1   3      429.38      473.25     12.15 o 
   2  -1   3     4668.02     5103.63     64.59 o 
   3  -1   3     6584.83     7226.23    101.32 o 
   4  -1   3     3973.03     4184.69     55.35 o 
   5  -1   3      410.53      401.74     12.18 o 
   6  -1   3     1323.44     1323.53     23.10 o 
   7  -1   3      140.41      161.81      9.26 o 
   8  -1   3      941.45      975.64     37.96 o 
   9  -1   3     3625.65     3273.73     65.95 o 
  10  -1   3      192.68      185.04     13.34 o 
  11  -1   3      851.61      795.41     25.22 o 
  12  -1   3     4770.95     4447.87    100.21 o 
  13  -1   3     1680.93     1610.65     39.60 o 
  14  -1   3      224.35      238.30     22.06 o 
  15  -1   3      340.25      332.59     25.65 o 
  16  -1   3      316.22      331.18     26.23 o 
  17  -1   3      113.24      117.56     26.81 o 
 -17   0   3      342.04      411.70     28.29 o 
 -16   0   3      318.65      327.58     22.00 o 
 -15   0   3      149.25      164.61     31.88 o 
 -14   0   3      265.70      253.68     18.67 o 
 -13   0   3     1255.03     1129.68     32.60 o 
 -12   0   3     1918.76     1862.52     41.27 o 
 -11   0   3     1799.21     1728.38     41.84 o 
 -10   0   3     3470.70     3382.61     59.08 o 
  -9   0   3      160.71      203.59     12.61 o 
  -8   0   3     4511.94     4281.39     68.32 o 
  -7   0   3     5713.98     5811.11     87.60 o 
  -6   0   3      118.36       95.52      8.78 o 
  -5   0   3    13819.95    14843.23    206.13 o 
  -4   0   3     6272.17     7300.36    103.54 o 
  -3   0   3    13398.65    14721.47    207.80 o 
  -2   0   3       70.22      102.70      5.74 o 
  -1   0   3     7371.69     7439.79    102.66 o 
   0   0   3     1891.97     1893.45     33.70 o 
   1   0   3      649.54      654.58     15.60 o 
   2   0   3       57.33       58.00      3.89 o 
   3   0   3     5615.56     6167.91     78.58 o 
   4   0   3        8.00        1.28      4.52 o 
   5   0   3    10575.49    11450.28    143.52 o 
   6   0   3        0.87       14.90      5.73 o 
   7   0   3     1730.53     1622.56     27.26 o 
   8   0   3      651.10      489.46     32.97 o 
   9   0   3     1482.00     1497.45     52.26 o 
  10   0   3     1347.84     1271.56     30.48 o 
  11   0   3     2829.12     2902.91     54.22 o 
  12   0   3      676.51      673.26     26.43 o 
  13   0   3     3545.11     3565.33     82.26 o 
  14   0   3      160.41      146.34     19.08 o 
  15   0   3       26.05        8.27     17.32 o 
  16   0   3      674.91      700.80     43.34 o 
  17   0   3      107.57      161.84     28.29 o 
 -17   1   3      797.96      803.46     37.34 o 
 -16   1   3     1338.64     1280.01     44.65 o 
 -15   1   3     1827.25     1832.87     54.26 o 
 -14   1   3       53.20       16.20     13.10 o 
 -13   1   3     2082.86     1990.20     44.52 o 
 -12   1   3      399.65      381.66     18.71 o 
 -11   1   3      720.35      642.87     23.66 o 
 -10   1   3      388.60      403.07     17.45 o 
  -9   1   3     8406.59     8650.58    128.50 o 
  -8   1   3     2031.12     2149.46     39.91 o 
  -7   1   3      744.70      736.39     20.50 o 
  -6   1   3     2668.35     3216.61     51.94 o 
  -5   1   3     8426.62     8889.67    136.91 o 
  -4   1   3     9078.16     9967.76    139.70 o 
  -3   1   3     6433.45     7431.54    104.55 o 
  -2   1   3     1382.28     1532.28     25.04 o 
  -1   1   3      884.23      939.22     14.58 o 
   0   1   3     2862.49     3135.29     45.13 o 
   1   1   3      494.18      558.61     10.03 o 
   2   1   3     4536.95     4900.46     70.09 o 
   3   1   3     6569.95     7121.17     99.99 o 
   4   1   3     3898.20     4027.39     53.53 o 
   5   1   3      394.93      390.06     11.87 o 
   6   1   3     1249.70     1239.96     24.14 o 
   7   1   3      161.31      164.44      8.89 o 
   8   1   3      986.76      918.08     18.67 o 
   9   1   3     3602.82     3422.73     51.99 o 
  10   1   3      172.90      158.39     12.40 o 
  11   1   3      811.41      828.55     25.25 o 
  12   1   3     4805.61     4784.82     94.92 o 
  13   1   3     1720.04     1643.40     46.66 o 
  14   1   3      241.16      274.15     22.05 o 
  15   1   3      298.62      273.48     30.06 o 
  16   1   3      294.34      312.40     32.95 o 
  17   1   3      105.89      143.85     27.50 o 
 -17   2   3      843.37      895.11     49.05 o 
 -16   2   3       90.67       75.53     18.66 o 
 -15   2   3      662.75      654.34     31.68 o 
 -14   2   3      912.75      932.75     30.13 o 
 -13   2   3     1299.02     1270.36     34.80 o 
 -12   2   3     2952.73     2984.43     56.54 o 
 -11   2   3      519.91      457.29     21.29 o 
 -10   2   3     6779.13     6565.49    102.04 o 
  -9   2   3      239.26      214.26     13.04 o 
  -8   2   3     3708.42     3321.16     55.95 o 
  -7   2   3      268.22      265.83     12.38 o 
  -6   2   3     1493.44     1425.66     28.35 o 
  -5   2   3     3628.51     3687.56     57.18 o 
  -4   2   3     2463.42     2605.77     41.52 o 
  -3   2   3     1596.22     1529.85     22.69 o 
  -2   2   3     1089.69     1029.40     17.31 o 
  -1   2   3      747.66      870.37     21.66 o 
   0   2   3     3729.70     3986.33     71.22 o 
   1   2   3      522.60      565.61      9.82 o 
   2   2   3     4624.20     5053.54     87.93 o 
   3   2   3     1792.16     1939.53     31.81 o 
   4   2   3     3985.89     4280.38     56.70 o 
   5   2   3     1151.66     1077.78     31.56 o 
   6   2   3     3195.75     3110.00     40.51 o 
   7   2   3     3127.75     3137.24     41.69 o 
   8   2   3     2640.42     2538.91     36.16 o 
   9   2   3      746.47      697.13     16.82 o 
  10   2   3      328.91      293.60     14.85 o 
  11   2   3      732.75      682.91     37.12 o 
  12   2   3       99.24      122.14     16.38 o 
  13   2   3     1315.04     1330.81     75.86 o 
  14   2   3      319.33      298.74     29.28 o 
  15   2   3      152.01      116.30     24.74 o 
  16   2   3      302.22      327.47     33.13 o 
  17   2   3      970.88     1131.03     79.08 o 
 -17   3   3      942.64      978.03     50.43 o 
 -16   3   3       81.13      124.23     25.41 o 
 -15   3   3     1156.49     1161.68     41.25 o 
 -14   3   3      320.86      279.30     18.99 o 
 -13   3   3     1663.42     1592.35     39.05 o 
 -12   3   3      563.51      542.93     22.43 o 
 -11   3   3      904.39      872.83     26.45 o 
 -10   3   3     1871.67     1858.70     59.01 o 
  -9   3   3      939.12      879.58     24.17 o 
  -8   3   3      835.48      874.35     23.45 o 
  -7   3   3     7608.79     7459.81    110.14 o 
  -6   3   3      256.37      214.30     10.99 o 
  -5   3   3     3029.67     2762.89     45.15 o 
  -4   3   3     1270.43     1144.05     20.66 o 
  -3   3   3     4223.36     4509.10     58.64 o 
  -2   3   3     4151.35     4656.49     54.60 o 
  -1   3   3      585.36      690.53     11.26 o 
   0   3   3    10659.44    12472.42    171.03 o 
   1   3   3     1107.11     1074.64     15.84 o 
   2   3   3      613.03      595.85     12.24 o 
   3   3   3     3470.66     3339.17     44.86 o 
   4   3   3      936.84     1010.85     16.09 o 
   5   3   3     1659.46     1508.92     22.56 o 
   6   3   3      737.12      753.48     15.24 o 
   7   3   3      990.85     1008.90     34.76 o 
   8   3   3     1984.20     1901.52     29.26 o 
   9   3   3     2053.90     1982.28     31.09 o 
  10   3   3      706.03      749.16     20.66 o 
  11   3   3       43.60       40.80     13.09 o 
  12   3   3     4369.54     4366.88    111.90 o 
  13   3   3      656.53      606.11     37.01 o 
  14   3   3     1347.70     1371.04     55.70 o 
  15   3   3      486.00      519.85     37.62 o 
  16   3   3      838.01      848.28     48.92 o 
  17   3   3      240.40      255.65     32.18 o 
 -17   4   3      384.79      373.57     35.86 o 
 -16   4   3     1099.00     1085.35     52.02 o 
 -15   4   3       75.86      109.41     23.03 o 
 -14   4   3     2364.57     2406.59     60.75 o 
 -13   4   3     4049.80     3936.44    106.95 o 
 -12   4   3     1667.36     1706.57     39.53 o 
 -11   4   3     3668.48     3665.30     64.77 o 
 -10   4   3     3157.16     3025.26     54.93 o 
  -9   4   3      865.56      943.75     29.19 o 
  -8   4   3      931.48     1060.20     28.24 o 
  -7   4   3     4202.25     4007.41     56.85 o 
  -6   4   3     1162.05     1057.88     20.93 o 
  -5   4   3     7747.24     7700.25     90.13 o 
  -4   4   3     6847.68     7057.65     76.35 o 
  -3   4   3     4419.25     4359.62     48.51 o 
  -2   4   3      131.10      144.54      5.03 o 
  -1   4   3      364.66      432.70     14.34 o 
   0   4   3     2033.39     2206.14     28.79 o 
   1   4   3     2975.45     2708.14     42.56 o 
   2   4   3     4289.98     4590.18     54.55 o 
   3   4   3     1137.51     1045.43     17.80 o 
   4   4   3     1772.85     1830.69     25.50 o 
   5   4   3     4212.65     4321.44     53.34 o 
   6   4   3      822.05      811.09     15.74 o 
   7   4   3     9606.26     9865.13    115.63 o 
   8   4   3       34.06       29.31      8.45 o 
   9   4   3     3585.54     3521.63     48.15 o 
  10   4   3      632.85      626.66     22.29 o 
  11   4   3      762.66      696.07     52.69 o 
  12   4   3      674.92      612.28     35.60 o 
  13   4   3      443.28      384.37     33.59 o 
  14   4   3      216.52      228.15     28.30 o 
  15   4   3     1468.62     1429.50     59.26 o 
  16   4   3      229.66      252.53     31.55 o 
  17   4   3     1170.33     1247.65     58.88 o 
 -17   5   3      245.57      292.77     33.17 o 
 -16   5   3      275.81      270.71     31.60 o 
 -15   5   3       80.27      102.32     22.96 o 
 -14   5   3       83.13       77.58     21.60 o 
 -13   5   3     2451.05     2375.93     82.77 o 
 -12   5   3      698.87      701.58     38.47 o 
 -11   5   3     2583.08     2459.21     50.02 o 
 -10   5   3     2606.48     2750.23     51.30 o 
  -9   5   3      136.45      144.46     12.16 o 
  -8   5   3     1420.65     1365.23     26.68 o 
  -7   5   3     2381.95     2171.09     35.21 o 
  -6   5   3     3412.57     3396.31     40.85 o 
  -5   5   3    18248.99    18939.03    197.75 o 
  -4   5   3     4715.62     4834.70     54.38 o 
  -3   5   3    10433.54    10349.70    102.51 o 
  -2   5   3      834.19      776.42     11.84 o 
  -1   5   3      605.56      624.70     11.03 o 
   0   5   3     5604.57     5819.62     62.67 o 
   1   5   3     4618.12     4361.92     57.88 o 
   2   5   3      143.73      191.47      7.64 o 
   3   5   3     7726.89     7512.11     87.81 o 
   4   5   3     1317.16     1198.69     18.67 o 
   5   5   3     5159.59     4796.38     58.66 o 
   6   5   3      257.66      251.15      9.88 o 
   7   5   3     1698.01     1597.40     25.55 o 
   8   5   3     5343.12     5460.52     90.03 o 
   9   5   3     1176.36     1132.75     41.98 o 
  10   5   3     2733.16     2514.75     58.36 o 
  11   5   3     1111.03     1074.43     50.80 o 
  12   5   3      535.62      534.22     33.94 o 
  13   5   3      137.26      149.86     25.30 o 
  14   5   3      385.05      316.04     31.43 o 
  15   5   3      101.28      127.05     25.66 o 
  16   5   3      543.06      543.27     54.31 o 
  17   5   3      543.32      642.99     56.55 o 
 -17   6   3      154.60      146.89     28.32 o 
 -16   6   3      683.93      721.17     43.79 o 
 -15   6   3        2.61       26.92     19.64 o 
 -14   6   3     2639.62     2466.28     83.00 o 
 -13   6   3     2239.88     2207.68     71.14 o 
 -12   6   3     4235.73     3974.36     70.92 o 
 -11   6   3      569.78      556.10     23.80 o 
 -10   6   3      883.73      899.31     26.30 o 
  -9   6   3     1115.36     1110.21     42.19 o 
  -8   6   3      737.67      648.21     22.63 o 
  -7   6   3     5682.18     5251.48     66.41 o 
  -6   6   3     4443.07     4370.26     51.13 o 
  -5   6   3     3642.11     3539.01     42.31 o 
  -4   6   3     2320.71     1960.26     26.11 o 
  -3   6   3     1184.79     1186.04     16.76 o 
  -2   6   3      730.17      784.24     12.72 o 
  -1   6   3    14537.74    16095.81    157.12 o 
   0   6   3      390.34      345.48      8.52 o 
   1   6   3     9697.79    10252.28    117.23 o 
   2   6   3     1738.52     1791.82     28.58 o 
   3   6   3      715.27      645.46     13.81 o 
   4   6   3     6142.35     6533.63     77.24 o 
   5   6   3     3340.93     3382.71     43.40 o 
   6   6   3     1083.59     1041.44     18.60 o 
   7   6   3     8167.93     7906.39     94.71 o 
   8   6   3        1.09       16.91      9.55 o 
   9   6   3     4726.83     4514.41     75.68 o 
  10   6   3      288.17      258.91     15.98 o 
  11   6   3     1574.26     1521.09     67.02 o 
  12   6   3      483.83      456.99     32.23 o 
  13   6   3      815.84      873.75     45.49 o 
  14   6   3      532.50      478.90     86.78 o 
  15   6   3     1513.45     1580.94     99.24 o 
  16   6   3      172.02      213.43     30.95 o 
 -17   7   3      231.33      202.94     31.33 o 
 -16   7   3      321.27      358.90     34.53 o 
 -15   7   3     1301.21     1227.16     62.01 o 
 -14   7   3      408.34      378.24     32.81 o 
 -13   7   3     2967.02     2903.85     87.23 o 
 -12   7   3     1744.86     1702.39     60.64 o 
 -11   7   3     4109.92     3991.69     82.68 o 
 -10   7   3      650.30      740.74     24.43 o 
  -9   7   3      125.43      120.83     10.59 o 
  -8   7   3     2412.05     2477.46     40.66 o 
  -7   7   3     2973.74     2789.11     39.84 o 
  -6   7   3     6728.39     6750.19     75.85 o 
  -5   7   3    16379.68    16175.66    170.79 o 
  -4   7   3      984.44      868.98     14.49 o 
  -3   7   3     2098.85     1918.50     24.11 o 
  -2   7   3     5077.51     5243.32     55.11 o 
  -1   7   3     1830.58     1914.72     25.05 o 
   0   7   3    11199.16    10928.39    115.81 o 
   2   7   3     9459.57     9757.08    112.84 o 
   3   7   3     5962.72     5548.08     61.79 o 
   4   7   3     2052.30     2190.97     28.13 o 
   5   7   3     1966.04     2004.02     28.67 o 
   6   7   3     5965.90     5942.57     80.91 o 
   7   7   3     1201.07     1285.94     30.26 o 
   8   7   3     5790.38     5568.65    139.03 o 
   9   7   3     3893.45     3767.76     66.62 o 
  10   7   3     1963.13     1895.57     43.60 o 
  11   7   3     2466.14     2267.75     57.71 o 
  12   7   3       47.65       16.58     19.65 o 
  13   7   3     1057.90      903.47     46.17 o 
  14   7   3       91.21       67.44     22.46 o 
  15   7   3      392.11      423.73     36.98 o 
  16   7   3      371.45      367.90     48.15 o 
 -16   8   3      884.26      848.65     48.87 o 
 -15   8   3      164.83      164.15     28.52 o 
 -14   8   3     2171.27     2110.65     73.89 o 
 -13   8   3      839.53      831.69     44.99 o 
 -12   8   3     2618.39     2501.02     77.75 o 
 -11   8   3     2579.00     2347.01     72.91 o 
 -10   8   3     4448.10     4271.22     85.87 o 
  -9   8   3     1109.66     1008.95     24.25 o 
  -8   8   3      460.41      435.73     14.32 o 
  -7   8   3     2189.03     2027.66     31.91 o 
  -6   8   3      228.27      275.38     10.01 o 
  -5   8   3      310.00      280.51      9.54 o 
  -4   8   3      295.31      298.46     10.16 o 
  -3   8   3     4368.86     4412.73     48.11 o 
  -2   8   3     4179.27     4318.98     47.04 o 
  -1   8   3     8051.97     8924.68     90.47 o 
   0   8   3      943.09      963.11     17.56 o 
   1   8   3    13540.52    14296.97    163.01 o 
   2   8   3     3910.31     4050.05     50.94 o 
   3   8   3     2431.78     2200.29     35.03 o 
   4   8   3     5367.34     5397.21     61.23 o 
   5   8   3      621.93      652.97     17.68 o 
   6   8   3     1228.04     1268.45     29.41 o 
   7   8   3     2359.55     2317.87     45.15 o 
   8   8   3        4.63       11.04     10.49 o 
   9   8   3     2036.45     2030.02     48.16 o 
  10   8   3     1451.48     1497.10     41.66 o 
  11   8   3     1348.39     1296.89     42.14 o 
  12   8   3     1979.81     2083.61     57.07 o 
  13   8   3      493.33      510.45     29.83 o 
  14   8   3      409.27      398.65     35.21 o 
  15   8   3      829.32      880.29     49.57 o 
  16   8   3       57.38       55.16     25.62 o 
 -16   9   3       32.68       16.22     52.91 o 
 -15   9   3     3319.67     3567.82    106.86 o 
 -14   9   3      334.49      375.61     34.33 o 
 -13   9   3     4550.92     4517.75    215.55 o 
 -12   9   3     1775.21     1640.17     60.89 o 
 -11   9   3     2581.57     2422.14    100.92 o 
 -10   9   3     1044.96      961.33     43.42 o 
  -9   9   3      565.02      565.53     35.98 o 
  -8   9   3     1420.94     1460.81     26.93 o 
  -7   9   3     5611.12     5695.57     72.79 o 
  -6   9   3     1776.49     1831.62     27.95 o 
  -5   9   3     9716.73     9829.41    107.73 o 
  -4   9   3     2237.99     2362.08     29.70 o 
  -3   9   3     1888.69     2004.56     26.29 o 
  -2   9   3     5364.52     4969.64     53.83 o 
  -1   9   3     2542.54     2349.74     30.90 o 
   0   9   3    11532.74    11017.93    127.50 o 
   1   9   3     5223.58     5047.13     62.33 o 
   2   9   3     8910.86     8433.93     99.76 o 
   3   9   3     7293.61     7164.69     86.16 o 
   4   9   3     1178.02     1237.80     22.11 o 
   5   9   3     2428.16     2410.05     38.86 o 
   6   9   3     2799.48     2628.70     48.95 o 
   7   9   3     1696.30     1569.42     36.49 o 
   8   9   3     8770.06     8547.70    131.69 o 
   9   9   3     1243.88     1105.25     31.22 o 
  10   9   3      478.19      431.18     31.76 o 
  11   9   3     1057.18      893.89     43.76 o 
  12   9   3     1649.21     1579.06     53.37 o 
  13   9   3     1199.66     1193.55     43.76 o 
  14   9   3      886.03     1011.74     58.79 o 
  15   9   3     2545.67     2625.30    198.75 o 
 -16  10   3      112.56      118.68     29.19 o 
 -15  10   3      334.76      322.82     35.07 o 
 -14  10   3     1153.33     1060.30     64.11 o 
 -13  10   3      105.69       56.20     23.18 o 
 -12  10   3     1163.43     1101.43     79.50 o 
 -11  10   3     4100.20     4064.72    219.75 o 
 -10  10   3     2373.94     2249.02     70.66 o 
  -9  10   3     1403.79     1457.50     31.84 o 
  -8  10   3      941.88      891.56     23.63 o 
  -7  10   3     2454.40     2185.31     49.39 o 
  -6  10   3     4851.46     4735.62     57.26 o 
  -5  10   3     1238.45     1240.18     19.86 o 
  -4  10   3     4844.27     4713.28     52.47 o 
  -3  10   3       60.02       63.60      6.14 o 
  -2  10   3      809.96      816.28     15.01 o 
  -1  10   3     9546.77     9763.48    106.44 o 
   0  10   3     4091.36     4046.76     51.84 o 
   1  10   3    14628.61    14409.89    183.22 o 
   2  10   3     4635.49     4797.32     60.60 o 
   3  10   3     5142.25     4929.76     69.90 o 
   4  10   3     4368.32     4268.89     62.69 o 
   5  10   3     1205.07     1241.18     26.81 o 
   6  10   3      451.93      436.92     18.66 o 
   7  10   3     5784.59     5607.21     91.49 o 
   8  10   3      102.08      110.32     17.74 o 
   9  10   3     1790.85     1705.09     44.52 o 
  10  10   3      360.43      370.59     20.62 o 
  11  10   3      568.78      499.22     28.07 o 
  12  10   3     1821.91     1716.81     53.25 o 
  13  10   3      729.18      796.67     38.31 o 
  14  10   3     2730.92     2689.19    131.99 o 
  15  10   3     1187.59     1161.17     57.71 o 
 -15  11   3     1972.14     1886.63     73.92 o 
 -14  11   3     1252.70     1303.33     78.66 o 
 -13  11   3     2730.58     2773.27     88.92 o 
 -12  11   3      251.76      232.02     29.28 o 
 -11  11   3      312.73      279.82     29.00 o 
 -10  11   3     3258.66     3084.47     97.42 o 
  -9  11   3       69.64       46.16     13.27 o 
  -8  11   3     6654.21     6338.97     90.83 o 
  -7  11   3     9157.44     8643.23    143.44 o 
  -6  11   3     4923.90     4770.94     66.46 o 
  -5  11   3     2404.89     2267.03     39.40 o 
  -4  11   3     2464.66     2362.61     45.06 o 
  -3  11   3     1980.16     1893.83     26.19 o 
  -2  11   3      800.76      806.86     15.67 o 
  -1  11   3     1499.55     1420.33     24.80 o 
   0  11   3     4236.11     4081.67     58.62 o 
   1  11   3    14534.20    14286.45    165.12 o 
   2  11   3     4824.39     4665.25     67.00 o 
   3  11   3    20698.63    21132.75    266.02 o 
   4  11   3     1346.17     1332.94     28.21 o 
   5  11   3     8146.48     7839.39    107.50 o 
   6  11   3     3574.83     3285.32     59.62 o 
   7  11   3     1112.41     1016.44     29.52 o 
   8  11   3     5618.38     5188.55    102.13 o 
   9  11   3     1672.33     1589.96     39.57 o 
  10  11   3     1593.65     1409.72     37.72 o 
  11  11   3     1279.01     1332.83     49.05 o 
  12  11   3      464.87      470.30     29.52 o 
  13  11   3     1749.70     1801.28     55.91 o 
  14  11   3     2771.07     2768.99    124.43 o 
  15  11   3      953.79     1021.60     55.41 o 
 -15  12   3      262.79      219.82     34.28 o 
 -14  12   3     1282.52     1287.15     61.20 o 
 -13  12   3      951.44      874.78     57.95 o 
 -12  12   3     1304.19     1320.36     73.90 o 
 -11  12   3      934.07      954.05     47.51 o 
 -10  12   3     1707.65     1736.34     62.49 o 
  -9  12   3     3115.22     3199.51     64.00 o 
  -8  12   3     3302.69     3226.09     61.38 o 
  -7  12   3     4598.57     4421.90     67.74 o 
  -6  12   3    16258.60    15499.47    329.96 o 
  -5  12   3     4625.48     4388.82     55.25 o 
  -4  12   3     4078.14     4067.67     47.80 o 
  -3  12   3     3646.57     3218.59     67.96 o 
  -2  12   3     1645.16     1572.48     25.42 o 
  -1  12   3     1205.58     1173.10     23.02 o 
   0  12   3    13450.78    13201.16    168.63 o 
   1  12   3     6491.85     6484.53    100.52 o 
   2  12   3    11724.80    11651.00    170.34 o 
   3  12   3     2583.82     2464.42     42.06 o 
   4  12   3     2752.32     2650.51     80.11 o 
   5  12   3     1471.42     1570.23     32.53 o 
   6  12   3      603.31      637.48     23.86 o 
   7  12   3     6827.23     6574.30    106.47 o 
   8  12   3      738.14      761.84     41.21 o 
   9  12   3     2593.94     2608.88     54.73 o 
  10  12   3      254.71      241.70     19.29 o 
  11  12   3       96.53       66.77     15.94 o 
  12  12   3     1433.25     1382.65     48.22 o 
  13  12   3     2283.10     2368.82     67.00 o 
  14  12   3     2261.23     2131.87     80.33 o 
 -14  13   3       76.28       94.61     46.89 o 
 -13  13   3     1645.00     1701.16     68.13 o 
 -12  13   3     2977.05     3253.42     98.25 o 
 -11  13   3     1260.66     1182.01     53.79 o 
 -10  13   3     3992.00     3915.36    107.56 o 
  -9  13   3      778.51      737.34     54.90 o 
  -8  13   3     2254.09     2199.06     48.32 o 
  -7  13   3     3190.60     3083.20     52.24 o 
  -6  13   3     3048.01     2856.66     54.42 o 
  -5  13   3     6579.11     6123.68    101.17 o 
  -4  13   3      833.43      803.89     18.82 o 
  -3  13   3     7932.25     7736.92     83.11 o 
  -2  13   3      567.11      643.53     21.12 o 
  -1  13   3       44.24       41.38      9.09 o 
   0  13   3     2020.70     1906.27     39.76 o 
   1  13   3     3685.91     3837.43     66.27 o 
   2  13   3     3579.70     3274.03     59.13 o 
   3  13   3    14383.14    14073.36    204.49 o 
   4  13   3     1910.30     1817.03     48.82 o 
   5  13   3     3557.21     3507.01     69.54 o 
   6  13   3      890.25      792.14     27.01 o 
   7  13   3     2444.42     2495.66     51.89 o 
   8  13   3     2572.45     2530.53     53.98 o 
   9  13   3      917.50      954.93     32.30 o 
  10  13   3     2117.72     2045.51     81.49 o 
  11  13   3     2002.31     2046.13     65.98 o 
  12  13   3      806.61      759.76     37.43 o 
  13  13   3     2053.71     2092.59    103.18 o 
  14  13   3      266.91      233.56     34.42 o 
 -13  14   3      356.11      353.58     64.10 o 
 -12  14   3     3776.58     3655.19    108.34 o 
 -11  14   3      878.08      887.53     75.72 o 
 -10  14   3     1150.00     1218.18     54.14 o 
  -9  14   3     2370.39     2550.12     78.41 o 
  -8  14   3     1351.78     1327.00     45.83 o 
  -7  14   3     4007.48     4008.59    117.36 o 
  -6  14   3     5294.38     5004.24     96.48 o 
  -5  14   3     1487.01     1471.19     26.81 o 
  -4  14   3     1952.35     1945.51     31.47 o 
  -3  14   3     3204.71     2997.23     45.56 o 
  -2  14   3     4478.21     4169.52     57.76 o 
  -1  14   3     4522.46     4513.05    120.53 o 
   0  14   3      826.72      929.75     27.66 o 
   1  14   3     5665.07     5627.24     91.46 o 
   2  14   3     1290.37     1344.92     48.92 o 
   3  14   3     2725.71     2564.11     51.18 o 
   4  14   3     4813.96     4715.83     80.80 o 
   5  14   3     3164.18     3062.93     59.16 o 
   6  14   3     2616.96     2590.57     52.93 o 
   7  14   3     4585.91     4429.92     79.29 o 
   8  14   3       15.74       32.42     13.98 o 
   9  14   3     3851.54     3750.00     72.24 o 
  10  14   3     1190.54     1223.99     37.86 o 
  11  14   3      395.15      423.27     25.17 o 
  12  14   3     1360.81     1380.66     49.99 o 
  13  14   3     1174.25     1290.22     50.80 o 
 -13  15   3     2963.40     3067.02    157.88 o 
 -12  15   3     1095.51     1220.80     58.08 o 
 -11  15   3     2208.68     2141.77     89.30 o 
 -10  15   3     1517.81     1525.61     61.76 o 
  -9  15   3      990.42     1034.91     51.47 o 
  -8  15   3      690.33      671.01     32.22 o 
  -7  15   3     6027.36     5861.39    114.49 o 
  -6  15   3     1438.62     1335.17     31.99 o 
  -5  15   3     4108.11     3921.30     52.90 o 
  -4  15   3     2606.69     2343.82     36.32 o 
  -3  15   3     1284.31     1177.24     35.72 o 
  -2  15   3     3920.41     3887.69     80.47 o 
  -1  15   3      129.74      138.79     14.46 o 
   0  15   3    12222.27    12567.81    185.42 o 
   1  15   3      270.61      245.74     17.20 o 
   2  15   3    10718.93    10697.39    161.34 o 
   3  15   3     2343.42     2166.24     46.80 o 
   4  15   3      570.77      601.33     24.26 o 
   5  15   3      156.02      143.22     15.85 o 
   6  15   3     2540.77     2477.87     73.79 o 
   7  15   3     1060.13     1049.73     38.67 o 
   8  15   3     4500.52     4520.94     95.95 o 
   9  15   3       50.33       32.45     16.01 o 
  10  15   3     1630.75     1626.98     45.58 o 
  11  15   3     2094.79     2095.91     93.34 o 
  12  15   3       51.09       48.26     22.49 o 
 -12  16   3      968.83     1104.56     56.70 o 
 -11  16   3     1154.84     1143.41     56.73 o 
 -10  16   3      724.41      743.16     45.95 o 
  -9  16   3     2106.25     2143.05     82.04 o 
  -8  16   3       92.07       72.39     18.89 o 
  -7  16   3     2469.88     2531.73     62.83 o 
  -6  16   3      787.57      833.53     43.44 o 
  -5  16   3      508.09      462.95     21.84 o 
  -4  16   3     2902.17     2992.18     67.95 o 
  -3  16   3     4041.39     3972.59     86.84 o 
  -2  16   3     1502.52     1625.36     46.11 o 
  -1  16   3     6004.09     5901.73    174.62 o 
   0  16   3      708.50      832.09     47.47 o 
   1  16   3     3863.92     3692.69     67.98 o 
   2  16   3      818.00      830.07     36.91 o 
   3  16   3      158.02      183.52     17.02 o 
   4  16   3     3413.70     3409.82     65.48 o 
   5  16   3        2.84       -7.31     11.73 o 
   6  16   3        5.55       24.62     15.64 o 
   7  16   3     1791.38     1719.34     51.00 o 
   8  16   3      509.27      438.71     32.67 o 
   9  16   3     1404.80     1349.92     46.79 o 
  10  16   3     3714.38     3731.16     87.59 o 
  11  16   3     2486.09     2579.15     70.21 o 
  12  16   3     1443.63     1502.42     54.68 o 
 -11  17   3     2195.06     2255.96    178.74 o 
 -10  17   3      606.77      561.69     83.98 o 
  -9  17   3       74.61       54.23     27.20 o 
  -8  17   3      196.64      210.90     28.70 o 
  -7  17   3     6313.59     6372.54    152.74 o 
  -6  17   3     2242.41     2350.64     59.77 o 
  -5  17   3     3835.64     3624.98    156.62 o 
  -4  17   3     2474.98     2457.03     60.74 o 
  -3  17   3     3651.96     3261.26     73.95 o 
  -2  17   3     1825.34     1875.77     51.59 o 
  -1  17   3     2041.77     1922.06     52.53 o 
   0  17   3     7412.28     7039.87    172.16 o 
   1  17   3     3093.54     3033.58     70.72 o 
   2  17   3     6068.46     6082.55    102.04 o 
   3  17   3      474.72      447.02     22.52 o 
   4  17   3      216.85      220.36     18.48 o 
   5  17   3      548.21      583.63     25.84 o 
   6  17   3     3839.04     3860.17     85.99 o 
   7  17   3      962.10      912.67     61.51 o 
   8  17   3     6162.89     6254.17    125.89 o 
   9  17   3     1096.12     1143.40     45.73 o 
  10  17   3     1599.03     1589.04     61.46 o 
  11  17   3     2152.47     2165.03     64.61 o 
 -10  18   3      338.79      380.71     54.03 o 
  -9  18   3     1392.14     1552.24     93.22 o 
  -8  18   3      552.18      563.31     39.58 o 
  -7  18   3      707.39      765.28     44.51 o 
  -6  18   3     5634.74     5645.44    202.11 o 
  -5  18   3      254.92      293.85     29.53 o 
  -4  18   3     4095.64     4252.09     91.24 o 
  -3  18   3     1255.05     1217.55     74.60 o 
  -2  18   3     1305.35     1329.69     44.37 o 
  -1  18   3     3155.53     3097.89     72.88 o 
   0  18   3       81.61       95.58     18.89 o 
   1  18   3     2710.52     2836.27     77.66 o 
   2  18   3     2522.45     2493.85     64.05 o 
   3  18   3      224.28      245.78     23.56 o 
   4  18   3     3528.04     3577.00     70.51 o 
   5  18   3     1269.21     1230.16     38.14 o 
   6  18   3      324.95      308.75     26.05 o 
   7  18   3     3941.17     3882.88     88.77 o 
   8  18   3      290.82      387.25     29.36 o 
   9  18   3     1763.15     1842.87     73.49 o 
  10  18   3     1038.47     1189.42     48.00 o 
  -9  19   3      656.59      649.45     65.50 o 
  -8  19   3      804.88      886.55     73.62 o 
  -7  19   3     2315.71     2196.65    111.41 o 
  -6  19   3     1538.73     1707.32     94.90 o 
  -5  19   3     3072.01     3093.27    133.53 o 
  -4  19   3      868.71      945.08     48.18 o 
  -3  19   3     3613.20     3536.68     81.69 o 
  -2  19   3      758.48      767.94     35.82 o 
  -1  19   3      768.66      809.03     36.81 o 
   0  19   3     1332.94     1455.97     48.24 o 
   1  19   3      168.27      203.64     25.43 o 
   2  19   3     1353.86     1371.06     47.22 o 
   3  19   3     2425.94     2381.36     64.41 o 
   4  19   3       46.80       60.42     18.70 o 
   5  19   3      897.85      922.73     35.72 o 
   6  19   3     2005.18     2056.83     82.71 o 
   7  19   3      402.42      382.20     29.62 o 
   8  19   3     4068.18     4329.80    144.11 o 
  -7  20   3      498.92      525.72     59.63 o 
  -6  20   3     3824.60     3887.73    160.40 o 
  -5  20   3      588.33      606.90     61.03 o 
  -4  20   3     4628.58     4795.28    182.80 o 
  -3  20   3       94.78      102.70     25.61 o 
  -2  20   3      367.31      426.60     29.78 o 
  -1  20   3     1079.21     1136.88     43.90 o 
   0  20   3      796.04      848.60     39.19 o 
   1  20   3     2096.93     2206.06     62.43 o 
   2  20   3      650.04      635.73     34.42 o 
   3  20   3      174.59      195.92     24.71 o 
   4  20   3      446.38      448.50     62.41 o 
   5  20   3      571.43      588.38     34.24 o 
   6  20   3      270.66      281.44     27.95 o 
   7  20   3     4267.62     4407.72    101.00 o 
  -5  21   3      740.79      832.24     70.54 o 
  -4  21   3      626.09      685.56     65.50 o 
  -3  21   3     3505.06     3528.85    150.60 o 
  -2  21   3     2045.69     2283.29    126.53 o 
  -1  21   3     1118.56     1337.10     49.98 o 
   0  21   3      403.45      432.06     43.38 o 
   1  21   3     1067.01     1242.66     48.05 o 
   2  21   3        7.27       22.34     20.00 o 
   3  21   3     2190.02     2272.55     87.50 o 
   4  21   3      348.44      331.20     29.94 o 
   5  21   3     2064.57     2295.72     67.05 o 
  -2  22   3      291.94      319.41     52.63 o 
  -1  22   3     2315.90     2590.15    114.21 o 
   0  22   3      108.12      172.98     26.26 o 
   1  22   3      844.20      961.77     45.02 o 
  -1 -22   4      589.83      525.44     59.91 o 
   0 -22   4      258.49      317.27     37.23 o 
   1 -22   4      275.53      301.28     53.75 o 
  -5 -21   4      554.65      565.65     41.91 o 
  -4 -21   4      100.72       75.42     20.50 o 
  -3 -21   4      361.04      450.41     54.87 o 
  -2 -21   4       58.53       27.99     32.19 o 
  -1 -21   4      335.24      346.89     33.16 o 
   0 -21   4      213.86      245.60     52.35 o 
   1 -21   4      296.00      288.45     61.45 o 
   2 -21   4       69.64      170.02     27.22 o 
   3 -21   4     1017.45     1246.99     56.20 o 
   4 -21   4       76.30      115.09     25.50 o 
   5 -21   4      345.99      407.86     53.47 o 
  -7 -20   4      123.06      128.01     28.30 o 
  -6 -20   4      579.12      608.71     42.55 o 
  -5 -20   4      220.37      169.20     29.43 o 
  -4 -20   4      573.75      613.09     41.26 o 
  -3 -20   4      378.98      402.47     32.97 o 
  -2 -20   4      155.68      182.99     26.35 o 
  -1 -20   4       66.54       95.74     34.29 o 
   0 -20   4       46.78       49.37     21.05 o 
   1 -20   4       79.44       79.97     31.63 o 
   2 -20   4     1156.56     1243.98    130.87 o 
   3 -20   4       88.21      107.31     24.43 o 
   4 -20   4     1216.72     1281.25     55.87 o 
   5 -20   4      218.05      254.65     31.18 o 
   6 -20   4      686.24      729.94     45.39 o 
   7 -20   4      231.42      253.92     32.33 o 
  -9 -19   4      842.00      846.95     39.47 o 
  -8 -19   4        4.65       -1.08     21.96 o 
  -7 -19   4      827.09      848.15     48.13 o 
  -6 -19   4      558.97      588.79     62.71 o 
  -5 -19   4      243.44      235.91     55.57 o 
  -4 -19   4      328.19      305.03     31.53 o 
  -3 -19   4      255.77      265.66     22.95 o 
  -2 -19   4      145.70      196.03     20.44 o 
  -1 -19   4     1955.36     1853.46     64.94 o 
   0 -19   4      814.46      823.42     43.10 o 
   1 -19   4     1066.12     1098.08     49.28 o 
   2 -19   4     1462.40     1426.97     56.41 o 
   3 -19   4       88.50       87.97     23.25 o 
   4 -19   4      123.19      116.85     23.03 o 
   5 -19   4      119.83      140.66     25.41 o 
   6 -19   4      310.17      315.03     32.56 o 
   7 -19   4      600.34      674.34     43.01 o 
   8 -19   4      653.92      774.49     47.32 o 
 -10 -18   4       57.82       78.03     20.30 o 
  -9 -18   4      487.94      522.45     31.65 o 
  -8 -18   4      146.70      169.26     27.46 o 
  -7 -18   4      206.15      198.51     28.42 o 
  -6 -18   4      879.99      937.78     48.79 o 
  -5 -18   4       45.92       19.63     20.60 o 
  -4 -18   4      394.00      411.85     32.68 o 
  -3 -18   4       79.83       78.35     16.98 o 
  -2 -18   4      903.46      882.88     39.25 o 
  -1 -18   4        1.75       14.27     13.45 o 
   0 -18   4      486.00      472.95     42.97 o 
   1 -18   4      414.70      478.47     73.62 o 
   2 -18   4      631.19      635.23     72.50 o 
   3 -18   4      365.72      346.03     29.96 o 
   4 -18   4      830.59      850.40     47.31 o 
   5 -18   4      182.71      196.28     26.82 o 
   6 -18   4      911.10     1010.56     71.66 o 
   7 -18   4      265.28      269.64     30.28 o 
   8 -18   4      144.56      116.54     25.93 o 
   9 -18   4      312.30      263.28     42.27 o 
 -11 -17   4     1024.41      964.46     74.46 o 
 -10 -17   4       96.70       63.04     18.72 o 
  -9 -17   4      160.42      178.13     23.91 o 
  -8 -17   4       21.37      -16.26     16.26 o 
  -7 -17   4      286.87      298.21     39.75 o 
  -6 -17   4     1241.34     1327.32    131.43 o 
  -5 -17   4       59.52       57.88     20.63 o 
  -4 -17   4      668.52      623.94     29.29 o 
  -3 -17   4       26.36       32.63     14.39 o 
  -2 -17   4      235.52      260.72     35.47 o 
  -1 -17   4      199.49      225.02     19.97 o 
   0 -17   4      860.61      805.15     32.87 o 
   1 -17   4      335.07      318.19     28.40 o 
   2 -17   4      445.84      448.59     61.73 o 
   3 -17   4      689.09      615.89     39.33 o 
   4 -17   4      112.71      154.61     23.07 o 
   5 -17   4      128.56       84.84     23.65 o 
   6 -17   4     1188.21     1268.27     65.92 o 
   7 -17   4     1164.35     1142.15     53.05 o 
   8 -17   4      362.89      393.89     34.20 o 
   9 -17   4      786.63      875.98     47.75 o 
  10 -17   4      241.24      295.96     59.63 o 
 -12 -16   4      692.85      679.78     43.84 o 
 -11 -16   4      133.04      151.52     26.71 o 
 -10 -16   4      195.99      194.68     22.52 o 
  -9 -16   4      120.18       93.49     26.73 o 
  -8 -16   4      849.30      830.93     43.55 o 
  -7 -16   4      136.75      153.03     19.09 o 
  -6 -16   4      796.45      799.85     77.68 o 
  -5 -16   4      273.05      246.30     26.70 o 
  -4 -16   4      430.95      361.33     28.74 o 
  -3 -16   4      229.18      239.82     19.58 o 
  -2 -16   4      466.30      450.56     23.90 o 
  -1 -16   4      371.14      357.24     41.51 o 
   0 -16   4      474.72      465.61     29.12 o 
   1 -16   4     1047.85     1066.26     45.03 o 
   2 -16   4       33.13       46.69     23.37 o 
   3 -16   4     1091.30     1083.19     54.59 o 
   4 -16   4     1477.81     1487.34     54.96 o 
   5 -16   4      283.83      286.68     26.15 o 
   6 -16   4     1324.10     1475.14     54.85 o 
   7 -16   4      344.78      310.42     29.55 o 
   8 -16   4      436.88      478.73     35.24 o 
   9 -16   4      283.82      315.90     65.50 o 
  10 -16   4       68.88      128.84     53.47 o 
  11 -16   4     1003.96     1091.67    101.90 o 
 -13 -15   4     1082.55     1194.33    100.22 o 
 -12 -15   4       28.44       54.22     22.50 o 
 -11 -15   4       18.26       27.31     20.38 o 
 -10 -15   4      235.24      243.77     30.63 o 
  -9 -15   4      131.05       90.14     22.76 o 
  -8 -15   4     2138.57     2049.39     54.25 o 
  -7 -15   4     1244.72     1190.74     39.82 o 
  -6 -15   4     1183.72     1158.44     56.13 o 
  -5 -15   4      221.86      192.36     45.49 o 
  -4 -15   4      343.71      318.09     26.67 o 
  -3 -15   4      325.17      314.50     24.58 o 
  -2 -15   4      404.49      412.87     19.55 o 
  -1 -15   4     1325.48     1202.09     37.52 o 
   0 -15   4      307.29      262.70     22.00 o 
   1 -15   4      148.32      186.54     17.69 o 
   2 -15   4        3.00      -16.42     16.42 o 
   3 -15   4      515.87      545.97     41.15 o 
   4 -15   4     2065.32     1911.67     61.64 o 
   5 -15   4      189.50      204.97     26.59 o 
   6 -15   4      896.51      912.57     34.12 o 
   7 -15   4      430.09      358.93     29.67 o 
   8 -15   4      198.50      222.72     29.81 o 
   9 -15   4      304.03      263.55     30.09 o 
  10 -15   4     1152.42     1154.87     54.00 o 
  11 -15   4      493.96      588.91     41.13 o 
  12 -15   4     1727.95     1776.61     69.88 o 
 -13 -14   4      155.17      152.19     29.02 o 
 -12 -14   4     1661.83     1581.86    134.79 o 
 -11 -14   4       58.70       58.62     21.06 o 
 -10 -14   4      132.70      114.25     18.51 o 
  -9 -14   4        6.32       15.62     13.59 o 
  -8 -14   4      945.78      859.71     33.28 o 
  -7 -14   4     1083.43     1116.13     57.35 o 
  -6 -14   4     1306.86     1301.44     49.58 o 
  -5 -14   4      916.41      902.54     40.46 o 
  -4 -14   4       53.14       59.02     17.48 o 
  -3 -14   4       50.79       36.72     16.50 o 
  -2 -14   4       93.30       89.69     12.20 o 
  -1 -14   4     1529.74     1570.99     60.12 o 
   0 -14   4     1354.03     1409.90     33.41 o 
   1 -14   4     7118.89     7059.46    203.24 o 
   2 -14   4     2553.78     2549.69     56.73 o 
   3 -14   4     3485.66     3242.45     85.99 o 
   4 -14   4     2465.24     2328.39     68.06 o 
   5 -14   4      316.57      291.31     35.27 o 
   6 -14   4      541.55      589.54     27.24 o 
   7 -14   4     1719.06     1669.12     58.78 o 
   8 -14   4      477.50      446.55     32.53 o 
   9 -14   4      986.10     1022.80    112.53 o 
  10 -14   4      389.73      386.11     33.79 o 
  11 -14   4       11.21      -12.50     19.64 o 
  12 -14   4      528.69      578.52     59.49 o 
  13 -14   4      210.86      248.39     32.64 o 
 -14 -13   4      113.71       82.43     27.10 o 
 -13 -13   4      588.92      601.38     41.37 o 
 -12 -13   4      483.77      500.65     38.04 o 
 -11 -13   4      604.13      504.49     35.23 o 
 -10 -13   4     1140.98     1083.91     33.39 o 
  -9 -13   4     1221.37     1133.21     37.99 o 
  -8 -13   4      257.12      260.20     19.67 o 
  -7 -13   4       27.65       32.38     32.49 o 
  -6 -13   4      837.38      768.14     53.75 o 
  -5 -13   4      329.07      304.29     33.31 o 
  -4 -13   4     2339.99     2215.40     89.58 o 
  -3 -13   4      733.57      753.94     37.65 o 
  -2 -13   4       33.79       37.40     12.18 o 
  -1 -13   4      702.28      665.70     22.40 o 
   0 -13   4      379.11      365.87     16.64 o 
   1 -13   4      546.27      560.17     21.25 o 
   2 -13   4     1246.87     1211.31     29.45 o 
   3 -13   4     1801.19     1641.71    105.82 o 
   4 -13   4      565.52      503.48     29.68 o 
   5 -13   4     3174.42     2831.17     76.58 o 
   6 -13   4     1861.08     1821.49     66.63 o 
   7 -13   4      131.32      151.25     22.16 o 
   8 -13   4     1008.78     1002.98     45.03 o 
   9 -13   4      992.38      914.91     44.27 o 
  10 -13   4       83.87       80.84     42.69 o 
  11 -13   4     1069.06     1000.45     58.93 o 
  12 -13   4      747.92      704.72     43.17 o 
  13 -13   4      423.56      411.52    113.65 o 
 -15 -12   4      109.48      114.65     28.50 o 
 -14 -12   4      387.88      397.49     37.14 o 
 -13 -12   4      298.95      343.51     72.22 o 
 -12 -12   4     1546.93     1569.93     76.84 o 
 -11 -12   4      169.07      179.26     20.09 o 
 -10 -12   4      159.18      193.91     24.62 o 
  -9 -12   4      175.40      198.07     18.34 o 
  -8 -12   4     1257.26     1167.82     46.40 o 
  -7 -12   4      985.81      978.96     40.40 o 
  -6 -12   4     3508.58     3455.49     86.55 o 
  -5 -12   4     1858.95     1817.89     78.38 o 
  -4 -12   4      382.03      399.75     35.27 o 
  -3 -12   4     1372.80     1089.50     54.87 o 
  -2 -12   4     2960.28     2916.40     60.84 o 
  -1 -12   4      188.60      255.87     28.04 o 
   0 -12   4     2581.13     2729.03     66.26 o 
   1 -12   4     3300.87     3405.98     78.30 o 
   2 -12   4     1431.44     1490.16     40.08 o 
   3 -12   4     3665.27     3800.14     72.28 o 
   4 -12   4     2201.50     2309.34     52.05 o 
   5 -12   4     7114.99     6929.04    158.30 o 
   6 -12   4     2498.55     2464.92     81.05 o 
   7 -12   4     7339.92     7086.43    140.38 o 
   8 -12   4      924.12      901.02     41.73 o 
   9 -12   4     1089.00     1060.70     70.68 o 
  10 -12   4      686.65      686.19     89.16 o 
  11 -12   4      493.56      465.13     34.89 o 
  12 -12   4      382.06      377.27     33.55 o 
  13 -12   4      467.66      454.22     37.14 o 
  14 -12   4      852.02      968.57    154.24 o 
 -15 -11   4      451.78      436.63     38.61 o 
 -14 -11   4      663.30      642.62     42.35 o 
 -13 -11   4       94.68       84.78     24.06 o 
 -12 -11   4     1178.56     1190.99     41.00 o 
 -11 -11   4      357.18      317.09     22.72 o 
 -10 -11   4     8029.59     7818.56    172.97 o 
  -9 -11   4       64.40      113.58     13.75 o 
  -8 -11   4      987.62      974.44     32.47 o 
  -7 -11   4     2994.32     3021.54    160.12 o 
  -6 -11   4     1674.11     1642.60     76.28 o 
  -5 -11   4      709.05      689.76     46.47 o 
  -4 -11   4     5075.13     4937.76    158.16 o 
  -3 -11   4     3113.29     2969.82    103.58 o 
  -2 -11   4     1422.97     1530.80     95.04 o 
  -1 -11   4      772.20      808.01     25.92 o 
   0 -11   4     1294.10     1266.67     28.72 o 
   1 -11   4    10064.38    10339.86    187.68 o 
   2 -11   4     5220.90     5644.30     87.46 o 
   3 -11   4     7070.98     7402.00    110.90 o 
   4 -11   4     1032.48     1062.36     31.62 o 
   5 -11   4     3964.09     4063.71     78.89 o 
   6 -11   4       94.93       88.57     11.74 o 
   7 -11   4       94.92      115.58     15.20 o 
   8 -11   4      790.65      695.23     36.87 o 
   9 -11   4     1274.13     1189.83     48.45 o 
  10 -11   4      490.16      457.99     35.27 o 
  11 -11   4      825.01      815.88     42.75 o 
  12 -11   4      387.97      390.28     32.76 o 
  13 -11   4     1228.44     1180.22     91.82 o 
  14 -11   4      854.48      952.40     51.24 o 
  15 -11   4     1224.62     1206.17     47.97 o 
 -16 -10   4      503.19      593.10     44.63 o 
 -15 -10   4     1056.36     1111.31     63.69 o 
 -14 -10   4      189.45      223.00     29.77 o 
 -13 -10   4      451.30      471.23     36.42 o 
 -12 -10   4      540.98      535.12     40.74 o 
 -11 -10   4      749.81      806.57     33.04 o 
 -10 -10   4      188.02      157.59     15.71 o 
  -9 -10   4     5115.19     4832.85     83.11 o 
  -8 -10   4     1788.54     1793.70     61.03 o 
  -7 -10   4     1984.21     1963.68     71.66 o 
  -6 -10   4       21.59       39.09     17.92 o 
  -5 -10   4      187.12      179.72     25.47 o 
  -4 -10   4      900.40     1012.52     51.51 o 
  -3 -10   4     1395.23     1400.23     59.63 o 
  -2 -10   4     4964.32     5212.10    159.56 o 
  -1 -10   4     6365.31     6985.89    103.60 o 
   0 -10   4     2953.75     3155.78     61.02 o 
   1 -10   4     3092.98     3051.30     51.47 o 
   2 -10   4     6776.35     7542.69    111.75 o 
   3 -10   4      843.42      809.53     21.18 o 
   4 -10   4     2865.34     2940.44     50.05 o 
   5 -10   4     5040.60     4945.47     94.19 o 
   6 -10   4      271.81      289.75     17.29 o 
   7 -10   4     4669.18     4679.25    104.69 o 
   8 -10   4      932.56      898.21     59.29 o 
   9 -10   4     2473.63     2570.42     60.10 o 
  10 -10   4      942.31      887.78     42.43 o 
  11 -10   4     1257.40     1349.57     53.64 o 
  12 -10   4      337.33      262.03     34.01 o 
  13 -10   4      974.31      928.88     48.39 o 
  14 -10   4      292.77      288.37     32.65 o 
  15 -10   4      482.54      462.73     33.85 o 
 -16  -9   4      442.45      509.09     41.35 o 
 -15  -9   4     1046.49     1102.82     55.71 o 
 -14  -9   4     2887.95     2945.28     89.86 o 
 -13  -9   4      850.29      790.94     35.02 o 
 -12  -9   4     2625.03     2613.66     63.31 o 
 -11  -9   4     1375.72     1305.50     40.73 o 
 -10  -9   4     7493.24     7359.97    186.91 o 
  -9  -9   4     1521.82     1549.75     35.81 o 
  -8  -9   4      555.97      477.47     48.29 o 
  -7  -9   4     7025.18     6777.13    306.11 o 
  -6  -9   4      357.37      375.84     23.06 o 
  -5  -9   4     1848.64     1806.14     72.78 o 
  -4  -9   4     4234.42     4469.15    141.65 o 
  -3  -9   4     1039.63     1052.83     49.27 o 
  -2  -9   4     2126.93     2084.37     54.08 o 
  -1  -9   4     7340.00     7158.89    122.82 o 
   0  -9   4     6304.50     6592.44    113.49 o 
   1  -9   4     7371.25     7180.69    125.58 o 
   2  -9   4     8535.69     9056.24    130.97 o 
   3  -9   4     1178.13     1246.70     26.14 o 
   4  -9   4     2220.20     2234.88     39.63 o 
   5  -9   4      624.85      665.08     20.40 o 
   6  -9   4     5545.18     5568.32     96.53 o 
   7  -9   4     1195.77     1164.18     44.06 o 
   8  -9   4     5162.59     5102.14     97.99 o 
   9  -9   4     1431.12     1331.94     39.91 o 
  10  -9   4      421.62      425.01     24.23 o 
  11  -9   4     1537.86     1533.16     45.28 o 
  12  -9   4      672.77      684.26     39.39 o 
  13  -9   4     1143.33     1174.21     52.55 o 
  14  -9   4     2124.16     2138.98     74.23 o 
  15  -9   4      483.11      497.38     32.14 o 
 -16  -8   4     1822.46     1877.35    116.03 o 
 -15  -8   4       40.06       41.62     24.73 o 
 -14  -8   4      170.04      187.56     22.33 o 
 -13  -8   4      934.40      950.52     37.52 o 
 -12  -8   4      389.84      392.93     37.98 o 
 -11  -8   4     8005.40     8265.92    178.28 o 
 -10  -8   4     2722.10     2553.14     85.61 o 
  -9  -8   4     4596.06     4375.18     73.03 o 
  -8  -8   4      271.24      298.66     16.32 o 
  -7  -8   4      258.59      277.50     19.69 o 
  -6  -8   4     1451.20     1482.27    104.70 o 
  -5  -8   4    13519.84    13822.07    235.15 o 
  -4  -8   4     6515.98     6551.58    195.67 o 
  -3  -8   4    21912.90    22807.38    624.25 o 
  -2  -8   4     2484.06     2431.34     61.87 o 
  -1  -8   4     6823.38     7629.54    128.96 o 
   0  -8   4      931.01     1212.77     29.03 o 
   1  -8   4     4215.25     4958.24     75.14 o 
   2  -8   4    27112.15    31358.65    429.54 o 
   3  -8   4      630.28      720.04     18.52 o 
   4  -8   4    14073.16    15125.74    247.62 o 
   5  -8   4     3511.86     3676.87     60.66 o 
   6  -8   4      163.10      177.57     11.78 o 
   7  -8   4      529.81      467.53     17.84 o 
   8  -8   4     4398.65     4628.61     89.81 o 
   9  -8   4     3520.75     3470.93     74.10 o 
  10  -8   4     6980.98     7474.22    171.02 o 
  11  -8   4     2242.46     2224.80     56.42 o 
  12  -8   4     1446.29     1481.26     66.15 o 
  13  -8   4      323.58      301.35     24.08 o 
  14  -8   4      103.94       66.44     19.20 o 
  15  -8   4      905.45      980.01     43.16 o 
  16  -8   4       70.88       84.57     20.86 o 
 -17  -7   4      379.15      376.60     38.69 o 
 -16  -7   4       47.27       50.33     24.64 o 
 -15  -7   4     1645.60     1650.66     51.20 o 
 -14  -7   4     2591.41     2590.68     65.17 o 
 -13  -7   4     3197.86     3140.17    106.00 o 
 -12  -7   4     3397.18     3458.33     76.61 o 
 -11  -7   4     2613.75     2549.96     59.58 o 
 -10  -7   4     2020.91     1925.70     47.71 o 
  -9  -7   4     1484.66     1508.94     37.70 o 
  -8  -7   4      180.19      221.27     12.44 o 
  -7  -7   4     7931.44     8040.75    136.98 o 
  -6  -7   4     2890.89     3157.58     59.32 o 
  -5  -7   4     2447.05     2626.93     49.70 o 
  -4  -7   4     6123.95     6436.81    191.20 o 
  -3  -7   4    10983.35    11782.72    330.32 o 
  -2  -7   4     7654.01     8342.37    169.69 o 
  -1  -7   4    11488.81    11818.55    193.17 o 
   0  -7   4    12263.03    13895.55    225.23 o 
   1  -7   4    28190.02    31211.29    494.50 o 
   2  -7   4    11049.51    12168.83    170.98 o 
   3  -7   4     6241.24     6109.36     89.57 o 
   4  -7   4     2703.74     2880.25     55.78 o 
   5  -7   4    10208.01    10472.22    151.65 o 
   6  -7   4     8918.96     9239.96    135.77 o 
   7  -7   4      992.90      889.51     42.83 o 
   8  -7   4     6797.88     6739.05    122.07 o 
   9  -7   4     3988.80     3927.96     79.78 o 
  10  -7   4     4341.39     4597.44    164.05 o 
  11  -7   4     5056.57     4757.63     98.48 o 
  12  -7   4     3841.72     4003.34     85.77 o 
  13  -7   4     1866.57     1965.12     54.44 o 
  14  -7   4     2589.11     2599.33     64.28 o 
  15  -7   4      636.29      600.01     33.65 o 
  16  -7   4      135.71      204.80     25.44 o 
 -17  -6   4     1290.56     1314.19    115.75 o 
 -16  -6   4      470.40      419.72     36.69 o 
 -15  -6   4      111.28      152.63     29.18 o 
 -14  -6   4     3243.01     3219.53     74.74 o 
 -13  -6   4     2235.67     2088.27     58.40 o 
 -12  -6   4     2740.53     2775.33     54.89 o 
 -11  -6   4     8500.63     8353.18    128.62 o 
 -10  -6   4     1442.41     1296.27     31.53 o 
  -9  -6   4     2086.45     1982.43     61.17 o 
  -8  -6   4      302.44      282.27     11.77 o 
  -7  -6   4      148.40      147.52     13.10 o 
  -6  -6   4    12598.92    13275.07    216.62 o 
  -5  -6   4    12938.62    13908.68    225.13 o 
  -4  -6   4     9057.72     8942.59    127.39 o 
  -3  -6   4     6949.84     7096.66    145.86 o 
  -2  -6   4     6024.90     6692.31    137.43 o 
  -1  -6   4    12292.77    13645.11    267.65 o 
   0  -6   4    13712.73    17132.24    274.67 o 
   1  -6   4    14678.89    17140.89    279.48 o 
   2  -6   4    15816.95    17222.90    238.11 o 
   3  -6   4     6164.20     6824.83    115.86 o 
   4  -6   4    15622.32    16165.22    226.87 o 
   5  -6   4       54.96       58.88      7.85 o 
   6  -6   4     3215.33     3229.66     60.61 o 
   7  -6   4     2036.04     2004.98     38.11 o 
   8  -6   4       44.40       51.33     12.17 o 
   9  -6   4     1960.10     1852.39     46.47 o 
  10  -6   4     2210.75     2383.95     56.51 o 
  11  -6   4      258.55      279.21     20.77 o 
  12  -6   4     3212.21     3489.64     77.08 o 
  13  -6   4     2284.11     2363.35     60.22 o 
  14  -6   4      552.57      693.24     36.77 o 
  15  -6   4     1889.44     2126.87     52.19 o 
  16  -6   4      299.82      297.15     27.71 o 
 -17  -5   4     1362.92     1388.01     81.46 o 
 -16  -5   4      886.04      927.12     39.53 o 
 -15  -5   4     2060.12     2186.32     58.87 o 
 -14  -5   4      555.70      537.84     28.27 o 
 -13  -5   4      180.78      209.66     16.96 o 
 -12  -5   4     3410.95     3362.49     62.49 o 
 -11  -5   4      987.57      924.03     27.50 o 
 -10  -5   4     5292.13     5261.36     85.09 o 
  -9  -5   4     6122.64     6519.79     89.05 o 
  -8  -5   4     2334.87     2245.48     42.20 o 
  -7  -5   4    15656.62    16442.03    230.64 o 
  -6  -5   4     8013.44     8792.68    113.39 o 
  -5  -5   4     9770.40    10383.20    131.55 o 
  -4  -5   4    12506.36    14360.31    200.07 o 
  -3  -5   4     4581.30     4473.40     95.10 o 
  -2  -5   4     9118.37    10116.22    302.33 o 
  -1  -5   4     8060.87     9280.39    183.93 o 
   0  -5   4     4170.24     4771.00     80.88 o 
   1  -5   4    39148.23    43235.93    680.45 o 
   2  -5   4     2690.94     2668.67     41.74 o 
   3  -5   4    32238.31    33667.52    533.43 o 
   4  -5   4     2604.53     2848.79     46.97 o 
   5  -5   4     5135.61     5186.94     79.02 o 
   6  -5   4     8470.37     8730.34    127.50 o 
   7  -5   4     8671.28     8551.07    126.06 o 
   8  -5   4     5494.87     5612.93    103.04 o 
   9  -5   4    10011.25     9526.64    468.62 o 
  10  -5   4     4194.44     4040.50    112.94 o 
  11  -5   4     9390.78     9501.91    169.06 o 
  12  -5   4     2100.67     2161.50     55.43 o 
  13  -5   4      828.10      768.57     28.96 o 
  14  -5   4     6205.21     6276.17    115.65 o 
  15  -5   4      149.27      158.76     22.07 o 
  16  -5   4     4067.13     4603.65    102.94 o 
 -17  -4   4      689.50      690.61     35.69 o 
 -16  -4   4       67.86       53.00     17.77 o 
 -15  -4   4      676.21      697.98     28.81 o 
 -14  -4   4     3363.28     3338.13     65.03 o 
 -13  -4   4     1546.72     1412.22     39.88 o 
 -12  -4   4     1511.21     1501.62     44.12 o 
 -11  -4   4     2780.35     2632.31     50.89 o 
 -10  -4   4     1270.52     1282.94     52.00 o 
  -9  -4   4      199.43      191.24     12.51 o 
  -8  -4   4    12429.45    12313.75    157.21 o 
  -7  -4   4     2789.52     3299.16     48.08 o 
  -6  -4   4    31096.57    32629.55    399.30 o 
  -5  -4   4     1220.66     1245.74     21.97 o 
  -4  -4   4     9526.89     9790.32    123.13 o 
  -3  -4   4       69.95       71.94      6.06 o 
  -2  -4   4      705.15      759.46     18.67 o 
  -1  -4   4     8101.28     9733.72    155.00 o 
   0  -4   4    25998.46    31022.85    421.37 o 
   1  -4   4    11242.87    12492.21    199.95 o 
   2  -4   4      868.89      956.80     30.29 o 
   3  -4   4      531.73      666.24     16.32 o 
   4  -4   4     7379.10     8221.33    126.91 o 
   5  -4   4    11272.42    11621.32    165.26 o 
   6  -4   4     1243.53     1286.01     26.66 o 
   7  -4   4    23780.39    25674.84    356.47 o 
   8  -4   4     2021.24     1982.08     37.67 o 
   9  -4   4     2231.53     2245.16     51.59 o 
  10  -4   4       23.35       15.94     12.03 o 
  11  -4   4     2349.82     2357.08     56.12 o 
  12  -4   4     2876.55     2976.39     67.47 o 
  13  -4   4     7734.07     8362.82    133.12 o 
  14  -4   4     1916.12     2080.41     49.12 o 
  15  -4   4     1984.18     2284.79     62.64 o 
  16  -4   4       79.16       92.07     21.24 o 
  17  -4   4      387.23      439.13     39.87 o 
 -17  -3   4     1925.87     2013.22     51.40 o 
 -16  -3   4     1678.52     1781.78     46.04 o 
 -15  -3   4      833.12      876.55     30.81 o 
 -14  -3   4      102.30       99.34     14.90 o 
 -13  -3   4      959.33      925.72     29.30 o 
 -12  -3   4     4171.46     4210.71     73.41 o 
 -11  -3   4     4198.76     4223.79     72.18 o 
 -10  -3   4    12538.89    12237.06    392.70 o 
  -9  -3   4     6634.00     6634.35    101.50 o 
  -8  -3   4     2356.39     2554.42     39.62 o 
  -7  -3   4    19796.40    19911.35    269.76 o 
  -6  -3   4     7481.72     7131.66    100.42 o 
  -5  -3   4    20005.68    20264.90    303.33 o 
  -4  -3   4    22049.92    23553.37    288.03 o 
  -3  -3   4     1090.25     1234.32     19.20 o 
  -2  -3   4    19253.80    21735.41    340.17 o 
  -1  -3   4     4747.05     5188.87     84.50 o 
   0  -3   4     8445.05    10490.97    168.25 o 
   1  -3   4    68751.17    77716.16   1506.02 o 
   2  -3   4     2411.54     2482.88     45.50 o 
   3  -3   4    23026.18    23914.37    328.61 o 
   4  -3   4       15.08       23.00      6.23 o 
   5  -3   4     1845.76     1731.57     34.18 o 
   6  -3   4    13298.96    14260.09    201.24 o 
   7  -3   4     8840.98     9166.01    133.48 o 
   8  -3   4    13720.57    14052.54    200.26 o 
   9  -3   4    15273.31    15849.84    263.32 o 
  10  -3   4     2067.99     2018.97     48.92 o 
  11  -3   4     3203.48     3135.08     68.25 o 
  12  -3   4      461.85      458.21     32.27 o 
  13  -3   4      223.05      218.23     17.87 o 
  14  -3   4     3524.19     3568.72     80.91 o 
  15  -3   4      655.68      693.22     33.70 o 
  16  -3   4     5215.45     5597.54    117.57 o 
  17  -3   4      945.03     1010.74     46.14 o 
 -17  -2   4     1618.90     1667.36     45.59 o 
 -16  -2   4     1050.75     1045.78     39.96 o 
 -15  -2   4     1314.71     1244.45     59.23 o 
 -14  -2   4     1860.47     1846.20     77.66 o 
 -13  -2   4     3914.76     3672.09     67.62 o 
 -12  -2   4     2723.13     2661.38     52.37 o 
 -11  -2   4     7865.26     7619.12    117.62 o 
 -10  -2   4      828.43      812.06     24.30 o 
  -9  -2   4     1255.93     1254.94     28.96 o 
  -8  -2   4     4436.80     4567.85     89.65 o 
  -7  -2   4     4513.79     5132.40     69.40 o 
  -6  -2   4    17131.81    18319.65    226.69 o 
  -5  -2   4     4274.84     4943.28     65.38 o 
  -4  -2   4    16090.30    17525.96    215.31 o 
  -3  -2   4     5664.71     6316.04     79.78 o 
  -2  -2   4     3673.26     3776.62     54.97 o 
  -1  -2   4     3589.60     4003.94     65.92 o 
   0  -2   4    46045.81    53416.80   1448.66 o 
   1  -2   4    72283.38    83717.49   1622.79 o 
   2  -2   4    11399.89    13363.62    185.92 o 
   3  -2   4     6751.13     7059.35     89.30 o 
   4  -2   4     8909.77     9892.97    124.17 o 
   5  -2   4     4603.45     4950.89     65.80 o 
   6  -2   4     1866.90     1988.80     35.56 o 
   7  -2   4    22818.76    24993.91    346.51 o 
   8  -2   4    10576.12    11423.98    189.12 o 
   9  -2   4     6033.89     5842.66    106.92 o 
  10  -2   4     1671.83     1627.27     57.40 o 
  11  -2   4     1005.83     1063.63     34.56 o 
  12  -2   4     1906.78     1862.65     59.59 o 
  13  -2   4     3366.94     3490.86     66.03 o 
  14  -2   4     1645.29     1701.67     50.51 o 
  15  -2   4     7292.18     7401.72    143.27 o 
  16  -2   4      652.44      709.34     35.82 o 
  17  -2   4     1097.65     1139.18     62.99 o 
 -17  -1   4     1577.13     1716.87     80.93 o 
 -16  -1   4      223.16      260.49     20.50 o 
 -15  -1   4     2585.12     2572.52     55.33 o 
 -14  -1   4     3223.51     3034.68     60.07 o 
 -13  -1   4     7606.06     7423.26    118.10 o 
 -12  -1   4     4468.55     4352.97     75.02 o 
 -11  -1   4      638.15      594.96     22.39 o 
 -10  -1   4     2964.57     2961.69     53.40 o 
  -9  -1   4     8421.18     8457.95    150.19 o 
  -8  -1   4     3853.79     4095.39     66.02 o 
  -7  -1   4    70724.12    75988.92    920.41 o 
  -6  -1   4    12768.59    13870.56    173.21 o 
  -5  -1   4    39925.32    41973.26    509.93 o 
  -4  -1   4    30499.61    34059.88    413.84 o 
  -3  -1   4    13570.59    15548.28    190.52 o 
  -2  -1   4    80846.91    92324.63   1249.94 o 
  -1  -1   4    45316.79    52610.86    711.53 o 
   0  -1   4    13034.62    14934.85    237.02 o 
   1  -1   4    69534.01    77784.98   1304.64 o 
   2  -1   4    13904.19    15813.23    194.18 o 
   3  -1   4     5183.20     5579.92     71.56 o 
   4  -1   4    21961.40    26804.33    327.23 o 
   5  -1   4      481.31      554.66     15.44 o 
   6  -1   4    38196.03    40070.61    488.11 o 
   7  -1   4     9646.45     9932.82    127.34 o 
   8  -1   4    20209.09    20011.74    280.07 o 
   9  -1   4     7849.06     8101.44    141.77 o 
  10  -1   4     1346.81     1234.55     35.26 o 
  11  -1   4     2244.02     2258.55     56.82 o 
  12  -1   4      140.91      143.00     14.48 o 
  13  -1   4     5436.54     5681.70    127.25 o 
  14  -1   4     4515.48     4601.93     96.72 o 
  15  -1   4     1289.34     1335.95     68.78 o 
  16  -1   4     1361.03     1361.68     59.84 o 
  17  -1   4      152.52      171.15     37.79 o 
 -17   0   4     1253.07     1269.99     46.16 o 
 -16   0   4     2367.32     2453.51     54.97 o 
 -15   0   4      209.59      219.50     18.61 o 
 -14   0   4     4861.61     4650.28     96.41 o 
 -13   0   4      959.84      888.80     28.77 o 
 -12   0   4     3425.23     3202.42     59.50 o 
 -11   0   4     6140.32     5663.75    158.87 o 
 -10   0   4     1550.10     1587.37     34.77 o 
  -9   0   4     5142.78     5164.37     81.68 o 
  -8   0   4     5668.81     6285.19     95.29 o 
  -7   0   4     3564.59     3490.29     56.78 o 
  -6   0   4      103.45      141.52      9.56 o 
  -5   0   4    83192.84    97453.64   1176.90 o 
  -4   0   4    39293.13    45798.70    554.87 o 
  -3   0   4    54167.98    62381.07    798.24 o 
  -2   0   4   242094.75   266641.06   3954.42 o 
  -1   0   4      182.59      158.95      7.65 o 
   1   0   4   104703.13   118632.06   2098.93 o 
   2   0   4    18004.16    21605.46    263.74 o 
   3   0   4     5935.65     7104.48     89.79 o 
   4   0   4    23753.96    27187.58    370.54 o 
   5   0   4      948.26     1047.00     19.37 o 
   6   0   4      735.84      732.39     18.24 o 
   7   0   4     3307.30     3658.37     52.01 o 
   8   0   4    49824.94    54829.28    679.80 o 
   9   0   4      389.18      352.99     18.36 o 
  10   0   4     8022.90     7897.20    120.13 o 
  11   0   4     2049.64     2158.57     43.95 o 
  12   0   4     2437.77     2429.17     67.79 o 
  13   0   4      628.89      632.92     30.25 o 
  14   0   4        2.10       20.63     14.99 o 
  15   0   4     5478.27     5599.99    142.96 o 
  16   0   4       49.99        9.87     41.85 o 
  17   0   4     1461.27     1566.90     65.32 o 
 -17   1   4     1441.95     1521.95     50.33 o 
 -16   1   4      190.77      201.18     22.56 o 
 -15   1   4     2538.04     2468.68     53.93 o 
 -14   1   4     3384.04     3211.71     62.44 o 
 -13   1   4     7797.78     7761.94    122.69 o 
 -12   1   4     4443.43     4330.34     74.87 o 
 -11   1   4      589.11      510.09     21.04 o 
 -10   1   4     2845.74     2879.09     52.39 o 
  -9   1   4     8335.34     8473.75    126.24 o 
  -8   1   4     3923.73     4291.99     68.83 o 
  -7   1   4    71744.36    75888.16   1028.22 o 
  -6   1   4    12118.67    12942.77    182.20 o 
  -5   1   4    39779.09    41976.11    570.32 o 
  -4   1   4    28917.76    32686.37    397.50 o 
  -3   1   4    13068.05    14938.86    183.40 o 
  -2   1   4    80148.40    92026.83   1113.71 o 
  -1   1   4    45742.73    55336.14    669.62 o 
   0   1   4    12430.17    13809.88    169.10 o 
   1   1   4    69600.98    77633.36    939.23 o 
   2   1   4    14903.51    16940.86    233.34 o 
   3   1   4     4614.77     4971.86     64.22 o 
   4   1   4    21165.12    25494.68    311.65 o 
   5   1   4      481.85      517.73     13.37 o 
   6   1   4    39252.63    40537.07    493.67 o 
   7   1   4     9370.41     9624.04    123.78 o 
   8   1   4    20133.54    19786.96    236.78 o 
   9   1   4     7173.21     7314.38     89.21 o 
  10   1   4     1216.91     1192.97     29.10 o 
  11   1   4     2149.42     2245.70     60.98 o 
  12   1   4      101.36      118.84     16.22 o 
  13   1   4     5524.61     5762.97    161.25 o 
  14   1   4     4605.70     4475.57    166.98 o 
  15   1   4     1376.10     1416.14     98.12 o 
  16   1   4     1268.76     1341.87     58.59 o 
  17   1   4      160.78      239.00     31.67 o 
 -17   2   4     1620.42     1694.45     66.10 o 
 -16   2   4     1112.95     1076.52     46.56 o 
 -15   2   4     1420.13     1359.96     38.37 o 
 -14   2   4     1844.56     1892.94     44.18 o 
 -13   2   4     3984.36     3764.04     68.78 o 
 -12   2   4     2487.49     2520.47     50.54 o 
 -11   2   4     8491.38     8054.15    234.54 o 
 -10   2   4      782.27      807.75     27.15 o 
  -9   2   4     1277.86     1325.88     30.38 o 
  -8   2   4     3992.55     4045.78     65.61 o 
  -7   2   4     4634.99     5287.24     81.13 o 
  -6   2   4    16032.49    17351.66    241.55 o 
  -5   2   4     4933.57     5711.71     84.57 o 
  -4   2   4    16349.15    18088.30    241.44 o 
  -3   2   4     6301.42     7091.59     89.55 o 
  -2   2   4     4106.88     4279.31     55.59 o 
  -1   2   4     4339.51     4962.22     70.44 o 
   0   2   4    46314.54    53304.21    644.66 o 
   1   2   4    71821.38    81525.13    901.02 o 
   2   2   4    10259.07    12001.35    167.45 o 
   3   2   4     6577.61     6822.34     97.69 o 
   4   2   4     9641.60    10500.32    131.55 o 
   5   2   4     4314.29     4599.95     61.74 o 
   6   2   4     1745.78     1814.27     29.35 o 
   7   2   4    22098.42    23839.47    291.54 o 
   8   2   4    10889.59    11688.63    136.13 o 
   9   2   4     6164.88     5945.28     74.38 o 
  10   2   4     1879.65     1903.90     34.69 o 
  11   2   4     1102.11     1127.50     61.67 o 
  12   2   4     2044.13     1947.32     49.96 o 
  13   2   4     3294.61     3372.61    128.07 o 
  14   2   4     1704.55     1641.01    102.46 o 
  15   2   4     7389.71     7401.40    179.19 o 
  16   2   4      614.70      724.32     44.40 o 
  17   2   4     1312.33     1381.85     61.28 o 
 -17   3   4     1977.48     1964.66    113.09 o 
 -16   3   4     1575.54     1653.19     63.33 o 
 -15   3   4      988.53     1003.15     38.38 o 
 -14   3   4      132.17      158.52     15.99 o 
 -13   3   4     1071.79     1057.50     31.48 o 
 -12   3   4     4269.28     4348.07     75.31 o 
 -11   3   4     3831.26     3879.97     67.69 o 
 -10   3   4    12582.93    12621.91    300.35 o 
  -9   3   4     6689.08     6921.48    105.82 o 
  -8   3   4     2431.45     2631.68     46.95 o 
  -7   3   4    20428.29    20809.35    289.49 o 
  -6   3   4     7883.65     7650.47    111.68 o 
  -5   3   4    20271.73    20545.73    252.96 o 
  -4   3   4    21742.99    23264.32    284.83 o 
  -3   3   4     1462.05     1699.44     25.40 o 
  -2   3   4    18764.98    21422.69    238.88 o 
  -1   3   4     4886.49     5184.61     60.46 o 
   0   3   4     7909.67     9631.92    132.50 o 
   1   3   4    68343.20    77369.52    852.94 o 
   2   3   4     2043.52     2093.49     34.15 o 
   3   3   4    22650.00    23581.63    324.09 o 
   4   3   4       19.80       13.35      6.32 o 
   5   3   4     1935.48     1921.15     26.96 o 
   6   3   4    13880.12    14627.87    166.61 o 
   7   3   4     8945.50     9168.43    107.88 o 
   8   3   4    14046.13    14130.67    163.05 o 
   9   3   4    14741.12    15041.94    182.87 o 
  10   3   4     1862.32     1829.44     38.78 o 
  11   3   4     3372.00     3449.85     70.83 o 
  12   3   4      425.76      429.29     30.67 o 
  13   3   4      257.99      248.77     27.18 o 
  14   3   4     3524.54     3479.42     99.92 o 
  15   3   4      631.55      662.63     41.67 o 
  16   3   4     5010.79     5167.89    179.44 o 
  17   3   4      913.63      916.07     51.44 o 
 -17   4   4      710.93      785.54     46.50 o 
 -16   4   4       79.66       26.34     64.24 o 
 -15   4   4      669.83      665.29     48.99 o 
 -14   4   4     3272.04     3253.71     63.71 o 
 -13   4   4     1541.03     1490.20     37.88 o 
 -12   4   4     1420.52     1508.11     36.95 o 
 -11   4   4     2719.71     2676.33     51.77 o 
 -10   4   4     1272.55     1346.80     52.49 o 
  -9   4   4      189.03      180.27     13.78 o 
  -8   4   4    12252.21    12387.17    178.17 o 
  -7   4   4     2818.56     3371.38     55.91 o 
  -6   4   4    31274.84    32883.54    402.11 o 
  -5   4   4     1349.76     1385.36     23.62 o 
  -4   4   4     9550.69     9797.74    123.63 o 
  -3   4   4       59.17       61.28      6.21 o 
  -2   4   4      891.91      928.26     14.85 o 
  -1   4   4     7245.50     8320.60     95.40 o 
   0   4   4    27167.20    31336.74    347.83 o 
   1   4   4    11866.58    12894.53    149.37 o 
   2   4   4      852.53      975.19     44.25 o 
   3   4   4      501.14      602.10     15.80 o 
   4   4   4     7147.48     7835.58    100.27 o 
   5   4   4    10955.87    11193.03    128.37 o 
   6   4   4     1275.98     1283.92     20.86 o 
   7   4   4    23389.37    24938.44    280.30 o 
   8   4   4     2143.08     2040.04     31.70 o 
   9   4   4     2164.90     2133.34     56.49 o 
  10   4   4       17.93        5.10     12.03 o 
  11   4   4     2289.72     2234.06     55.21 o 
  12   4   4     2999.63     3084.21     87.97 o 
  13   4   4     8076.23     8250.80    194.97 o 
  14   4   4     2099.45     2175.57     73.60 o 
  15   4   4     1968.95     2003.27     72.08 o 
  16   4   4      101.86      119.68     27.57 o 
  17   4   4      407.82      418.00     39.12 o 
 -17   5   4     1394.63     1508.92     63.11 o 
 -16   5   4      952.79      977.28     49.65 o 
 -15   5   4     2127.04     2323.26     76.87 o 
 -14   5   4      505.83      475.87     33.98 o 
 -13   5   4      169.40      163.09     15.87 o 
 -12   5   4     3598.70     3649.94     66.29 o 
 -11   5   4      954.90      951.35     27.96 o 
 -10   5   4     5838.99     5828.55    109.08 o 
  -9   5   4     5891.82     6452.42    100.09 o 
  -8   5   4     2585.01     2619.67     47.38 o 
  -7   5   4    14964.17    16186.79    228.36 o 
  -6   5   4     8065.02     9001.06    141.87 o 
  -5   5   4     9749.09    10306.92    130.89 o 
  -4   5   4    11972.33    13400.44    167.45 o 
  -3   5   4     4309.88     3981.96     45.30 o 
  -2   5   4     8629.08     9311.84     98.98 o 
  -1   5   4     7850.93     8825.53     93.67 o 
   0   5   4     4358.78     4812.09     56.94 o 
   1   5   4    38881.03    41485.87    460.07 o 
   2   5   4     3107.59     3097.95     43.61 o 
   3   5   4    33030.57    34876.11    388.10 o 
   4   5   4     2684.09     2962.48     42.46 o 
   5   5   4     5293.06     5208.57     63.03 o 
   6   5   4     8066.99     8383.31     98.70 o 
   7   5   4     8804.19     8654.47    102.55 o 
   8   5   4     5178.50     5229.87     73.51 o 
   9   5   4    10057.49     9884.52    275.60 o 
  10   5   4     3965.40     4089.65     70.73 o 
  11   5   4     9245.31     9244.95    166.17 o 
  12   5   4     1957.38     2022.46     74.81 o 
  13   5   4      769.71      693.32     40.74 o 
  14   5   4     6277.47     6066.25    152.64 o 
  15   5   4      145.24      138.64     25.96 o 
  16   5   4     4117.57     4281.74    121.62 o 
 -17   6   4     1229.36     1274.15     58.95 o 
 -16   6   4      375.46      321.98     33.11 o 
 -15   6   4      144.99      170.81     26.30 o 
 -14   6   4     3125.87     3025.41    104.84 o 
 -13   6   4     2413.88     2207.01     71.25 o 
 -12   6   4     2896.68     2968.82     98.18 o 
 -11   6   4     8424.30     8542.50    156.77 o 
 -10   6   4     1499.32     1455.22     35.67 o 
  -9   6   4     2109.38     2044.57     63.52 o 
  -8   6   4      393.59      388.88     16.74 o 
  -7   6   4      148.19      172.39     11.32 o 
  -6   6   4    12814.47    13548.78    170.89 o 
  -5   6   4    12775.42    13393.07    153.48 o 
  -4   6   4     9078.35     8770.83    102.46 o 
  -3   6   4     6925.51     7024.49     76.66 o 
  -2   6   4     5927.58     6438.11     70.45 o 
  -1   6   4    12226.79    12822.65    144.98 o 
   0   6   4    14577.20    17312.89    179.87 o 
   1   6   4    16147.17    18098.62    188.12 o 
   2   6   4    15523.60    16432.98    204.68 o 
   3   6   4     6158.00     6784.78     89.43 o 
   4   6   4    15522.85    16113.63    233.02 o 
   5   6   4       21.84       24.21      4.53 o 
   6   6   4     3283.37     3268.39     43.86 o 
   7   6   4     2324.26     2231.51     42.54 o 
   8   6   4       71.44       63.75     10.85 o 
   9   6   4     1982.51     1849.10     39.79 o 
  10   6   4     2027.66     2162.57     70.14 o 
  11   6   4      280.43      284.85     22.01 o 
  12   6   4     3401.92     3484.69     78.30 o 
  13   6   4     2440.16     2355.25     76.96 o 
  14   6   4      492.82      489.40     37.05 o 
  15   6   4     1825.63     1908.39    122.05 o 
  16   6   4      362.50      367.05     37.36 o 
 -17   7   4      430.21      421.66     38.09 o 
 -16   7   4       41.40       24.15     23.37 o 
 -15   7   4     1593.43     1638.79     86.78 o 
 -14   7   4     2473.56     2483.24     79.84 o 
 -13   7   4     3224.62     3068.06    150.18 o 
 -12   7   4     3330.84     3312.06     84.16 o 
 -11   7   4     2507.79     2581.03     68.37 o 
 -10   7   4     2262.76     2319.70     50.99 o 
  -9   7   4     1443.13     1550.68     34.71 o 
  -8   7   4      240.11      319.02     14.91 o 
  -7   7   4     7833.42     7896.15    117.80 o 
  -6   7   4     3028.89     3186.47     43.02 o 
  -5   7   4     2256.61     2453.43     32.05 o 
  -4   7   4     6168.86     6407.69     71.37 o 
  -3   7   4    10671.28    11344.56    120.96 o 
  -2   7   4     7001.33     7455.66     81.30 o 
  -1   7   4    12249.60    12286.10    139.83 o 
   0   7   4    12089.19    12955.21    136.41 o 
   1   7   4    28346.86    29929.44    333.70 o 
   2   7   4    10218.48    11060.81    140.75 o 
   3   7   4     6621.36     6199.46     82.95 o 
   4   7   4     2486.86     2579.92     38.69 o 
   5   7   4    10040.01    10256.25    131.78 o 
   6   7   4     8458.49     8566.17    127.82 o 
   7   7   4     1047.10      888.15     24.83 o 
   8   7   4     6406.87     5913.72    207.24 o 
   9   7   4     4365.31     3995.69     69.63 o 
  10   7   4     4550.58     4669.54     87.96 o 
  11   7   4     5091.32     4647.03     95.75 o 
  12   7   4     3852.92     3869.62     85.14 o 
  13   7   4     1709.91     1661.32     50.96 o 
  14   7   4     2673.61     2610.18     84.82 o 
  15   7   4      495.17      437.73     37.50 o 
  16   7   4      164.52      173.86     30.46 o 
 -16   8   4     1795.90     1820.98     71.38 o 
 -15   8   4       50.98       92.68     24.43 o 
 -14   8   4      146.36      146.04     28.69 o 
 -13   8   4      904.85      838.66     44.65 o 
 -12   8   4      440.23      402.03     36.11 o 
 -11   8   4     8293.84     8240.23    234.25 o 
 -10   8   4     2867.84     2816.33     60.93 o 
  -9   8   4     4674.15     4635.99     76.95 o 
  -8   8   4      334.51      358.47     22.79 o 
  -7   8   4      273.97      281.85     12.68 o 
  -6   8   4     1520.97     1485.65     26.53 o 
  -5   8   4    14129.57    14065.11    150.16 o 
  -4   8   4     6298.89     6144.23     64.93 o 
  -3   8   4    22279.34    23170.64    241.24 o 
  -2   8   4     2300.78     2069.21     27.58 o 
  -1   8   4     6921.78     7508.89     88.63 o 
   0   8   4      929.56     1188.46     18.12 o 
   1   8   4     4374.25     5034.77     61.52 o 
   2   8   4    27759.74    30870.19    344.99 o 
   3   8   4      595.67      643.93     16.90 o 
   4   8   4    14397.38    15146.18    173.98 o 
   5   8   4     3565.39     3662.14     54.95 o 
   6   8   4      191.63      204.08     12.96 o 
   7   8   4      483.66      423.84     18.07 o 
   8   8   4     4565.64     4281.84    160.74 o 
   9   8   4     3584.22     3512.93     64.00 o 
  10   8   4     6869.32     7133.67    123.15 o 
  11   8   4     2386.37     2282.80     89.68 o 
  12   8   4     1491.02     1452.92     46.98 o 
  13   8   4      317.12      321.39     28.10 o 
  14   8   4       66.40       40.98     22.36 o 
  15   8   4      941.14     1002.57     53.17 o 
  16   8   4       58.13       61.14     25.48 o 
 -16   9   4      383.05      431.40     39.26 o 
 -15   9   4     1117.99     1111.42     56.29 o 
 -14   9   4     2900.13     2925.54    153.68 o 
 -13   9   4     1088.10     1066.56     55.57 o 
 -12   9   4     2475.79     2391.92    157.18 o 
 -11   9   4     1444.28     1472.42     63.41 o 
 -10   9   4     7270.08     7296.34    134.37 o 
  -9   9   4     1437.10     1526.52     41.57 o 
  -8   9   4      575.68      543.14     20.02 o 
  -7   9   4     6849.96     6598.58     90.89 o 
  -6   9   4      408.85      399.28     12.38 o 
  -5   9   4     1573.06     1447.96     23.08 o 
  -4   9   4     4016.77     4329.24     48.39 o 
  -3   9   4     1020.02     1009.58     16.65 o 
  -2   9   4     2197.17     2158.81     29.05 o 
  -1   9   4     7769.86     7363.91     87.84 o 
   0   9   4     6666.13     6753.19     74.99 o 
   1   9   4     7438.47     6994.46     83.72 o 
   2   9   4     8229.33     8329.03     98.57 o 
   3   9   4     1010.93     1034.51     22.22 o 
   4   9   4     2058.13     2055.38     35.32 o 
   5   9   4      697.89      688.98     21.66 o 
   6   9   4     5271.57     5076.72     82.29 o 
   7   9   4     1043.87     1027.04     35.79 o 
   8   9   4     5290.09     5062.63     84.81 o 
   9   9   4     1209.39     1071.43     39.48 o 
  10   9   4      461.44      395.25     20.81 o 
  11   9   4     1377.73     1340.77     44.29 o 
  12   9   4      786.53      760.26     35.61 o 
  13   9   4     1230.38     1198.96     48.36 o 
  14   9   4     2231.86     2246.08     80.35 o 
  15   9   4      417.90      428.67     38.66 o 
 -16  10   4      545.55      557.58     43.72 o 
 -15  10   4     1001.35     1104.55    108.89 o 
 -14  10   4      155.46      175.17     28.74 o 
 -13  10   4      400.15      412.44     35.37 o 
 -12  10   4      532.29      511.20     35.92 o 
 -11  10   4      845.19      879.06     45.17 o 
 -10  10   4      191.33      182.85     24.17 o 
  -9  10   4     5408.84     5452.47    153.65 o 
  -8  10   4     1610.06     1669.71     43.03 o 
  -7  10   4     1824.02     1771.55     50.34 o 
  -6  10   4        3.88       11.81      7.04 o 
  -5  10   4      254.79      269.42      9.45 o 
  -4  10   4      937.32      940.65     16.76 o 
  -3  10   4     1492.88     1541.54     23.69 o 
  -2  10   4     4962.13     5206.10     60.53 o 
  -1  10   4     6178.71     6428.48     78.46 o 
   0  10   4     2861.20     2975.64     40.17 o 
   1  10   4     2825.88     2706.22     37.35 o 
   2  10   4     7189.72     7781.47    103.76 o 
   3  10   4      891.14      832.88     20.48 o 
   4  10   4     3245.89     3202.10     49.99 o 
   5  10   4     5217.29     5059.44     81.91 o 
   6  10   4      215.08      192.22     14.07 o 
   7  10   4     4526.89     4367.85     74.93 o 
   8  10   4      891.17      816.89     27.40 o 
   9  10   4     2515.14     2438.36     50.93 o 
  10  10   4      867.27      816.00     48.36 o 
  11  10   4     1293.64     1267.57     54.84 o 
  12  10   4      343.79      289.69     25.11 o 
  13  10   4      934.78      871.37     40.03 o 
  14  10   4      276.41      211.87     32.25 o 
  15  10   4      539.63      513.18     42.95 o 
 -15  11   4      441.68      510.95     41.77 o 
 -14  11   4      722.91      716.15     45.69 o 
 -13  11   4      144.75      178.33     49.41 o 
 -12  11   4     1140.10     1037.12     50.04 o 
 -11  11   4      364.65      306.50     30.61 o 
 -10  11   4     7992.41     8071.53    214.57 o 
  -9  11   4       71.89      146.68     24.35 o 
  -8  11   4      901.46      807.05     47.92 o 
  -7  11   4     3249.57     3283.87     59.64 o 
  -6  11   4     1894.65     1796.42     30.82 o 
  -5  11   4      571.24      491.62     13.15 o 
  -4  11   4     4964.84     5005.55     56.14 o 
  -3  11   4     3250.77     3207.27     41.30 o 
  -2  11   4     1535.52     1606.14     29.02 o 
  -1  11   4      887.38      860.43     19.41 o 
   0  11   4     1196.18     1114.11     23.32 o 
   1  11   4     9785.66     9926.32    145.72 o 
   2  11   4     5176.26     5276.37     74.47 o 
   3  11   4     6709.34     6815.78     93.75 o 
   4  11   4     1033.95     1038.82     24.83 o 
   5  11   4     3725.44     3485.78     61.76 o 
   6  11   4       65.01       73.64     12.24 o 
   7  11   4      169.05      162.17     17.45 o 
   8  11   4      823.98      709.89     30.37 o 
   9  11   4     1265.04     1130.86     33.32 o 
  10  11   4      498.18      459.13     22.82 o 
  11  11   4      700.40      643.90     27.25 o 
  12  11   4      449.68      428.11     38.16 o 
  13  11   4     1278.99     1264.88     46.65 o 
  14  11   4      851.83      906.60     42.47 o 
  15  11   4     1245.46     1361.70     65.09 o 
 -15  12   4      134.01      173.25     31.07 o 
 -14  12   4      370.56      415.61     42.97 o 
 -13  12   4      242.21      291.93     43.95 o 
 -12  12   4     1364.25     1430.99     59.78 o 
 -11  12   4      145.56      125.68     45.63 o 
 -10  12   4      164.08      215.15     27.21 o 
  -9  12   4      141.85      174.11     24.75 o 
  -8  12   4     1167.11     1226.42     40.49 o 
  -7  12   4     1036.06      954.05     41.63 o 
  -6  12   4     3168.62     2978.39     72.83 o 
  -5  12   4     1816.79     1798.64     28.99 o 
  -4  12   4      377.35      407.65     12.77 o 
  -3  12   4     1251.57     1083.97     31.35 o 
  -2  12   4     2837.32     2689.56     39.49 o 
  -1  12   4      167.67      220.82     28.17 o 
   0  12   4     2523.42     2579.01     48.20 o 
   1  12   4     3323.74     3373.89     59.13 o 
   2  12   4     1424.15     1374.15     49.86 o 
   3  12   4     3469.58     3398.83    100.41 o 
   4  12   4     2414.82     2295.46     69.20 o 
   5  12   4     7541.08     7197.43    100.87 o 
   6  12   4     2540.20     2381.86     48.39 o 
   7  12   4     7727.30     7551.97    119.84 o 
   8  12   4     1057.21     1032.19     31.58 o 
   9  12   4     1174.22     1176.92     34.54 o 
  10  12   4      722.99      628.74     26.86 o 
  11  12   4      480.05      423.76     23.78 o 
  12  12   4      333.25      296.56     26.37 o 
  13  12   4      503.64      424.84     32.09 o 
  14  12   4      793.76      910.45     43.63 o 
 -14  13   4      136.27      175.64     31.31 o 
 -13  13   4      552.04      571.69     51.93 o 
 -12  13   4      487.67      544.58     39.63 o 
 -11  13   4      687.80      653.90     40.83 o 
 -10  13   4     1264.14     1240.65     53.32 o 
  -9  13   4     1274.05     1126.09     55.57 o 
  -8  13   4      295.48      280.67     21.92 o 
  -7  13   4       63.09       77.71     13.23 o 
  -6  13   4      900.39      793.40     29.64 o 
  -5  13   4      347.40      320.80     13.81 o 
  -4  13   4     2486.55     2368.67     34.50 o 
  -3  13   4      760.89      763.22     21.20 o 
  -2  13   4       61.29       67.28      8.94 o 
  -1  13   4      655.17      642.96     22.53 o 
   0  13   4      310.31      294.92     16.18 o 
   1  13   4      532.71      520.46     27.03 o 
   2  13   4     1231.01     1208.60     31.61 o 
   3  13   4     1785.73     1764.73     39.51 o 
   4  13   4      609.22      532.20     21.87 o 
   5  13   4     2951.85     2666.17     46.99 o 
   6  13   4     1716.56     1654.39     39.25 o 
   7  13   4      155.11      156.56     16.12 o 
   8  13   4      974.85      993.76     31.75 o 
   9  13   4      971.54      914.16     32.41 o 
  10  13   4      107.97      124.61     19.72 o 
  11  13   4      963.48     1001.22     34.87 o 
  12  13   4      619.70      596.72     33.88 o 
  13  13   4      469.24      489.00     33.53 o 
 -13  14   4      120.83      109.08     27.37 o 
 -12  14   4     1566.46     1626.03     66.30 o 
 -11  14   4       45.39       24.51     22.36 o 
 -10  14   4      125.23      116.43     24.54 o 
  -9  14   4        5.23        6.44     19.24 o 
  -8  14   4      917.84      833.47     34.09 o 
  -7  14   4     1073.07     1006.97     54.75 o 
  -6  14   4     1336.12     1221.96     29.21 o 
  -5  14   4      931.61      954.59     22.95 o 
  -4  14   4       72.05       72.19     10.36 o 
  -3  14   4       74.06      100.08     11.46 o 
  -2  14   4       53.71       27.88     11.16 o 
  -1  14   4     1453.99     1491.97     35.38 o 
   0  14   4     1416.83     1399.05     34.51 o 
   1  14   4     7238.51     7190.98    112.94 o 
   2  14   4     2398.81     2255.43     75.60 o 
   3  14   4     3413.47     3173.12     72.49 o 
   4  14   4     2338.07     2249.23     47.49 o 
   5  14   4      257.10      226.25     17.00 o 
   6  14   4      519.68      559.77     27.89 o 
   7  14   4     1929.34     1822.76     43.49 o 
   8  14   4      480.30      533.20     24.55 o 
   9  14   4     1002.03     1025.28     42.26 o 
  10  14   4      397.70      414.45     24.77 o 
  11  14   4        9.64       35.93     16.23 o 
  12  14   4      506.47      527.71     35.31 o 
  13  14   4      219.31      242.59     60.54 o 
 -13  15   4     1023.79     1180.24     59.72 o 
 -12  15   4       25.41       14.41     22.76 o 
 -11  15   4       13.41       35.69     31.21 o 
 -10  15   4      275.50      287.75     49.83 o 
  -9  15   4      160.89      135.24     25.46 o 
  -8  15   4     2155.85     2022.65     61.52 o 
  -7  15   4     1316.38     1275.32     42.12 o 
  -6  15   4     1069.75     1073.99     31.60 o 
  -5  15   4      211.52      181.18     12.66 o 
  -4  15   4      426.32      409.32     15.88 o 
  -3  15   4      412.46      383.06     22.56 o 
  -2  15   4      413.55      403.51     23.44 o 
  -1  15   4     1524.15     1453.52     55.72 o 
   0  15   4      285.14      283.69     17.94 o 
   1  15   4      146.38      140.79     17.86 o 
   2  15   4        9.70       -4.22     11.37 o 
   3  15   4      600.92      608.09     25.86 o 
   4  15   4     2175.76     2047.10     45.55 o 
   5  15   4      180.60      193.71     17.23 o 
   6  15   4      848.75      881.47     34.84 o 
   7  15   4      425.91      407.31     26.42 o 
   8  15   4      163.18      177.72     21.90 o 
   9  15   4      327.16      326.66     30.94 o 
  10  15   4     1105.27     1155.57     38.52 o 
  11  15   4      506.45      628.55     30.33 o 
  12  15   4     1672.92     1759.17     57.90 o 
 -12  16   4      760.60      831.82     50.97 o 
 -11  16   4      100.29      137.28     28.56 o 
 -10  16   4      190.50      170.13     28.79 o 
  -9  16   4       90.77       88.47     24.02 o 
  -8  16   4      854.08      844.24     36.14 o 
  -7  16   4      151.40      154.52     20.52 o 
  -6  16   4      802.08      757.87     28.37 o 
  -5  16   4      309.54      307.71     16.87 o 
  -4  16   4      419.79      427.27     30.73 o 
  -3  16   4      262.14      278.74     21.66 o 
  -2  16   4      459.91      467.35     25.42 o 
  -1  16   4      348.76      350.31     23.38 o 
   0  16   4      459.91      417.92     22.42 o 
   1  16   4     1104.27     1124.73     32.92 o 
   2  16   4       46.19       58.34     13.95 o 
   3  16   4     1082.27     1061.15     32.62 o 
   4  16   4     1432.20     1454.85     38.55 o 
   5  16   4      285.67      303.89     20.14 o 
   6  16   4     1296.21     1339.34     43.89 o 
   7  16   4      403.33      335.33     29.42 o 
   8  16   4      541.28      661.49     33.72 o 
   9  16   4      266.73      314.91     27.04 o 
  10  16   4       99.28      155.92     30.22 o 
  11  16   4      921.21     1024.53     44.40 o 
 -11  17   4      953.63      972.85     90.42 o 
 -10  17   4       69.47       36.60     23.38 o 
  -9  17   4      152.96      166.26     28.90 o 
  -8  17   4       20.58       12.86     21.36 o 
  -7  17   4      254.75      282.27     30.45 o 
  -6  17   4     1244.42     1169.85     74.18 o 
  -5  17   4       47.35       55.92     17.25 o 
  -4  17   4      599.18      594.93     29.38 o 
  -3  17   4       34.30        7.99     15.27 o 
  -2  17   4      265.77      303.01     24.38 o 
  -1  17   4      209.76      228.90     22.98 o 
   0  17   4      853.17      853.73     35.63 o 
   1  17   4      360.65      389.87     21.69 o 
   2  17   4      421.26      430.93     22.60 o 
   3  17   4      760.94      715.56     28.42 o 
   4  17   4      119.50      104.17     16.17 o 
   5  17   4      137.77      107.61     16.50 o 
   6  17   4     1175.75     1208.29     42.87 o 
   7  17   4     1133.72     1105.85     53.02 o 
   8  17   4      408.31      392.25     29.01 o 
   9  17   4      834.07      824.69     46.65 o 
  10  17   4      271.55      329.19     33.05 o 
 -10  18   4       67.74      114.77     41.71 o 
  -9  18   4      464.36      488.49     56.55 o 
  -8  18   4      201.99      227.03     43.95 o 
  -7  18   4      173.37      205.19     41.71 o 
  -6  18   4      868.31      810.69     67.18 o 
  -5  18   4       59.57       34.15     23.56 o 
  -4  18   4      363.92      438.31     27.45 o 
  -3  18   4      103.35       85.81     18.79 o 
  -2  18   4      974.95      991.16     38.45 o 
  -1  18   4        0.93        3.30     15.35 o 
   0  18   4      513.64      529.16     34.59 o 
   1  18   4      450.24      506.44     29.30 o 
   2  18   4      591.43      583.96     31.16 o 
   3  18   4      363.67      357.16     22.26 o 
   4  18   4      841.97      893.39     32.91 o 
   5  18   4      183.56      209.33     20.02 o 
   6  18   4      944.58     1039.77     55.01 o 
   7  18   4      226.36      207.10     24.24 o 
   8  18   4      128.67      196.51     25.53 o 
   9  18   4      323.66      295.01     28.59 o 
  -9  19   4      871.90      870.04     74.18 o 
  -8  19   4        1.80       19.60     32.47 o 
  -7  19   4      802.55      818.25     68.30 o 
  -6  19   4      577.95      566.59     57.67 o 
  -5  19   4      202.69      219.75     43.11 o 
  -4  19   4      324.84      360.92     34.05 o 
  -3  19   4      234.23      268.25     24.71 o 
  -2  19   4      182.35      223.58     24.13 o 
  -1  19   4     1875.33     2028.68     90.86 o 
   0  19   4      783.45      805.23     37.00 o 
   1  19   4     1042.69     1041.21     41.81 o 
   2  19   4     1373.09     1565.87     67.65 o 
   3  19   4       95.91      117.98     21.28 o 
   4  19   4      108.85       76.51     17.32 o 
   5  19   4      117.69      128.47     19.11 o 
   6  19   4      328.47      324.27     35.52 o 
   7  19   4      612.24      620.61     35.09 o 
   8  19   4      630.25      740.42     39.66 o 
  -7  20   4      120.15       44.23     37.51 o 
  -6  20   4      578.93      582.54     60.75 o 
  -5  20   4      163.09      152.84     42.27 o 
  -4  20   4      569.05      634.33     61.31 o 
  -3  20   4      419.90      442.51     73.62 o 
  -2  20   4      149.96      149.04     22.70 o 
  -1  20   4       61.83       76.95     20.58 o 
   0  20   4       57.16       50.04     19.23 o 
   1  20   4       68.11       57.07     20.21 o 
   2  20   4     1151.51     1271.67     47.43 o 
   3  20   4      100.75      139.63     24.53 o 
   4  20   4     1280.98     1250.00     47.51 o 
   5  20   4      212.08      217.64     25.52 o 
   6  20   4      668.76      662.05     36.52 o 
   7  20   4      215.55      270.68     28.21 o 
  -5  21   4      488.98      431.10     57.11 o 
  -4  21   4       95.91      110.57     41.43 o 
  -3  21   4      319.37      503.04     58.51 o 
  -2  21   4       67.61       39.89     26.82 o 
  -1  21   4      295.62      327.96     29.58 o 
   0  21   4      225.75      280.50     35.43 o 
   1  21   4      295.04      301.26     28.69 o 
   2  21   4       89.78      141.00     24.36 o 
   3  21   4      992.80     1139.71     47.21 o 
   4  21   4       82.54       80.18     22.44 o 
   5  21   4      303.98      380.23     35.58 o 
  -1  22   4      576.56      583.21     45.71 o 
   0  22   4      246.00      324.62     38.57 o 
   1  22   4      280.41      256.33     28.77 o 
  -5 -21   5     1136.37     1250.89     58.60 o 
  -4 -21   5     2879.80     2816.14    131.85 o 
  -3 -21   5     1409.41     1534.04     92.38 o 
  -2 -21   5      701.03      675.56     42.02 o 
  -1 -21   5      410.31      402.53     62.29 o 
   0 -21   5     1200.85     1331.63     57.19 o 
   1 -21   5     1062.43     1060.56    134.37 o 
   2 -21   5      432.14      453.32     49.13 o 
   3 -21   5     2890.12     3122.20     95.41 o 
   4 -21   5     1174.77     1150.05     54.71 o 
  -7 -20   5      231.56      233.47     31.96 o 
  -6 -20   5     2295.13     2270.27     79.56 o 
  -5 -20   5      122.68      161.53     29.22 o 
  -4 -20   5      465.07      492.64     38.06 o 
  -3 -20   5     1108.89     1199.97     67.32 o 
  -2 -20   5      832.06      978.51     78.38 o 
  -1 -20   5      143.34      204.31     27.18 o 
   0 -20   5      739.78      773.33    102.74 o 
   1 -20   5      533.16      581.79     43.11 o 
   2 -20   5      182.38      232.09     29.00 o 
   3 -20   5     1435.07     1529.37     95.46 o 
   4 -20   5      258.89      239.49     29.45 o 
   5 -20   5     4529.25     4824.52    128.16 o 
   6 -20   5      207.55      197.55     29.93 o 
  -9 -19   5     1980.85     1941.06     73.53 o 
  -8 -19   5      105.06       69.18     25.89 o 
  -7 -19   5      627.74      692.57     43.51 o 
  -6 -19   5     2286.58     2289.29     82.72 o 
  -5 -19   5     1581.87     1533.53    133.81 o 
  -4 -19   5     4536.53     4424.24     94.87 o 
  -3 -19   5      568.62      554.02     46.06 o 
  -2 -19   5     1092.91     1178.48    125.55 o 
  -1 -19   5      152.80      162.12     27.57 o 
   0 -19   5      783.14      777.66     42.11 o 
   1 -19   5     1670.82     1601.07     60.27 o 
   2 -19   5     2250.20     2232.01     74.03 o 
   3 -19   5     1875.25     1834.14     65.89 o 
   4 -19   5     1204.26     1128.85     51.13 o 
   5 -19   5       16.73      -13.09     18.49 o 
   6 -19   5      654.73      651.66     42.25 o 
   7 -19   5     1512.35     1468.03    162.64 o 
   8 -19   5      353.60      368.40     36.20 o 
 -10 -18   5      842.72      903.30     40.28 o 
  -9 -18   5     1001.46     1066.63     46.47 o 
  -8 -18   5      729.56      664.84     33.38 o 
  -7 -18   5     1019.98     1044.83     51.50 o 
  -6 -18   5     2974.19     2944.98     89.26 o 
  -5 -18   5     4034.18     4064.99     88.24 o 
  -4 -18   5     1404.67     1503.36     84.02 o 
  -3 -18   5     2551.57     2517.14     62.22 o 
  -2 -18   5     1639.29     1716.17     48.75 o 
  -1 -18   5      943.97      924.29     44.22 o 
   0 -18   5      979.21      970.60     45.18 o 
   1 -18   5      892.88      889.80     43.93 o 
   2 -18   5     5292.48     4958.59    141.79 o 
   3 -18   5      931.57      918.55     88.04 o 
   4 -18   5     2245.62     2256.23     85.94 o 
   5 -18   5     2529.16     2474.76     78.19 o 
   6 -18   5      298.46      313.67     32.06 o 
   7 -18   5      857.87      793.43     45.49 o 
   8 -18   5     1965.01     2034.90     86.92 o 
   9 -18   5      370.46      370.26     35.89 o 
 -11 -17   5       57.29       70.66     28.97 o 
 -10 -17   5      234.50      200.85     23.64 o 
  -9 -17   5     1395.15     1430.90     47.45 o 
  -8 -17   5        5.88       -8.66     15.28 o 
  -7 -17   5     3010.21     2997.71     89.66 o 
  -6 -17   5     2194.15     2193.07     72.40 o 
  -5 -17   5      242.82      270.35     28.29 o 
  -4 -17   5     5279.06     5082.30    102.08 o 
  -3 -17   5      522.30      523.01     40.40 o 
  -2 -17   5     4171.32     4041.83     84.77 o 
  -1 -17   5     3011.34     2994.01     67.90 o 
   0 -17   5     1040.13      999.28     45.11 o 
   1 -17   5     3641.02     3826.24    101.55 o 
   2 -17   5       34.88       34.92     17.78 o 
   3 -17   5      348.30      277.00     26.98 o 
   4 -17   5     2065.08     2090.17     67.85 o 
   5 -17   5      429.41      438.66     69.14 o 
   6 -17   5     1628.97     1638.48     67.62 o 
   7 -17   5     2572.38     2441.15    141.09 o 
   8 -17   5      978.27      836.17     46.61 o 
   9 -17   5      923.14      951.42     58.23 o 
  10 -17   5      351.03      387.43     37.68 o 
 -12 -16   5       57.08       46.48     23.26 o 
 -11 -16   5     2155.12     2077.74     73.48 o 
 -10 -16   5      505.07      501.82     29.99 o 
  -9 -16   5     1460.99     1431.57     46.32 o 
  -8 -16   5      430.87      438.38     26.68 o 
  -7 -16   5     2493.51     2325.46     73.83 o 
  -6 -16   5      352.99      368.50     64.10 o 
  -5 -16   5     6602.45     6617.49    155.04 o 
  -4 -16   5      342.06      326.07     26.74 o 
  -3 -16   5     3860.66     3682.11     78.19 o 
  -2 -16   5      190.68      171.77     23.91 o 
  -1 -16   5      491.40      458.47     23.77 o 
   0 -16   5     2983.94     2910.10     65.30 o 
   1 -16   5      180.45      172.41     22.96 o 
   2 -16   5     7925.50     7691.95    174.19 o 
   3 -16   5      552.42      558.56     52.91 o 
   4 -16   5     2350.45     2076.82     66.19 o 
   5 -16   5      717.95      703.21    116.31 o 
   6 -16   5     2146.66     2055.76     54.95 o 
   7 -16   5      295.76      307.74     30.13 o 
   8 -16   5     4677.90     4335.44    116.77 o 
   9 -16   5      498.96      385.55     34.80 o 
  10 -16   5     4805.78     4742.74    128.14 o 
  11 -16   5       78.06       67.42     25.27 o 
 -13 -15   5      371.72      446.44     38.76 o 
 -12 -15   5     2265.11     2334.77     79.67 o 
 -11 -15   5      505.59      484.25     36.56 o 
 -10 -15   5     1166.63     1121.90     40.94 o 
  -9 -15   5     1095.29     1002.08     37.89 o 
  -8 -15   5      253.14      217.27     21.15 o 
  -7 -15   5     4937.31     4784.54    112.52 o 
  -6 -15   5     3583.54     3383.64     92.43 o 
  -5 -15   5      726.67      693.17     46.19 o 
  -4 -15   5     5671.78     5372.68    128.39 o 
  -3 -15   5      175.59      139.94     16.51 o 
  -2 -15   5     3604.64     3559.57     64.32 o 
  -1 -15   5     8454.16     8739.60    166.64 o 
   0 -15   5     1716.20     1664.77     44.48 o 
   1 -15   5    10940.92    10883.15    232.57 o 
   2 -15   5     1125.74     1096.00     44.52 o 
   3 -15   5     3021.51     2962.22     82.43 o 
   4 -15   5     1250.92     1234.13     48.35 o 
   5 -15   5      630.29      597.69     34.19 o 
   6 -15   5     2469.68     2296.98     57.59 o 
   7 -15   5     4620.51     4467.27    137.87 o 
   8 -15   5     1111.71     1125.93     50.75 o 
   9 -15   5     4178.91     3905.19    108.25 o 
  10 -15   5     1139.59     1113.21     53.53 o 
  11 -15   5     2677.10     2651.73     91.82 o 
  12 -15   5     1274.05     1388.90     62.12 o 
 -13 -14   5     2743.11     2620.54    111.69 o 
 -12 -14   5      944.62      901.60     68.58 o 
 -11 -14   5     1992.29     1931.41     68.29 o 
 -10 -14   5     2107.38     2138.65     57.31 o 
  -9 -14   5     1319.19     1296.79    124.43 o 
  -8 -14   5     2036.94     2003.58     44.90 o 
  -7 -14   5      980.10      970.93     45.50 o 
  -6 -14   5     1421.26     1354.19     50.87 o 
  -5 -14   5     5286.49     5191.73    123.99 o 
  -4 -14   5      237.54      192.50     21.88 o 
  -3 -14   5     6943.84     6925.07    126.62 o 
  -2 -14   5     3344.43     3094.09    128.85 o 
  -1 -14   5     1756.29     1770.40     38.68 o 
   0 -14   5     9090.17     9447.65    230.63 o 
   1 -14   5     6146.85     5821.39     93.20 o 
   2 -14   5     6975.33     6834.88    175.66 o 
   3 -14   5     1772.42     1656.14     55.19 o 
   4 -14   5     1869.57     1816.41     76.56 o 
   5 -14   5      207.90      185.40     21.99 o 
   6 -14   5      966.99      986.10     41.08 o 
   7 -14   5      288.02      227.93     26.10 o 
   8 -14   5     3315.57     3233.66    107.07 o 
   9 -14   5      206.12      214.52     34.29 o 
  10 -14   5     4654.40     4584.67    143.19 o 
  11 -14   5      504.88      490.45     38.35 o 
  12 -14   5      606.86      706.95     68.02 o 
  13 -14   5     1039.79     1051.04    101.34 o 
 -14 -13   5     1306.93     1299.68     93.50 o 
 -13 -13   5      258.82      231.74     31.18 o 
 -12 -13   5     3711.38     3482.72    100.06 o 
 -11 -13   5       91.73      106.31     22.36 o 
 -10 -13   5     3324.28     3340.24     75.55 o 
  -9 -13   5     1028.03      960.87     30.24 o 
  -8 -13   5      107.72      118.63     14.13 o 
  -7 -13   5     5847.70     5358.01    239.43 o 
  -6 -13   5     4588.94     4283.40    106.39 o 
  -5 -13   5     1075.58     1061.36     42.44 o 
  -4 -13   5     9897.48     9554.15    204.12 o 
  -3 -13   5      776.84      742.98     34.78 o 
  -2 -13   5     2648.77     2771.06     59.75 o 
  -1 -13   5     5414.77     5501.60    158.42 o 
   0 -13   5     3235.98     3192.57     73.38 o 
   1 -13   5     4971.14     5104.01     82.40 o 
   2 -13   5    10130.21    10147.31    150.03 o 
   3 -13   5     4709.16     4645.47     89.87 o 
   4 -13   5     3652.83     3442.76    136.61 o 
   5 -13   5       20.53       24.72     27.15 o 
   6 -13   5     1946.77     1815.82     87.40 o 
   7 -13   5     4866.59     4752.48    118.36 o 
   8 -13   5      694.17      648.82     38.05 o 
   9 -13   5     6763.45     6480.36    154.58 o 
  10 -13   5       35.67       14.38     19.77 o 
  11 -13   5     1689.81     1602.08     62.23 o 
  12 -13   5      314.38      382.41     44.51 o 
  13 -13   5      429.08      471.76     38.85 o 
 -15 -12   5     1323.94     1388.82     63.23 o 
 -14 -12   5      430.66      348.15     35.77 o 
 -13 -12   5     4374.65     4470.36    121.21 o 
 -12 -12   5       98.68       90.60     55.71 o 
 -11 -12   5     2620.78     2390.43     75.20 o 
 -10 -12   5     3680.66     3657.03     79.59 o 
  -9 -12   5     1745.49     1572.60     38.37 o 
  -8 -12   5     5999.41     5864.83     95.72 o 
  -7 -12   5      338.53      350.84     20.47 o 
  -6 -12   5     4231.79     3963.27     78.97 o 
  -5 -12   5      354.00      305.36     33.03 o 
  -4 -12   5     2517.20     2421.71     92.66 o 
  -3 -12   5     3721.70     3454.39    118.69 o 
  -2 -12   5     1008.97      904.81     29.23 o 
  -1 -12   5     3111.53     3046.94     62.36 o 
   0 -12   5     8308.42     8551.54    127.95 o 
   1 -12   5      680.62      637.40     33.86 o 
   2 -12   5     3839.57     3775.27    147.13 o 
   3 -12   5     7767.56     7656.98    135.65 o 
   4 -12   5     5936.20     5770.25    106.54 o 
   5 -12   5     2636.54     2525.87     70.73 o 
   6 -12   5      263.71      269.76     25.36 o 
   7 -12   5     1549.84     1416.53     40.98 o 
   8 -12   5       13.17       24.62     16.81 o 
   9 -12   5       19.85        6.44     17.39 o 
  10 -12   5     1228.92     1165.01     50.85 o 
  11 -12   5     1296.45     1335.59     55.80 o 
  12 -12   5      240.72      217.93     29.08 o 
  13 -12   5     1249.33     1221.23     56.27 o 
  14 -12   5      559.69      525.46     44.65 o 
 -15 -11   5      291.44      296.42     47.87 o 
 -14 -11   5      292.67      342.78     34.00 o 
 -13 -11   5      234.04      210.53     29.28 o 
 -12 -11   5     2112.33     1946.42     67.20 o 
 -11 -11   5     3168.33     2914.15     84.91 o 
 -10 -11   5     6931.54     7159.81    114.52 o 
  -9 -11   5     6780.16     6563.46    105.05 o 
  -8 -11   5      354.32      309.56     17.03 o 
  -7 -11   5     1379.73     1399.49     38.44 o 
  -6 -11   5      899.77      907.11     37.64 o 
  -5 -11   5      951.82      924.17     37.31 o 
  -4 -11   5     5471.59     5361.97    121.40 o 
  -3 -11   5     2632.31     2490.95     65.84 o 
  -2 -11   5     2363.17     2211.75     48.61 o 
  -1 -11   5     6741.60     6921.12    121.63 o 
   0 -11   5    12452.20    12708.16    182.82 o 
   1 -11   5     8957.22     9399.15    138.20 o 
   2 -11   5    15373.90    15724.27    222.77 o 
   3 -11   5     7862.89     8330.53    123.56 o 
   4 -11   5     5458.13     5052.26    157.36 o 
   5 -11   5      618.26      607.89     25.04 o 
   6 -11   5     1973.39     2003.42     54.12 o 
   7 -11   5     6334.36     6387.82    117.30 o 
   8 -11   5      380.28      386.52     28.40 o 
   9 -11   5     4815.03     4638.24    116.09 o 
  10 -11   5       73.62       74.28     20.71 o 
  11 -11   5     2578.38     2435.25     98.68 o 
  12 -11   5      773.38      788.60     62.29 o 
  13 -11   5     1343.79     1381.93    159.28 o 
  14 -11   5     2402.23     2474.52     87.20 o 
 -16 -10   5      871.19      959.21     53.84 o 
 -15 -10   5      988.78     1029.54     72.64 o 
 -14 -10   5      372.44      326.18     46.05 o 
 -13 -10   5     5425.38     5146.92    131.43 o 
 -12 -10   5     1625.28     1570.21     65.92 o 
 -11 -10   5     5655.00     5549.20    108.35 o 
 -10 -10   5      397.42      341.06     18.54 o 
  -9 -10   5       68.04       62.14     12.77 o 
  -8 -10   5      857.52      815.59     25.03 o 
  -7 -10   5     2185.36     2201.22     50.25 o 
  -6 -10   5     5559.51     5581.19    101.73 o 
  -5 -10   5     3628.66     3303.36    121.91 o 
  -4 -10   5     3913.38     3747.42     89.05 o 
  -3 -10   5     3566.78     3472.14     82.97 o 
  -2 -10   5     2475.62     2435.64     62.46 o 
  -1 -10   5     4716.19     4768.91     86.82 o 
   0 -10   5    12036.67    12383.66    204.98 o 
   1 -10   5     6411.88     6705.70    100.83 o 
   2 -10   5    17665.80    17971.19    252.11 o 
   3 -10   5      307.90      348.31     14.48 o 
   4 -10   5     7993.81     8048.97    157.03 o 
   5 -10   5       47.50       52.73     10.28 o 
   6 -10   5      331.85      326.98     15.80 o 
   7 -10   5      110.56      107.06     12.24 o 
   8 -10   5     3417.44     3341.72     93.73 o 
   9 -10   5     1781.40     1811.93     83.38 o 
  10 -10   5     3276.04     3148.42     88.08 o 
  11 -10   5      605.58      552.58     37.65 o 
  12 -10   5     1205.04     1127.61     50.77 o 
  13 -10   5      389.67      379.01     33.70 o 
  14 -10   5     1799.81     1744.26    100.92 o 
  15 -10   5      307.66      347.77     29.28 o 
 -16  -9   5      396.29      355.82     73.34 o 
 -15  -9   5     1347.13     1335.20     60.06 o 
 -14  -9   5     1822.67     1715.13     65.81 o 
 -13  -9   5      881.32      842.72     67.88 o 
 -12  -9   5     1370.82     1281.48     53.33 o 
 -11  -9   5      221.07      239.03     20.03 o 
 -10  -9   5     1371.61     1363.97     45.05 o 
  -9  -9   5     2773.41     2663.50     50.90 o 
  -8  -9   5      826.66      794.15     25.10 o 
  -7  -9   5      164.30      176.09     12.61 o 
  -6  -9   5     1728.75     1636.90     39.23 o 
  -5  -9   5     2143.03     2153.94    117.43 o 
  -4  -9   5     3781.10     3914.00     91.03 o 
  -3  -9   5     7704.57     8154.85    169.98 o 
  -2  -9   5     7043.44     7208.50    150.97 o 
  -1  -9   5     9563.08     9868.20    165.34 o 
   0  -9   5     5167.26     5325.03     93.91 o 
   1  -9   5     3901.24     3877.59     63.05 o 
   2  -9   5     3183.63     2990.00     49.77 o 
   3  -9   5     4076.99     4104.50     64.56 o 
   4  -9   5     4598.34     4599.79     80.77 o 
   5  -9   5     1725.91     1784.83     36.31 o 
   6  -9   5      839.45      878.67     26.90 o 
   7  -9   5     4470.42     4461.93    115.76 o 
   8  -9   5     1451.95     1342.67     46.01 o 
   9  -9   5     4876.50     4848.85    105.40 o 
  10  -9   5     2748.23     2626.04     62.49 o 
  11  -9   5     3597.43     3706.13    128.48 o 
  12  -9   5     2497.67     2497.34     78.18 o 
  13  -9   5     1270.17     1277.16     55.12 o 
  14  -9   5     5489.02     5741.33    145.77 o 
  15  -9   5      510.65      582.88     59.92 o 
 -16  -8   5      663.24      652.72     61.45 o 
 -15  -8   5     2737.55     2709.79    130.17 o 
 -14  -8   5     1984.12     2072.80    110.85 o 
 -13  -8   5     6226.70     6154.96    119.94 o 
 -12  -8   5     1293.23     1281.66     40.98 o 
 -11  -8   5     5703.16     5622.74    107.98 o 
 -10  -8   5     1380.21     1284.85     38.35 o 
  -9  -8   5      258.28      314.67     16.30 o 
  -8  -8   5       51.29       57.36     10.14 o 
  -7  -8   5     2470.35     2383.60     44.09 o 
  -6  -8   5     3547.21     3662.63     60.41 o 
  -5  -8   5    10128.61    10010.53    167.09 o 
  -4  -8   5     1659.98     1593.33     45.63 o 
  -3  -8   5    13150.27    13052.63    264.40 o 
  -2  -8   5     3476.81     3898.50     87.42 o 
  -1  -8   5     3335.66     3483.28     64.84 o 
   0  -8   5    13084.63    13954.31    227.31 o 
   1  -8   5      607.19      647.97     19.97 o 
   2  -8   5    20907.77    21240.50    294.00 o 
   3  -8   5     4936.32     5239.72     78.99 o 
   4  -8   5     8188.69     8554.41    123.83 o 
   5  -8   5       95.64       71.11      9.25 o 
   6  -8   5       38.95       48.19      9.28 o 
   7  -8   5     1785.17     1767.18     36.70 o 
   8  -8   5     4325.90     4273.54    111.72 o 
   9  -8   5      753.95      757.29     49.83 o 
  10  -8   5     2784.63     2804.48     64.70 o 
  11  -8   5      319.31      340.82     23.55 o 
  12  -8   5     1627.71     1621.82     48.38 o 
  13  -8   5     1470.24     1502.63     47.61 o 
  14  -8   5      819.13      815.66     59.21 o 
  15  -8   5     1925.41     2009.93     59.69 o 
  16  -8   5      385.11      448.11     40.29 o 
 -17  -7   5      474.56      429.05     40.08 o 
 -16  -7   5      204.64      246.03     32.86 o 
 -15  -7   5     1504.16     1490.72     75.16 o 
 -14  -7   5     2419.87     2269.82     75.51 o 
 -13  -7   5      606.42      598.25     29.78 o 
 -12  -7   5     6509.65     6435.19    170.31 o 
 -11  -7   5      727.15      665.10     29.20 o 
 -10  -7   5     1173.30     1134.19     34.92 o 
  -9  -7   5      250.44      264.89     27.01 o 
  -8  -7   5     5101.71     4874.85     69.07 o 
  -7  -7   5      553.38      550.61     15.90 o 
  -6  -7   5     9556.39    10033.15    148.17 o 
  -5  -7   5       94.83      102.20      6.86 o 
  -4  -7   5     3531.44     3720.44     84.52 o 
  -3  -7   5      925.69      828.29     56.55 o 
  -2  -7   5      681.70      795.20     28.23 o 
  -1  -7   5     4230.11     4299.17     76.68 o 
   0  -7   5     6099.03     5988.65    102.34 o 
   1  -7   5    13045.84    15409.27    248.41 o 
   2  -7   5     3674.82     3586.05     55.93 o 
   3  -7   5     2556.26     2770.25     45.04 o 
   4  -7   5      918.39     1003.32     21.48 o 
   5  -7   5     5859.99     6113.99     93.29 o 
   6  -7   5     4555.50     4440.19     71.51 o 
   7  -7   5     2774.80     2677.88     48.38 o 
   8  -7   5     3007.63     2701.06     59.98 o 
   9  -7   5     3876.42     3904.41    130.42 o 
  10  -7   5      674.96      554.14     27.33 o 
  11  -7   5     2754.08     2792.13     74.94 o 
  12  -7   5      641.40      679.76     31.71 o 
  13  -7   5     1976.94     2012.03     55.60 o 
  14  -7   5     1171.39     1298.39     45.04 o 
  15  -7   5      997.06     1074.64     38.31 o 
  16  -7   5      457.31      548.99     95.46 o 
 -17  -6   5      459.62      490.29     40.77 o 
 -16  -6   5     1807.94     1937.90    138.43 o 
 -15  -6   5     1220.27     1161.05     53.64 o 
 -14  -6   5     1903.26     1890.68     66.51 o 
 -13  -6   5      839.22      873.08     44.40 o 
 -12  -6   5     1114.31     1072.10     37.17 o 
 -11  -6   5     2679.03     2789.90     70.02 o 
 -10  -6   5      517.94      538.46     27.88 o 
  -9  -6   5      587.21      627.64     18.31 o 
  -8  -6   5     1980.64     1867.81     32.40 o 
  -7  -6   5     4038.13     3950.99     56.59 o 
  -6  -6   5     8490.87     8354.56    110.45 o 
  -5  -6   5    10185.32    10438.89    132.67 o 
  -4  -6   5     6956.98     7091.14    102.89 o 
  -3  -6   5     6332.18     5959.41    100.94 o 
  -2  -6   5      708.24      852.94     22.10 o 
  -1  -6   5     1035.60     1351.87     25.36 o 
   0  -6   5     5734.45     6458.77     92.61 o 
   1  -6   5     3585.73     3655.67     64.56 o 
   2  -6   5    19150.90    19893.24    274.12 o 
   3  -6   5     9286.74     9256.17    131.41 o 
   4  -6   5    11353.92    11898.01    169.78 o 
   5  -6   5     1377.78     1178.08     25.80 o 
   6  -6   5     3924.83     3953.81     64.21 o 
   7  -6   5     2684.48     2876.57     50.55 o 
   8  -6   5     1698.76     1688.66     50.19 o 
   9  -6   5     3541.21     3462.66     72.51 o 
  10  -6   5     1410.16     1427.81     41.21 o 
  11  -6   5      633.69      695.43     34.59 o 
  12  -6   5       18.70       18.81     14.57 o 
  13  -6   5     1279.00     1337.14     44.11 o 
  14  -6   5      689.61      739.58     44.61 o 
  15  -6   5      241.91      239.35     25.40 o 
  16  -6   5      615.78      685.45     36.62 o 
 -17  -5   5     1063.64     1110.51     82.58 o 
 -16  -5   5      497.99      504.52     38.60 o 
 -15  -5   5      294.10      267.40     25.92 o 
 -14  -5   5      802.90      858.53     38.13 o 
 -13  -5   5      953.66      962.89     30.17 o 
 -12  -5   5     3119.75     3068.45     58.43 o 
 -11  -5   5     4865.76     4790.56     80.26 o 
 -10  -5   5       52.50       38.81     10.36 o 
  -9  -5   5     1748.33     1608.64     30.11 o 
  -8  -5   5      940.41      972.93     21.26 o 
  -7  -5   5      125.98      153.99      8.99 o 
  -6  -5   5     3579.91     3663.86     51.90 o 
  -5  -5   5     2713.50     3152.54     44.82 o 
  -4  -5   5     6009.33     6311.61     81.86 o 
  -3  -5   5      848.46      850.47     23.09 o 
  -2  -5   5     2014.11     2160.82     41.01 o 
  -1  -5   5      729.97      714.25     15.86 o 
   0  -5   5     5360.42     5590.80     93.95 o 
   1  -5   5     4844.77     5443.81     91.31 o 
   2  -5   5     8769.43     8935.52    147.84 o 
   3  -5   5     6011.80     6104.59    104.58 o 
   4  -5   5     6500.18     6921.68    102.07 o 
   5  -5   5     5118.15     5346.86     81.59 o 
   6  -5   5     4938.22     5035.96     78.30 o 
   7  -5   5     5251.40     5159.94     80.98 o 
   8  -5   5     3832.29     3647.50     61.40 o 
   9  -5   5      998.18     1004.98     32.80 o 
  10  -5   5      732.89      650.62     29.81 o 
  11  -5   5     1641.41     1671.00     46.69 o 
  12  -5   5       57.37       70.24     16.16 o 
  13  -5   5     2273.60     2189.93     66.51 o 
  14  -5   5      751.07      890.53     32.32 o 
  15  -5   5      951.89     1013.25     47.61 o 
  16  -5   5     1105.99     1193.13     47.78 o 
 -17  -4   5       63.73       44.05     24.68 o 
 -16  -4   5     1583.54     1559.46     49.97 o 
 -15  -4   5      199.31      211.00     21.15 o 
 -14  -4   5     2605.43     2731.55     56.65 o 
 -13  -4   5      693.54      676.24     25.81 o 
 -12  -4   5      214.83      209.45     18.34 o 
 -11  -4   5      891.12      863.96     26.63 o 
 -10  -4   5      663.29      645.78     22.16 o 
  -9  -4   5      167.35      205.62     12.62 o 
  -8  -4   5     4263.35     3808.12     55.12 o 
  -7  -4   5     1532.44     1536.72     28.93 o 
  -6  -4   5     7790.10     7255.13     94.56 o 
  -5  -4   5     3842.77     3684.87     50.97 o 
  -4  -4   5     6902.29     7108.72     91.00 o 
  -3  -4   5     5733.81     5903.92     75.63 o 
  -2  -4   5      624.77      710.13     18.24 o 
  -1  -4   5     1351.14     1560.67     26.39 o 
   0  -4   5     2445.63     2599.93     39.54 o 
   1  -4   5     1090.93     1186.03     24.10 o 
   2  -4   5     3214.43     3213.87     57.84 o 
   3  -4   5     7758.32     8058.69    116.12 o 
   4  -4   5     1421.93     1286.88     32.80 o 
   5  -4   5     5835.69     5745.52     86.53 o 
   6  -4   5     2141.82     2104.00     38.36 o 
   7  -4   5     1754.35     1865.69     35.87 o 
   8  -4   5     3382.48     3425.86     57.84 o 
   9  -4   5     1654.78     1582.89    100.72 o 
  10  -4   5      702.69      694.75     31.40 o 
  11  -4   5      129.62      136.25     16.69 o 
  12  -4   5       22.81       33.62     14.28 o 
  13  -4   5       98.71      116.78     16.16 o 
  14  -4   5      323.63      371.09     26.12 o 
  15  -4   5       98.79      111.02     20.53 o 
  16  -4   5     2013.25     2077.58     64.64 o 
 -17  -3   5     2094.97     2151.81     76.30 o 
 -16  -3   5      786.78      865.33     32.31 o 
 -15  -3   5     1243.32     1190.11     36.08 o 
 -14  -3   5       53.97       55.19     16.24 o 
 -13  -3   5     3140.10     3094.19     67.44 o 
 -12  -3   5      157.81      201.02     15.52 o 
 -11  -3   5     5263.30     5193.29     85.34 o 
 -10  -3   5      174.38      162.42     14.81 o 
  -9  -3   5     3737.19     3242.89     55.97 o 
  -8  -3   5      109.61      101.03      8.17 o 
  -7  -3   5      358.67      252.36     10.08 o 
  -6  -3   5     5615.42     6037.19     79.68 o 
  -5  -3   5     2063.04     1896.69     29.35 o 
  -4  -3   5     1826.80     2003.01     29.60 o 
  -3  -3   5     2350.73     2340.02     32.54 o 
  -2  -3   5      145.86      118.69     13.16 o 
  -1  -3   5      232.66      241.23     12.37 o 
   0  -3   5     2890.77     3462.53     50.51 o 
   1  -3   5     6063.68     6513.47    133.58 o 
   2  -3   5     5636.49     6039.69     87.48 o 
   3  -3   5     5584.02     5628.19     72.79 o 
   4  -3   5     6029.06     6661.74     95.86 o 
   5  -3   5     3384.23     3368.92     54.13 o 
   6  -3   5     1053.16     1114.66     27.69 o 
   7  -3   5     1547.63     1412.93     29.48 o 
   8  -3   5     2151.66     2044.46     38.74 o 
   9  -3   5      848.99      935.11     50.05 o 
  10  -3   5      113.76      135.21     23.95 o 
  11  -3   5     1945.52     2011.07     96.00 o 
  12  -3   5      897.02      868.10     33.39 o 
  13  -3   5     2314.13     2365.82     55.72 o 
  14  -3   5     1317.12     1340.58     46.85 o 
  15  -3   5      625.17      659.70     33.62 o 
  16  -3   5     1064.64     1180.50     45.40 o 
  17  -3   5      894.73      909.33     51.71 o 
 -17  -2   5      506.14      565.26     29.88 o 
 -16  -2   5       78.75       72.77     16.19 o 
 -15  -2   5      265.63      301.20     20.40 o 
 -14  -2   5     1561.22     1533.19     39.21 o 
 -13  -2   5     1805.70     1776.18     46.10 o 
 -12  -2   5     3271.84     3176.09     59.27 o 
 -11  -2   5      675.47      691.60     24.20 o 
 -10  -2   5     1887.92     1691.21     36.56 o 
  -9  -2   5      500.90      521.54     19.11 o 
  -8  -2   5     5250.90     5101.18     69.94 o 
  -7  -2   5     3921.30     3958.47     55.29 o 
  -6  -2   5     5343.25     4743.05     63.93 o 
  -5  -2   5     1864.50     1862.45     28.69 o 
  -4  -2   5      600.00      589.71     12.47 o 
  -3  -2   5     3155.18     3427.53     45.27 o 
  -2  -2   5     1765.55     1817.11     33.67 o 
  -1  -2   5     5135.21     5638.02     79.96 o 
   0  -2   5     3251.41     3665.62     53.05 o 
   1  -2   5    11001.17    11448.60    183.71 o 
   2  -2   5    21892.95    23817.63    290.62 o 
   3  -2   5     1745.15     1913.08     28.06 o 
   4  -2   5      811.83      718.57     15.11 o 
   5  -2   5      787.42      770.21     16.47 o 
   6  -2   5     6293.53     6772.16     88.89 o 
   7  -2   5      793.55      778.27     20.38 o 
   8  -2   5     1174.11     1100.50     25.48 o 
   9  -2   5        2.96       12.45     10.41 o 
  10  -2   5      209.67      215.29     16.98 o 
  11  -2   5     2571.12     2584.79     70.83 o 
  12  -2   5      440.97      472.71     21.22 o 
  13  -2   5      409.42      407.92     25.06 o 
  14  -2   5      124.26      135.15     19.74 o 
  15  -2   5      116.10       99.96     37.75 o 
  16  -2   5      523.51      548.37     40.97 o 
  17  -2   5       76.38      102.60     26.31 o 
 -17  -1   5      476.15      491.95     27.72 o 
 -16  -1   5       18.07       21.84     17.17 o 
 -15  -1   5     1956.78     1932.03     46.46 o 
 -14  -1   5      283.75      298.15     22.14 o 
 -13  -1   5     3103.46     3001.51     58.48 o 
 -12  -1   5      235.73      228.70     16.10 o 
 -11  -1   5     3927.98     3762.05     65.81 o 
 -10  -1   5      304.93      329.06     15.81 o 
  -9  -1   5     5232.99     5051.06     80.18 o 
  -8  -1   5     1863.40     1656.51     33.33 o 
  -7  -1   5      678.43      718.28     18.79 o 
  -6  -1   5     4203.52     4009.41     55.00 o 
  -5  -1   5     4245.24     4363.95     58.32 o 
  -4  -1   5      195.27      214.65      7.69 o 
  -3  -1   5     5415.06     5834.38     74.12 o 
  -2  -1   5     1961.51     2271.56     35.24 o 
  -1  -1   5    13904.65    15169.55    207.75 o 
   0  -1   5    11817.49    13517.70    185.32 o 
   1  -1   5    10385.66    11636.49    160.98 o 
   2  -1   5     2994.70     3124.05     41.86 o 
   3  -1   5     2119.45     2468.00     34.64 o 
   4  -1   5     3598.69     3770.65     51.01 o 
   5  -1   5     2310.21     2252.94     33.89 o 
   6  -1   5     1309.21     1335.05     23.88 o 
   7  -1   5     3718.14     3682.58     52.64 o 
   8  -1   5     2167.21     1994.82     33.37 o 
   9  -1   5       39.02       55.19     17.89 o 
  10  -1   5      227.41      206.63     18.35 o 
  11  -1   5      698.14      714.42     24.14 o 
  12  -1   5     1458.17     1487.81     60.25 o 
  13  -1   5      566.89      556.17     28.13 o 
  14  -1   5      511.89      525.06     31.10 o 
  15  -1   5      607.90      666.50     59.35 o 
  16  -1   5      903.94     1005.56     51.63 o 
  17  -1   5      265.89      329.17     35.22 o 
 -17   0   5       50.10       68.58     16.55 o 
 -16   0   5      473.55      450.00     24.19 o 
 -15   0   5      124.29      157.78     16.90 o 
 -14   0   5       29.09       33.39     13.40 o 
 -13   0   5     1119.60     1114.62     32.18 o 
 -12   0   5     2095.31     1929.42     42.19 o 
 -11   0   5     4917.12     4466.59    147.45 o 
 -10   0   5     1090.23     1087.96     32.97 o 
  -9   0   5      807.88      781.50     23.09 o 
  -8   0   5       62.79      109.97     10.14 o 
  -7   0   5    15321.87    16448.13    205.20 o 
  -6   0   5     1450.60     1418.61     23.83 o 
  -5   0   5     3266.58     3600.45     62.33 o 
  -4   0   5    16063.13    18300.51    224.58 o 
  -3   0   5     1057.81      951.07     15.90 o 
  -2   0   5     5873.78     6474.09     91.37 o 
  -1   0   5     4681.25     4891.40     69.78 o 
   0   0   5     7237.29     7822.95     97.10 o 
   1   0   5      298.31      241.70      8.10 o 
   2   0   5     7758.32     8047.00    100.78 o 
   3   0   5     1556.76     1785.47     26.36 o 
   4   0   5     3710.23     4412.93     58.67 o 
   5   0   5     3045.43     3145.38     44.61 o 
   6   0   5    20174.06    22335.20    275.72 o 
   7   0   5    12688.13    13330.69    168.35 o 
   8   0   5     5591.57     5579.86     76.45 o 
   9   0   5      523.89      513.25     22.38 o 
  10   0   5        6.65        8.03      9.10 o 
  11   0   5     7201.25     7025.57    110.10 o 
  12   0   5      104.46      113.70     16.36 o 
  13   0   5     1360.46     1316.29     42.23 o 
  14   0   5       41.90       51.08     20.48 o 
  15   0   5       98.70      131.37     24.94 o 
  16   0   5      510.59      520.19     39.37 o 
  17   0   5        2.66       -1.12     19.58 o 
 -17   1   5      417.23      471.10     30.41 o 
 -16   1   5        9.72        2.42     13.30 o 
 -15   1   5     1779.62     1751.10     43.43 o 
 -14   1   5      305.92      321.31     19.80 o 
 -13   1   5     3202.59     3149.85     64.21 o 
 -12   1   5      179.66      193.75     15.46 o 
 -11   1   5     3710.33     3456.29    111.53 o 
 -10   1   5      325.41      372.47     16.80 o 
  -9   1   5     4923.25     4858.42     78.02 o 
  -8   1   5     1712.11     1548.08     32.18 o 
  -7   1   5      681.85      774.22     21.20 o 
  -6   1   5     4134.51     3982.40     62.47 o 
  -5   1   5     4047.05     4215.70     56.59 o 
  -4   1   5      226.37      263.75     11.71 o 
  -3   1   5     5314.92     5559.09     71.13 o 
  -2   1   5     1985.68     2234.78     31.12 o 
  -1   1   5    13955.03    15264.49    186.93 o 
   0   1   5    12145.14    13659.63    167.62 o 
   1   1   5    10373.18    11340.47    139.86 o 
   2   1   5     2970.32     3050.04     46.51 o 
   3   1   5     2098.86     2497.99     34.81 o 
   4   1   5     3694.41     3864.64     52.18 o 
   5   1   5     2443.33     2359.94     35.15 o 
   6   1   5     1227.35     1217.34     22.54 o 
   7   1   5     3732.08     3621.89     51.99 o 
   8   1   5     2093.00     1892.48     36.57 o 
   9   1   5       39.69       39.75      7.04 o 
  10   1   5      313.94      296.71     13.65 o 
  11   1   5      723.81      682.46     30.02 o 
  12   1   5     1431.07     1455.29     42.49 o 
  13   1   5      576.29      501.57     41.29 o 
  14   1   5      481.31      523.38     36.21 o 
  15   1   5      566.55      550.33     38.39 o 
  16   1   5      864.40      945.94     50.04 o 
  17   1   5      238.12      263.65     33.12 o 
 -17   2   5      504.73      552.01     31.81 o 
 -16   2   5       49.57       45.21     17.33 o 
 -15   2   5      298.17      355.67     27.08 o 
 -14   2   5     1498.62     1416.01     37.42 o 
 -13   2   5     1958.61     1898.67     43.30 o 
 -12   2   5     3346.59     3402.65     62.56 o 
 -11   2   5      702.17      663.91     23.80 o 
 -10   2   5     1834.62     1720.12     57.74 o 
  -9   2   5      499.78      539.22     19.64 o 
  -8   2   5     5239.11     5183.54     81.11 o 
  -7   2   5     4018.67     4164.95     66.32 o 
  -6   2   5     5264.94     4701.78     72.23 o 
  -5   2   5     1783.08     1806.09     28.04 o 
  -4   2   5      650.20      649.56     13.55 o 
  -3   2   5     3209.97     3525.80     47.12 o 
  -2   2   5     1853.44     1964.65     28.10 o 
  -1   2   5     5216.31     5789.83     73.30 o 
   0   2   5     3227.64     3589.15     42.67 o 
   1   2   5    10900.18    11432.42    129.39 o 
   2   2   5    22175.69    23472.26    321.50 o 
   3   2   5     1851.61     2022.05     33.85 o 
   4   2   5      733.81      655.86     21.10 o 
   5   2   5      740.71      712.63     15.73 o 
   6   2   5     6367.47     6704.74     88.14 o 
   7   2   5      897.06      849.41     18.91 o 
   8   2   5     1122.68      906.57     20.20 o 
   9   2   5       12.09       10.05      6.41 o 
  10   2   5      237.15      280.60     15.64 o 
  11   2   5     2533.95     2416.85     61.01 o 
  12   2   5      440.83      414.56     44.93 o 
  13   2   5      417.36      421.03     32.34 o 
  14   2   5      127.28      126.02     24.51 o 
  15   2   5      112.41      140.71     25.80 o 
  16   2   5      596.15      575.86     41.16 o 
  17   2   5       52.86       59.32     23.54 o 
 -17   3   5     2043.44     2231.47     78.22 o 
 -16   3   5      756.33      771.93     36.24 o 
 -15   3   5     1288.58     1267.47     42.87 o 
 -14   3   5       63.79       78.55     14.11 o 
 -13   3   5     3266.11     3172.87     70.39 o 
 -12   3   5      172.08      198.01     15.84 o 
 -11   3   5     5052.22     4823.11     80.79 o 
 -10   3   5      126.67      120.27     12.59 o 
  -9   3   5     3477.21     3140.36     55.24 o 
  -8   3   5      106.15      110.55     10.44 o 
  -7   3   5      366.07      273.20     16.08 o 
  -6   3   5     5545.85     5996.03     79.15 o 
  -5   3   5     2212.21     2155.25     32.74 o 
  -4   3   5     1809.41     2024.33     30.47 o 
  -3   3   5     2476.16     2516.90     40.73 o 
  -2   3   5      191.80      168.99     13.76 o 
  -1   3   5      256.80      256.84      9.67 o 
   0   3   5     2952.81     3435.10     41.38 o 
   1   3   5     6008.69     6411.33     74.50 o 
   2   3   5     5480.21     5720.24     83.05 o 
   3   3   5     5368.21     5420.86     79.93 o 
   4   3   5     6158.35     6482.99     95.32 o 
   5   3   5     3291.95     3226.40     49.84 o 
   6   3   5      985.26     1078.72     27.60 o 
   7   3   5     1570.56     1398.54     22.99 o 
   8   3   5     2218.65     2067.63     31.16 o 
   9   3   5      823.23      863.80     21.28 o 
  10   3   5      150.77      162.15     15.48 o 
  11   3   5     1946.81     1939.62     71.25 o 
  12   3   5      830.53      687.85     37.64 o 
  13   3   5     2404.41     2373.91     75.68 o 
  14   3   5     1294.94     1250.33     54.27 o 
  15   3   5      632.65      586.45     39.78 o 
  16   3   5     1114.71     1241.08     57.49 o 
  17   3   5      849.84      809.10     49.19 o 
 -17   4   5       84.49       97.30     24.83 o 
 -16   4   5     1406.23     1507.90     60.64 o 
 -15   4   5      247.39      283.12     23.88 o 
 -14   4   5     2555.24     2661.74     55.63 o 
 -13   4   5      739.50      751.18     27.32 o 
 -12   4   5      215.69      240.86     18.47 o 
 -11   4   5      960.17      989.36     33.10 o 
 -10   4   5      609.83      628.50     22.66 o 
  -9   4   5      110.31      160.39     12.59 o 
  -8   4   5     4408.19     4099.32     67.31 o 
  -7   4   5     1547.68     1548.32     32.00 o 
  -6   4   5     7760.50     7362.35     95.83 o 
  -5   4   5     3902.19     3724.56     51.80 o 
  -4   4   5     6992.85     7091.61     91.40 o 
  -3   4   5     5746.45     5918.32     76.84 o 
  -2   4   5      737.72      827.43     13.99 o 
  -1   4   5     1380.92     1596.16     39.22 o 
   0   4   5     2575.68     2624.16     33.14 o 
   1   4   5     1138.71     1202.39     18.17 o 
   2   4   5     3080.00     3047.99     42.73 o 
   3   4   5     7755.27     7959.98    114.78 o 
   4   4   5     1292.34     1136.23     20.38 o 
   5   4   5     5989.57     5952.57     71.10 o 
   6   4   5     2124.46     2065.46     29.46 o 
   7   4   5     1884.43     2043.25     30.18 o 
   8   4   5     3426.71     3286.94     55.91 o 
   9   4   5     1509.43     1471.17     33.72 o 
  10   4   5      666.86      586.98     26.77 o 
  11   4   5      131.68      123.71     17.21 o 
  12   4   5       16.16        8.58     14.05 o 
  13   4   5      102.37      133.98     24.46 o 
  14   4   5      395.42      382.04     61.17 o 
  15   4   5      105.42      109.24     38.21 o 
  16   4   5     2170.42     2148.64     78.65 o 
 -17   5   5     1127.24     1201.32     56.70 o 
 -16   5   5      509.93      504.65     38.91 o 
 -15   5   5      348.97      361.65     45.63 o 
 -14   5   5      740.00      778.09     45.86 o 
 -13   5   5     1013.93     1046.23     36.65 o 
 -12   5   5     3209.59     3178.39     60.19 o 
 -11   5   5     4925.93     4862.51     97.12 o 
 -10   5   5       35.24       34.98     10.52 o 
  -9   5   5     1717.54     1649.52     57.25 o 
  -8   5   5      910.18      937.00     24.77 o 
  -7   5   5      117.60      183.13     11.63 o 
  -6   5   5     3386.75     3454.31     49.51 o 
  -5   5   5     2785.74     3136.77     45.17 o 
  -4   5   5     5993.96     6168.83     81.06 o 
  -3   5   5      972.40      982.53     16.89 o 
  -2   5   5     1965.36     2127.88     28.88 o 
  -1   5   5      635.04      590.11     13.08 o 
   0   5   5     5499.76     5741.50     81.65 o 
   1   5   5     4964.98     5444.80     65.06 o 
   2   5   5     8490.00     8619.82    131.88 o 
   3   5   5     6163.06     6136.22    107.80 o 
   4   5   5     6524.03     7023.04    103.79 o 
   5   5   5     5230.10     5328.70     64.32 o 
   6   5   5     4764.90     4850.79     60.12 o 
   7   5   5     5319.24     5220.33     72.58 o 
   8   5   5     3735.32     3406.23     59.47 o 
   9   5   5      899.56      845.68     25.51 o 
  10   5   5      753.82      674.60     23.78 o 
  11   5   5     1723.03     1696.57     50.12 o 
  12   5   5       53.36       59.23     16.30 o 
  13   5   5     2376.54     2173.41     73.23 o 
  14   5   5      770.52      746.02     43.79 o 
  15   5   5     1047.04      975.79     51.52 o 
  16   5   5     1220.12     1155.73     56.60 o 
 -17   6   5      390.85      390.09     37.65 o 
 -16   6   5     1762.43     1824.93     68.89 o 
 -15   6   5     1353.09     1358.23    137.45 o 
 -14   6   5     1967.17     1924.94     70.40 o 
 -13   6   5      835.62      876.46     29.57 o 
 -12   6   5     1125.09     1128.96     32.32 o 
 -11   6   5     2541.32     2698.16     76.25 o 
 -10   6   5      606.80      679.92     25.66 o 
  -9   6   5      604.85      686.91     22.77 o 
  -8   6   5     2021.78     1858.52     37.61 o 
  -7   6   5     4241.65     4096.16     66.67 o 
  -6   6   5     8426.17     8213.42    107.28 o 
  -5   6   5    10062.71     9967.40    127.60 o 
  -4   6   5     6667.52     6805.47     89.24 o 
  -3   6   5     6218.05     5912.63     71.07 o 
  -2   6   5      613.56      726.76     16.96 o 
  -1   6   5      990.00     1287.84     22.58 o 
   0   6   5     5906.25     6319.56     74.92 o 
   1   6   5     3571.41     3516.88     57.13 o 
   2   6   5    18569.28    19380.17    240.45 o 
   3   6   5     9316.46     9091.33    117.46 o 
   4   6   5    11148.97    11874.45    149.91 o 
   5   6   5     1432.73     1230.14     22.44 o 
   6   6   5     4051.87     4136.26     67.65 o 
   7   6   5     2665.28     2811.08     50.87 o 
   8   6   5     1687.41     1615.21     35.70 o 
   9   6   5     3305.54     3219.25     82.81 o 
  10   6   5     1319.26     1252.88     32.73 o 
  11   6   5      582.68      599.31     29.27 o 
  12   6   5       21.09       22.09     15.76 o 
  13   6   5     1107.70     1028.92     39.82 o 
  14   6   5      705.18      719.62     43.75 o 
  15   6   5      284.59      258.15     32.64 o 
  16   6   5      603.75      589.81     43.59 o 
 -17   7   5      457.61      455.04     39.64 o 
 -16   7   5      186.89      221.10     30.65 o 
 -15   7   5     1315.49     1234.39     65.78 o 
 -14   7   5     2538.54     2572.19     81.81 o 
 -13   7   5      606.53      638.65     38.76 o 
 -12   7   5     6867.53     7035.19    159.16 o 
 -11   7   5      721.32      680.33     25.59 o 
 -10   7   5     1126.27     1124.72     30.34 o 
  -9   7   5      285.21      293.64     15.77 o 
  -8   7   5     5089.08     5057.51     81.15 o 
  -7   7   5      761.11      766.55     21.98 o 
  -6   7   5     9297.10     9809.99    126.98 o 
  -5   7   5       87.45      101.10      7.95 o 
  -4   7   5     3470.85     3622.38     46.93 o 
  -3   7   5      994.19      961.48     16.46 o 
  -2   7   5      585.04      669.54     13.36 o 
  -1   7   5     4192.60     4148.20     51.62 o 
   0   7   5     6550.40     6178.94     74.01 o 
   1   7   5    13213.47    14984.35    171.04 o 
   2   7   5     3586.68     3413.40     49.09 o 
   3   7   5     2633.52     2781.59     42.26 o 
   4   7   5      930.38     1043.98     37.78 o 
   5   7   5     5856.51     6183.46     94.92 o 
   6   7   5     4736.65     4494.45     78.18 o 
   7   7   5     2858.41     2772.82     50.91 o 
   8   7   5     2909.15     2629.71     50.16 o 
   9   7   5     4078.19     4006.59     70.20 o 
  10   7   5      660.40      549.93     22.77 o 
  11   7   5     3002.03     3036.18     70.70 o 
  12   7   5      588.59      536.99     29.31 o 
  13   7   5     2134.40     2035.96     57.39 o 
  14   7   5     1076.31     1162.03     66.20 o 
  15   7   5     1068.57     1001.80     52.78 o 
  16   7   5      474.53      491.94     49.97 o 
 -16   8   5      729.03      793.36     47.17 o 
 -15   8   5     2722.02     2746.06    133.25 o 
 -14   8   5     2045.75     2192.88     75.18 o 
 -13   8   5     6192.06     6175.03    151.86 o 
 -12   8   5     1206.51     1186.62     50.27 o 
 -11   8   5     5702.70     5763.85    142.19 o 
 -10   8   5     1326.47     1219.06     31.91 o 
  -9   8   5      354.48      394.76     17.67 o 
  -8   8   5       50.24       66.12     10.27 o 
  -7   8   5     2252.43     2124.86     41.02 o 
  -6   8   5     3453.50     3499.32     51.64 o 
  -5   8   5     9922.25     9722.85    114.92 o 
  -4   8   5     1606.47     1478.62     22.33 o 
  -3   8   5    13276.04    13018.01    138.68 o 
  -2   8   5     3529.09     3958.05     52.11 o 
  -1   8   5     3445.55     3537.35     45.64 o 
   0   8   5    13079.90    13058.90    138.14 o 
   1   8   5      584.40      580.18     12.91 o 
   2   8   5    20877.63    20751.17    258.35 o 
   3   8   5     4872.02     4980.56     69.33 o 
   4   8   5     8162.55     8251.64    109.56 o 
   5   8   5       90.23       70.13      9.86 o 
   6   8   5       20.09       26.46      9.18 o 
   7   8   5     1750.22     1603.26     72.65 o 
   8   8   5     4637.62     4355.43     74.58 o 
   9   8   5      704.44      624.87     24.13 o 
  10   8   5     2810.13     2747.46     96.16 o 
  11   8   5      361.35      389.99     25.22 o 
  12   8   5     1648.53     1562.67     48.58 o 
  13   8   5     1413.78     1309.67     45.57 o 
  14   8   5      714.41      734.31     45.52 o 
  15   8   5     1812.27     1658.53     70.26 o 
  16   8   5      358.93      398.23     67.88 o 
 -16   9   5      349.29      369.54     37.31 o 
 -15   9   5     1138.83     1136.42     56.41 o 
 -14   9   5     1997.93     1907.64     69.93 o 
 -13   9   5      867.04      845.18     53.33 o 
 -12   9   5     1433.46     1356.78     55.10 o 
 -11   9   5      167.43      169.71     24.00 o 
 -10   9   5     1240.39     1116.65     71.46 o 
  -9   9   5     2531.68     2404.67     47.43 o 
  -8   9   5     1025.02      967.74     44.08 o 
  -7   9   5      200.58      221.39     18.18 o 
  -6   9   5     1676.94     1551.76     28.99 o 
  -5   9   5     2071.24     2131.26     38.62 o 
  -4   9   5     3680.91     3727.69     45.63 o 
  -3   9   5     7797.32     8323.07     91.80 o 
  -2   9   5     7030.13     7169.19     80.00 o 
  -1   9   5     9641.34     9511.03    111.34 o 
   0   9   5     5402.63     5354.49     60.86 o 
   1   9   5     3922.27     3798.13     48.68 o 
   2   9   5     3128.33     2861.30     63.81 o 
   3   9   5     4012.24     3936.14     57.53 o 
   4   9   5     4351.47     4232.66     61.97 o 
   5   9   5     1787.25     1792.72     37.09 o 
   6   9   5      980.67     1019.00     27.29 o 
   7   9   5     4514.64     4350.47     80.77 o 
   8   9   5     1559.23     1449.31     43.53 o 
   9   9   5     4890.46     4861.26     83.31 o 
  10   9   5     2833.44     2634.10     54.41 o 
  11   9   5     3708.74     3676.39     82.45 o 
  12   9   5     2355.37     2205.67     59.95 o 
  13   9   5     1392.36     1345.09     47.41 o 
  14   9   5     5295.48     5298.07    126.94 o 
  15   9   5      543.35      627.10     44.93 o 
 -16  10   5      890.48     1057.87     85.38 o 
 -15  10   5      967.06      980.78     52.96 o 
 -14  10   5      306.64      320.84     34.05 o 
 -13  10   5     5631.26     5619.06    143.74 o 
 -12  10   5     1639.33     1716.16     68.44 o 
 -11  10   5     5759.83     5634.58    139.58 o 
 -10  10   5      401.51      385.72     23.24 o 
  -9  10   5       78.90       92.89     15.40 o 
  -8  10   5      718.50      693.95     35.84 o 
  -7  10   5     2293.00     2253.81     44.13 o 
  -6  10   5     5855.51     5654.31     72.03 o 
  -5  10   5     3875.38     3693.28     46.29 o 
  -4  10   5     3878.80     3744.90     46.45 o 
  -3  10   5     3566.92     3499.52     43.74 o 
  -2  10   5     2588.00     2433.26     35.20 o 
  -1  10   5     4672.32     4617.04     58.81 o 
   0  10   5    12234.58    12012.43    139.48 o 
   1  10   5     6706.40     6771.71     91.12 o 
   2  10   5    17892.32    18105.78    228.37 o 
   3  10   5      286.56      307.07     15.06 o 
   4  10   5     8206.18     7986.21    108.03 o 
   5  10   5       23.89       26.57      9.99 o 
   6  10   5      353.52      332.47     22.30 o 
   7  10   5      148.46      160.09     14.36 o 
   8  10   5     3576.05     3454.09     63.88 o 
   9  10   5     1803.94     1635.11     40.12 o 
  10  10   5     3270.43     3143.67     62.00 o 
  11  10   5      666.56      684.05     55.12 o 
  12  10   5     1332.80     1277.13     46.86 o 
  13  10   5      350.69      337.44     27.36 o 
  14  10   5     1878.85     1914.44     59.63 o 
  15  10   5      315.48      356.94     55.57 o 
 -15  11   5      330.68      317.96     36.77 o 
 -14  11   5      275.57      281.21     33.43 o 
 -13  11   5      219.04      230.34     30.56 o 
 -12  11   5     2114.00     2037.64     71.38 o 
 -11  11   5     3163.18     2906.09     87.56 o 
 -10  11   5     6585.39     6659.45    158.43 o 
  -9  11   5     6527.08     6588.74    123.65 o 
  -8  11   5      437.68      406.16     42.16 o 
  -7  11   5     1506.14     1497.80     34.44 o 
  -6  11   5      758.61      784.71     19.40 o 
  -5  11   5     1039.86     1024.32     19.76 o 
  -4  11   5     5383.07     5333.53     63.21 o 
  -3  11   5     2423.39     2146.59     30.66 o 
  -2  11   5     2235.85     2131.71     34.80 o 
  -1  11   5     6658.53     6549.55     80.80 o 
   0  11   5    12089.87    12057.72    154.15 o 
   1  11   5     8827.35     9030.34    133.96 o 
   2  11   5    15271.55    15296.65    195.41 o 
   3  11   5     7581.08     7792.90    105.77 o 
   4  11   5     5583.95     5069.12    117.87 o 
   5  11   5      625.55      614.92     20.13 o 
   6  11   5     2206.47     2193.19     45.14 o 
   7  11   5     5949.85     5662.04     93.66 o 
   8  11   5      380.12      375.13     19.75 o 
   9  11   5     4796.24     4649.32     82.23 o 
  10  11   5      102.13       95.78     15.21 o 
  11  11   5     2490.56     2376.56     79.19 o 
  12  11   5      857.54      858.52     38.35 o 
  13  11   5     1276.26     1304.11     48.14 o 
  14  11   5     2387.89     2496.21     70.27 o 
 -15  12   5     1309.05     1437.46     65.34 o 
 -14  12   5      499.22      496.92     44.51 o 
 -13  12   5     4600.85     4726.13    129.00 o 
 -12  12   5       90.32      101.14     39.89 o 
 -11  12   5     2669.97     2595.61     81.93 o 
 -10  12   5     3567.60     3644.17    101.41 o 
  -9  12   5     1631.23     1460.50     43.43 o 
  -8  12   5     5861.56     5824.40    111.40 o 
  -7  12   5      419.86      401.32     30.30 o 
  -6  12   5     4795.18     4544.39    105.96 o 
  -5  12   5      384.52      330.06     11.98 o 
  -4  12   5     2527.05     2523.20     35.54 o 
  -3  12   5     3506.94     3295.35     43.03 o 
  -2  12   5      737.11      702.37     21.43 o 
  -1  12   5     3155.20     2955.92     42.64 o 
   0  12   5     8628.22     8717.66    130.70 o 
   1  12   5      753.95      725.56     23.59 o 
   2  12   5     3770.47     3558.98    110.82 o 
   3  12   5     8079.62     7829.01    138.29 o 
   4  12   5     5928.38     5544.57    129.76 o 
   5  12   5     2607.91     2366.76     42.71 o 
   6  12   5      275.90      258.58     16.79 o 
   7  12   5     1585.61     1515.20     37.57 o 
   8  12   5       15.70      -10.45     11.37 o 
   9  12   5       25.80       17.76     13.28 o 
  10  12   5     1310.00     1307.43     56.00 o 
  11  12   5     1376.45     1376.84     42.79 o 
  12  12   5      315.88      278.32     26.30 o 
  13  12   5     1219.48     1182.47     46.60 o 
  14  12   5      641.44      635.44     70.54 o 
 -14  13   5     1216.85     1255.32     60.51 o 
 -13  13   5      264.11      304.05     35.83 o 
 -12  13   5     3588.87     3497.80    136.47 o 
 -11  13   5      139.27      130.45     26.06 o 
 -10  13   5     3226.54     3381.85    108.47 o 
  -9  13   5     1031.80      934.32     45.53 o 
  -8  13   5      105.12       99.91     16.42 o 
  -7  13   5     5882.05     5660.93     93.49 o 
  -6  13   5     4356.23     4067.10     65.36 o 
  -5  13   5     1222.84     1168.90     29.21 o 
  -4  13   5     9817.41     9541.73    107.46 o 
  -3  13   5      841.36      791.35     19.71 o 
  -2  13   5     2703.88     2598.49     74.40 o 
  -1  13   5     5098.64     5120.35     83.40 o 
   0  13   5     3006.95     3033.50     59.40 o 
   1  13   5     5005.59     5115.70     84.02 o 
   2  13   5    10194.88    10019.25    150.21 o 
   3  13   5     4767.52     4729.51     79.72 o 
   4  13   5     3419.55     3286.02     60.88 o 
   5  13   5       12.68        7.48     12.25 o 
   6  13   5     1902.54     1808.71     41.60 o 
   7  13   5     4910.68     4890.19    101.46 o 
   8  13   5      688.79      656.72     26.88 o 
   9  13   5     6737.17     6616.74    110.98 o 
  10  13   5       22.28       19.86     14.41 o 
  11  13   5     1676.03     1607.57     51.99 o 
  12  13   5      286.95      277.68     26.81 o 
  13  13   5      490.98      462.37     33.11 o 
 -13  14   5     2721.82     2966.85     96.91 o 
 -12  14   5      974.04     1007.63     58.51 o 
 -11  14   5     1800.90     1871.17     70.03 o 
 -10  14   5     2293.76     2266.99     75.59 o 
  -9  14   5     1256.82     1258.78    114.49 o 
  -8  14   5     2289.52     2337.84    148.09 o 
  -7  14   5      954.43     1015.41     36.04 o 
  -6  14   5     1523.49     1498.32     36.94 o 
  -5  14   5     5045.97     4839.03     76.53 o 
  -4  14   5      224.14      204.24     12.36 o 
  -3  14   5     6512.45     6468.55     82.76 o 
  -2  14   5     3026.13     2866.86     62.98 o 
  -1  14   5     1645.89     1571.60     36.62 o 
   0  14   5     9154.99     9305.25    141.00 o 
   1  14   5     6427.45     5851.37    149.29 o 
   2  14   5     6701.88     6485.54    104.07 o 
   3  14   5     1869.20     1665.37     39.34 o 
   4  14   5     1700.43     1580.65     38.58 o 
   5  14   5      334.20      306.02     21.86 o 
   6  14   5     1041.84      990.90     36.04 o 
   7  14   5      347.82      311.07     23.06 o 
   8  14   5     3141.72     3196.00     65.90 o 
   9  14   5      210.27      199.28     19.30 o 
  10  14   5     4463.10     4488.93     84.44 o 
  11  14   5      497.93      514.47     27.20 o 
  12  14   5      653.36      676.35     38.00 o 
  13  14   5     1181.30     1240.67     49.87 o 
 -13  15   5      303.78      291.55     37.09 o 
 -12  15   5     2307.94     2372.19    140.67 o 
 -11  15   5      474.59      416.44     36.72 o 
 -10  15   5     1300.63     1400.63     58.79 o 
  -9  15   5     1151.20     1225.93     52.95 o 
  -8  15   5      273.85      276.78     28.88 o 
  -7  15   5     5132.42     4974.10    125.00 o 
  -6  15   5     3709.39     3497.36     64.99 o 
  -5  15   5      746.97      723.91     24.64 o 
  -4  15   5     5853.29     5630.27     92.87 o 
  -3  15   5      133.46      117.40     14.18 o 
  -2  15   5     3777.77     3721.32    101.30 o 
  -1  15   5     7971.06     8147.09    126.53 o 
   0  15   5     1847.27     1791.14     41.15 o 
   1  15   5    11177.88    11507.54    172.25 o 
   2  15   5     1145.27     1131.84     32.68 o 
   3  15   5     3205.83     3214.68     61.67 o 
   4  15   5     1404.35     1404.24     37.05 o 
   5  15   5      558.91      526.98     31.88 o 
   6  15   5     2841.91     2584.00     63.29 o 
   7  15   5     4682.96     4648.18    121.64 o 
   8  15   5     1125.77     1141.77     41.63 o 
   9  15   5     4195.69     4024.25     89.97 o 
  10  15   5     1045.89      964.54     40.93 o 
  11  15   5     2660.30     2666.46     61.65 o 
  12  15   5     1265.82     1283.79     50.20 o 
 -12  16   5       32.04        2.97     24.68 o 
 -11  16   5     1967.15     2032.44     75.58 o 
 -10  16   5      510.77      574.75     40.85 o 
  -9  16   5     1391.89     1396.90     93.64 o 
  -8  16   5      451.03      411.30     37.09 o 
  -7  16   5     2550.30     2485.45     94.76 o 
  -6  16   5      349.26      357.84     20.33 o 
  -5  16   5     6734.08     6778.86     98.44 o 
  -4  16   5      339.96      321.42     19.15 o 
  -3  16   5     3747.81     3677.14     78.83 o 
  -2  16   5      202.75      205.89     19.68 o 
  -1  16   5      539.57      529.68     22.99 o 
   0  16   5     2817.34     2687.61     54.35 o 
   1  16   5      183.18      191.21     17.08 o 
   2  16   5     7468.25     7350.37    118.37 o 
   3  16   5      661.83      698.48     27.07 o 
   4  16   5     2045.20     1988.34     46.48 o 
   5  16   5      732.86      714.09     28.30 o 
   6  16   5     2091.16     2043.72     56.13 o 
   7  16   5      305.26      294.75     24.86 o 
   8  16   5     4648.60     4497.66     97.80 o 
   9  16   5      508.16      469.27     30.25 o 
  10  16   5     4767.78     4859.56    106.07 o 
  11  16   5       62.61       91.06     22.51 o 
 -11  17   5       33.19       28.68     25.13 o 
 -10  17   5      189.97      228.18     51.79 o 
  -9  17   5     1493.91     1640.91     64.72 o 
  -8  17   5        1.54      -11.40     19.74 o 
  -7  17   5     3107.35     3112.68     91.93 o 
  -6  17   5     2154.73     2053.88     99.66 o 
  -5  17   5      281.85      293.91     23.03 o 
  -4  17   5     5074.30     4913.40     99.47 o 
  -3  17   5      486.46      498.74     27.00 o 
  -2  17   5     4360.83     4244.94     89.46 o 
  -1  17   5     2936.69     3105.75     71.74 o 
   0  17   5     1249.49     1207.38     40.83 o 
   1  17   5     3548.07     3842.69     71.69 o 
   2  17   5       25.47       37.18     13.80 o 
   3  17   5      311.76      316.09     20.59 o 
   4  17   5     2141.18     2173.02     50.14 o 
   5  17   5      431.33      385.04     22.89 o 
   6  17   5     1725.70     1775.80     63.04 o 
   7  17   5     2407.41     2381.04     63.77 o 
   8  17   5      994.85     1005.71     42.13 o 
   9  17   5      890.02      879.33     55.81 o 
  10  17   5      398.80      453.09     37.71 o 
 -10  18   5      813.54      931.62     71.66 o 
  -9  18   5     1031.02     1060.95     76.14 o 
  -8  18   5      687.99      700.12     62.99 o 
  -7  18   5     1057.01     1082.79     74.74 o 
  -6  18   5     2824.29     2820.62    124.29 o 
  -5  18   5     4277.54     4294.33    172.72 o 
  -4  18   5     1477.66     1564.44     97.42 o 
  -3  18   5     2716.33     2767.63     67.51 o 
  -2  18   5     1945.56     1986.10     55.16 o 
  -1  18   5     1073.66     1094.26     40.48 o 
   0  18   5      944.73      933.65     37.58 o 
   1  18   5      947.68      933.57     42.95 o 
   2  18   5     5215.72     5178.31     91.96 o 
   3  18   5      902.60      868.01     31.98 o 
   4  18   5     2238.65     2289.14     53.02 o 
   5  18   5     2463.81     2517.00     56.56 o 
   6  18   5      316.72      323.53     26.87 o 
   7  18   5      782.35      682.06     57.44 o 
   8  18   5     2241.25     2253.31     74.00 o 
   9  18   5      377.94      396.37     30.69 o 
  -9  19   5     2087.36     2461.74    122.05 o 
  -8  19   5       91.45      162.92     42.27 o 
  -7  19   5      739.20      635.73     61.31 o 
  -6  19   5     2125.90     2117.98    107.49 o 
  -5  19   5     1594.39     1483.09     87.62 o 
  -4  19   5     4486.06     4254.59    279.65 o 
  -3  19   5      495.21      428.59     35.31 o 
  -2  19   5     1235.72     1363.17     46.23 o 
  -1  19   5      136.99      209.08     26.58 o 
   0  19   5      665.36      672.16     40.26 o 
   1  19   5     1584.35     1582.87     50.72 o 
   2  19   5     2044.67     1926.59     56.76 o 
   3  19   5     1665.89     1647.37     44.68 o 
   4  19   5     1252.86     1156.75     37.87 o 
   5  19   5       17.23       10.70     15.34 o 
   6  19   5      775.41      768.05     37.98 o 
   7  19   5     1474.05     1497.98     64.98 o 
   8  19   5      388.67      378.64     30.45 o 
  -7  20   5      223.07      216.39     46.47 o 
  -6  20   5     2262.83     2138.14    110.85 o 
  -5  20   5      131.12      115.61     38.63 o 
  -4  20   5      523.82      549.97     61.17 o 
  -3  20   5     1072.37     1114.76     54.10 o 
  -2  20   5     1032.60     1191.94     90.84 o 
  -1  20   5       82.71      121.35     27.81 o 
   0  20   5      722.30      771.68     37.69 o 
   1  20   5      453.99      502.76     35.37 o 
   2  20   5      208.80      187.92     24.78 o 
   3  20   5     1421.39     1507.64     51.71 o 
   4  20   5      306.92      310.90     28.40 o 
   5  20   5     4549.87     4856.95     92.32 o 
   6  20   5      185.86      221.96     49.41 o 
  -5  21   5     1171.94     1335.01     88.18 o 
  -4  21   5     2996.40     2767.15    131.01 o 
  -3  21   5     1469.60     1853.61     72.64 o 
  -2  21   5      675.52      667.99     45.33 o 
  -1  21   5      381.38      395.81     39.28 o 
   0  21   5     1220.81     1312.92     61.25 o 
   1  21   5     1065.58      982.40     44.35 o 
   2  21   5      489.35      491.87     33.32 o 
   3  21   5     2939.42     3041.35     79.24 o 
   4  21   5     1158.39     1133.05     47.12 o 
  -5 -21   6      979.62     1013.92     78.38 o 
  -4 -21   6      230.67      220.59     47.59 o 
  -3 -21   6      513.50      590.59    103.44 o 
  -2 -21   6       11.70       23.12     41.15 o 
  -1 -21   6      368.37      356.55     33.54 o 
   0 -21   6      102.60      140.78     26.18 o 
   1 -21   6      296.15      323.59     32.46 o 
   2 -21   6      202.95      229.00     32.61 o 
   3 -21   6      480.32      457.46     37.89 o 
   4 -21   6      307.83      371.18     35.50 o 
  -7 -20   6     1293.51     1360.26     86.36 o 
  -6 -20   6      295.68      287.25     33.34 o 
  -5 -20   6      835.76      793.35     45.98 o 
  -4 -20   6      634.75      668.48     64.10 o 
  -3 -20   6      815.58      903.74     46.61 o 
  -2 -20   6       32.73       34.84     27.99 o 
  -1 -20   6      102.85      132.83     34.57 o 
   0 -20   6      145.61      151.97     25.83 o 
   1 -20   6     1310.11     1298.73     55.92 o 
   2 -20   6      361.17      385.58     33.35 o 
   3 -20   6      542.94      527.00     38.19 o 
   4 -20   6      655.72      798.03     45.25 o 
   5 -20   6      712.28      793.83     46.51 o 
   6 -20   6      722.87      755.49     66.90 o 
  -9 -19   6      358.84      423.13     38.54 o 
  -8 -19   6      168.68      168.29     28.61 o 
  -7 -19   6      639.48      600.12     40.92 o 
  -6 -19   6      130.02      147.23     27.46 o 
  -5 -19   6     1091.31     1138.49     72.92 o 
  -4 -19   6      230.76      279.81     23.89 o 
  -3 -19   6       32.13       37.49     19.77 o 
  -2 -19   6       80.54       94.10     21.71 o 
  -1 -19   6      670.53      583.71     63.83 o 
   0 -19   6      172.19      190.01     25.93 o 
   1 -19   6      102.73       66.82     21.96 o 
   2 -19   6      624.41      726.17     41.93 o 
   3 -19   6      275.71      244.75     29.07 o 
   4 -19   6     1320.34     1333.72     55.84 o 
   5 -19   6      640.71      699.19     42.58 o 
   6 -19   6      690.80      701.32     43.94 o 
   7 -19   6     1589.85     1774.49     69.38 o 
   8 -19   6      537.78      536.56     41.25 o 
 -10 -18   6       24.04       31.89     18.69 o 
  -9 -18   6      274.93      249.32     25.29 o 
  -8 -18   6       79.09      100.64     31.07 o 
  -7 -18   6      955.86      968.36     49.16 o 
  -6 -18   6      518.87      495.06     64.94 o 
  -5 -18   6      443.30      493.03     28.08 o 
  -4 -18   6     1094.16     1128.17     40.64 o 
  -3 -18   6      508.66      525.37     27.95 o 
  -2 -18   6      449.09      432.09     33.87 o 
  -1 -18   6       18.03       30.41     33.17 o 
   0 -18   6      528.42      502.24     33.95 o 
   1 -18   6      269.25      254.68     27.12 o 
   2 -18   6     1667.57     1745.75     75.16 o 
   3 -18   6      216.62      205.64     42.83 o 
   4 -18   6     1748.95     1742.10     63.88 o 
   5 -18   6      220.03      247.36     48.43 o 
   6 -18   6      404.54      331.05     32.13 o 
   7 -18   6       74.64       67.86     23.75 o 
   8 -18   6       95.59       90.00     23.71 o 
   9 -18   6      449.93      463.54     39.33 o 
 -11 -17   6      126.05      131.93     26.71 o 
 -10 -17   6      804.33      834.33     51.37 o 
  -9 -17   6      133.21      139.55     26.36 o 
  -8 -17   6      559.41      498.06     28.59 o 
  -7 -17   6     1198.21     1205.30     41.73 o 
  -6 -17   6      401.30      416.44     73.62 o 
  -5 -17   6      205.18      195.95     20.46 o 
  -4 -17   6      140.34      173.94     52.21 o 
  -3 -17   6      134.43      140.75     18.14 o 
  -2 -17   6      814.93      793.70     32.26 o 
  -1 -17   6      166.40      160.88     23.56 o 
   0 -17   6      768.94      756.14     39.48 o 
   1 -17   6       48.29       35.64     18.50 o 
   2 -17   6      320.61      363.50     29.88 o 
   3 -17   6      160.69      147.26     22.75 o 
   4 -17   6      624.18      665.17     64.66 o 
   5 -17   6      478.00      445.87     32.86 o 
   6 -17   6     1600.13     1504.43     47.34 o 
   7 -17   6     1087.80     1145.47     52.70 o 
   8 -17   6     1002.58      799.79     45.89 o 
   9 -17   6      675.72      697.14     44.58 o 
  10 -17   6      221.86      209.69     32.29 o 
 -12 -16   6      729.77      907.29     50.27 o 
 -11 -16   6      485.42      547.00     38.89 o 
 -10 -16   6      752.70      792.62     38.50 o 
  -9 -16   6       47.93       65.37     18.20 o 
  -8 -16   6      417.92      385.39     25.60 o 
  -7 -16   6      354.99      358.41     24.60 o 
  -6 -16   6     1718.76     1587.04     58.07 o 
  -5 -16   6      185.86      189.61     24.95 o 
  -4 -16   6      616.63      632.99     42.61 o 
  -3 -16   6      688.58      686.69     30.29 o 
  -2 -16   6      937.11      922.10     33.20 o 
  -1 -16   6     1261.27     1296.77     47.00 o 
   0 -16   6     2157.73     2078.69     65.90 o 
   1 -16   6     1506.09     1424.61     78.94 o 
   2 -16   6      711.76      738.65     39.09 o 
   3 -16   6      139.29      147.42     21.82 o 
   4 -16   6      146.18      130.00     34.85 o 
   5 -16   6     1174.22     1093.75     46.99 o 
   6 -16   6      203.00      195.74     20.31 o 
   7 -16   6      524.21      495.12     35.73 o 
   8 -16   6      186.24      192.36     28.22 o 
   9 -16   6     1063.88     1107.08     96.30 o 
  10 -16   6      527.10      554.93     41.32 o 
  11 -16   6      303.27      335.17     61.03 o 
 -13 -15   6       79.63       68.67     24.49 o 
 -12 -15   6      740.90      794.14     45.23 o 
 -11 -15   6      707.52      744.41     43.05 o 
 -10 -15   6     1268.34     1192.59     42.67 o 
  -9 -15   6      171.77      188.22     20.81 o 
  -8 -15   6      945.26      919.49     35.28 o 
  -7 -15   6      276.81      237.63     20.75 o 
  -6 -15   6      987.42      899.26     42.75 o 
  -5 -15   6     1494.57     1452.00     52.93 o 
  -4 -15   6      144.43      131.04     18.48 o 
  -3 -15   6     1415.08     1410.40     50.06 o 
  -2 -15   6       45.97       36.31     11.55 o 
  -1 -15   6     1227.32     1285.70     35.59 o 
   0 -15   6      263.59      263.77     19.31 o 
   1 -15   6      501.43      439.44     53.47 o 
   2 -15   6      373.10      359.85     27.69 o 
   3 -15   6     1750.85     1749.24    127.23 o 
   4 -15   6      505.36      425.34     29.73 o 
   5 -15   6       94.59       86.85     19.28 o 
   6 -15   6      862.67      742.96     31.76 o 
   7 -15   6      515.68      555.48     35.98 o 
   8 -15   6      977.29      979.16     48.54 o 
   9 -15   6     1433.94     1320.28     56.75 o 
  10 -15   6      630.27      590.48     40.83 o 
  11 -15   6     1002.96     1056.09     61.17 o 
  12 -15   6      333.16      400.62     37.26 o 
 -13 -14   6      729.83      709.87     44.52 o 
 -12 -14   6      590.26      517.15     41.71 o 
 -11 -14   6      385.23      416.83     43.95 o 
 -10 -14   6      429.46      417.16     26.38 o 
  -9 -14   6      103.94       92.29     17.87 o 
  -8 -14   6     1088.84     1108.44     45.49 o 
  -7 -14   6      164.48      184.99     20.31 o 
  -6 -14   6     1219.78     1157.70     46.70 o 
  -5 -14   6      411.88      482.46     30.70 o 
  -4 -14   6      349.55      317.21     25.76 o 
  -3 -14   6     1479.97     1514.67     41.88 o 
  -2 -14   6     1522.45     1458.41     62.03 o 
  -1 -14   6     3316.77     3336.28     60.26 o 
   0 -14   6     3139.60     3224.84     76.77 o 
   1 -14   6     3475.13     3571.70     74.42 o 
   2 -14   6      702.83      631.20     49.27 o 
   3 -14   6       80.32       76.63     27.85 o 
   4 -14   6       10.59       13.46     16.23 o 
   5 -14   6     3561.08     3306.14    137.17 o 
   6 -14   6     1392.97     1294.54     40.39 o 
   7 -14   6     1542.34     1397.57     54.21 o 
   8 -14   6      200.65      234.02     27.32 o 
   9 -14   6       96.17       78.54     22.68 o 
  10 -14   6      835.48      852.41     76.28 o 
  11 -14   6      143.17      104.02     25.59 o 
  12 -14   6     3264.44     3301.95    100.45 o 
 -14 -13   6      287.83      288.61     34.16 o 
 -13 -13   6      173.75      141.47     26.41 o 
 -12 -13   6     1795.23     1673.57     63.43 o 
 -11 -13   6     1807.94     1725.74     62.73 o 
 -10 -13   6     3969.46     3685.95     81.11 o 
  -9 -13   6     1120.45     1243.09     63.43 o 
  -8 -13   6      501.89      418.15     28.06 o 
  -7 -13   6      445.14      477.05     23.52 o 
  -6 -13   6     1035.52     1006.57     52.21 o 
  -5 -13   6     1690.77     1580.11     52.89 o 
  -4 -13   6      950.09      952.35     50.25 o 
  -3 -13   6     2108.41     2009.25     48.49 o 
  -2 -13   6      860.84      879.33     29.83 o 
  -1 -13   6      203.13      194.31     16.00 o 
   0 -13   6      898.50      955.93     26.80 o 
   1 -13   6     1788.35     1727.49     53.38 o 
   2 -13   6     4140.56     3940.37     79.23 o 
   3 -13   6     4070.04     4134.27     82.24 o 
   4 -13   6     1662.97     1623.34     77.82 o 
   5 -13   6      594.06      570.54     35.13 o 
   6 -13   6      448.65      438.34     23.50 o 
   7 -13   6      139.68      111.09     21.11 o 
   8 -13   6      185.73      164.33     27.99 o 
   9 -13   6      644.94      720.73     40.87 o 
  10 -13   6       19.63       19.12     19.52 o 
  11 -13   6      914.40      990.81     49.52 o 
  12 -13   6       70.04       63.07     23.35 o 
  13 -13   6      833.30      872.44     49.97 o 
 -15 -12   6      126.22      152.61     31.29 o 
 -14 -12   6      466.62      487.87     38.77 o 
 -13 -12   6      594.17      509.12     38.25 o 
 -12 -12   6       10.95       -1.92     17.39 o 
 -11 -12   6      847.62      883.82     44.21 o 
 -10 -12   6     1417.43     1390.68     48.62 o 
  -9 -12   6     4055.07     3899.30     81.98 o 
  -8 -12   6     2915.19     3004.36     56.92 o 
  -7 -12   6      413.56      391.28     18.95 o 
  -6 -12   6     1026.67      916.66     44.24 o 
  -5 -12   6      822.02      712.00     33.73 o 
  -4 -12   6      261.69      213.80     21.00 o 
  -3 -12   6      630.10      676.26     89.30 o 
  -2 -12   6     1327.97     1439.71     55.99 o 
  -1 -12   6     1916.10     1734.93     75.97 o 
   0 -12   6     1996.44     2018.66     40.22 o 
   1 -12   6      673.49      757.57     35.03 o 
   2 -12   6     6310.91     6344.66    115.55 o 
   3 -12   6     5044.60     5133.00     96.95 o 
   4 -12   6     1500.81     1450.45     39.70 o 
   5 -12   6     1707.70     1597.61     68.03 o 
   6 -12   6     1309.89     1267.60     52.31 o 
   7 -12   6     1681.82     1633.99     48.82 o 
   8 -12   6      280.95      285.30     26.87 o 
   9 -12   6      340.52      308.59     28.52 o 
  10 -12   6      373.64      416.45     35.83 o 
  11 -12   6     1582.12     1540.76     60.94 o 
  12 -12   6     2185.69     2065.68     73.14 o 
  13 -12   6     1233.15     1339.69     59.78 o 
  14 -12   6      396.66      360.16     36.41 o 
 -15 -11   6      237.14      258.29     39.19 o 
 -14 -11   6     1013.74     1076.06     52.64 o 
 -13 -11   6      466.71      457.82     36.25 o 
 -12 -11   6      901.29      885.03     45.52 o 
 -11 -11   6     2179.75     2190.02     70.56 o 
 -10 -11   6      963.82      812.23     33.15 o 
  -9 -11   6        6.37        4.90     11.23 o 
  -8 -11   6     1365.39     1441.77     55.88 o 
  -7 -11   6     4531.56     4209.54     86.39 o 
  -6 -11   6      276.06      247.69     21.94 o 
  -5 -11   6     1176.65     1141.35     41.27 o 
  -4 -11   6     1488.24     1357.03     45.57 o 
  -3 -11   6      825.73      842.70     36.39 o 
  -2 -11   6     1885.97     1742.19     44.77 o 
  -1 -11   6      413.11      442.29     22.10 o 
   0 -11   6    10507.31    10886.09    183.24 o 
   1 -11   6     2880.62     2862.36     50.58 o 
   2 -11   6     4587.83     4657.82     74.63 o 
   3 -11   6     5878.07     5829.26    160.18 o 
   4 -11   6       30.23       24.18     11.72 o 
   5 -11   6       92.37       57.80     12.80 o 
   6 -11   6     2336.38     2206.45     44.92 o 
   7 -11   6     2978.20     2919.04     93.70 o 
   8 -11   6       59.68       73.09     17.21 o 
   9 -11   6     2635.15     2534.19     77.40 o 
  10 -11   6      855.71      756.83     41.15 o 
  11 -11   6     2049.04     2115.15     71.15 o 
  12 -11   6      664.88      653.32     40.63 o 
  13 -11   6     2321.33     2527.22     83.13 o 
  14 -11   6      146.99      190.30     30.09 o 
 -15 -10   6      761.92      715.78     44.52 o 
 -14 -10   6      832.97      831.36     46.56 o 
 -13 -10   6      684.37      619.12     39.49 o 
 -12 -10   6      577.93      638.85     78.52 o 
 -11 -10   6     4066.25     3816.68    101.24 o 
 -10 -10   6     4211.03     4145.42     90.10 o 
  -9 -10   6     2580.53     2502.82     49.49 o 
  -8 -10   6      458.36      441.87     19.39 o 
  -7 -10   6     1534.16     1603.94     47.72 o 
  -6 -10   6     1798.82     1726.44     39.15 o 
  -5 -10   6     3429.68     3370.14     67.05 o 
  -4 -10   6     5274.36     5062.25    114.28 o 
  -3 -10   6     6797.35     7142.74    227.45 o 
  -2 -10   6    12298.98    12646.02    210.70 o 
  -1 -10   6      520.82      599.10     29.77 o 
   0 -10   6     1707.14     1718.26     45.66 o 
   1 -10   6     3072.48     3231.81     54.47 o 
   2 -10   6     7979.86     8250.63    121.61 o 
   3 -10   6     2711.60     2778.99     48.05 o 
   4 -10   6     5332.41     5393.32     99.06 o 
   5 -10   6     1205.63     1154.26     76.53 o 
   6 -10   6     1055.32     1061.46     28.10 o 
   7 -10   6      237.75      227.85     19.84 o 
   8 -10   6     3809.78     3627.48    129.01 o 
   9 -10   6     2534.99     2492.57     59.99 o 
  10 -10   6     1444.36     1431.78     43.69 o 
  11 -10   6     1478.53     1500.89    103.58 o 
  12 -10   6      574.21      533.22     37.21 o 
  13 -10   6      381.54      420.65     35.61 o 
  14 -10   6      369.80      386.16     35.83 o 
  15 -10   6      632.77      666.68     44.54 o 
 -16  -9   6     2342.17     2424.79     84.70 o 
 -15  -9   6       95.21       92.84     27.41 o 
 -14  -9   6     1146.06     1230.11     75.72 o 
 -13  -9   6      158.89      185.16     67.18 o 
 -12  -9   6      429.34      391.53     31.36 o 
 -11  -9   6      663.54      615.71     50.64 o 
 -10  -9   6      203.24      199.90     15.32 o 
  -9  -9   6     4562.78     4421.86     74.53 o 
  -8  -9   6     1620.35     1626.08     59.60 o 
  -7  -9   6     3992.16     3823.31     85.13 o 
  -6  -9   6      444.86      427.42     17.04 o 
  -5  -9   6     4285.32     4356.06     81.18 o 
  -4  -9   6     4502.35     4528.28     82.92 o 
  -3  -9   6     8143.18     8623.99    179.19 o 
  -2  -9   6     6921.89     7312.11    126.52 o 
  -1  -9   6     3691.90     3793.92     70.86 o 
   0  -9   6      173.49      146.69      8.81 o 
   1  -9   6      606.82      656.67     16.61 o 
   2  -9   6      170.56      155.94     17.82 o 
   3  -9   6     2345.67     2272.79     40.12 o 
   4  -9   6      679.39      713.11     24.74 o 
   5  -9   6     2269.24     2359.34     44.64 o 
   6  -9   6     1650.43     1617.86     47.84 o 
   7  -9   6     1357.22     1361.59     32.36 o 
   8  -9   6     2390.99     2492.93     62.71 o 
   9  -9   6     1293.56     1276.62     39.76 o 
  10  -9   6     5981.81     6277.68    123.03 o 
  11  -9   6     2480.74     2508.63     75.12 o 
  12  -9   6      891.68      925.19     61.16 o 
  13  -9   6     1078.65     1269.75     54.73 o 
  14  -9   6       60.46       81.40     24.13 o 
  15  -9   6      318.57      383.11     36.01 o 
 -16  -8   6      949.58      941.81     52.70 o 
 -15  -8   6      826.55      809.28     47.60 o 
 -14  -8   6      300.36      317.54     31.97 o 
 -13  -8   6     2224.75     2262.28     73.91 o 
 -12  -8   6     2227.91     2198.03     71.10 o 
 -11  -8   6     6784.88     6479.65    121.01 o 
 -10  -8   6     3544.01     3394.73     71.32 o 
  -9  -8   6     2254.60     2107.05     42.46 o 
  -8  -8   6     2244.64     2082.69    117.09 o 
  -7  -8   6     1842.50     1768.95     45.99 o 
  -6  -8   6     2160.96     1970.29     37.78 o 
  -5  -8   6    12671.92    13313.71    188.27 o 
  -4  -8   6     6757.50     6998.55    119.83 o 
  -3  -8   6     7417.89     7874.58    132.31 o 
  -2  -8   6     2257.38     2366.18     46.75 o 
  -1  -8   6     1439.81     1377.99     26.96 o 
   0  -8   6    12374.05    13096.20    183.53 o 
   1  -8   6     6720.35     6804.12     98.21 o 
   2  -8   6    18708.59    19159.25    266.38 o 
   3  -8   6     1564.16     1394.97     27.49 o 
   4  -8   6     3312.78     3136.30     51.04 o 
   5  -8   6     2465.06     2268.67     42.54 o 
   6  -8   6     1797.68     1699.94     35.43 o 
   7  -8   6     2549.12     2523.59     47.48 o 
   8  -8   6    21161.99    21169.16    407.31 o 
   9  -8   6     1306.38     1227.24     73.64 o 
  10  -8   6     7127.20     7222.33    134.88 o 
  11  -8   6      290.43      273.27     22.35 o 
  12  -8   6     2215.81     2190.75     58.11 o 
  13  -8   6      278.47      317.74     24.77 o 
  14  -8   6     1450.85     1552.78     76.84 o 
  15  -8   6     1659.09     1802.02     56.56 o 
 -16  -7   6     2049.61     2159.56     77.99 o 
 -15  -7   6      197.04      180.57     35.69 o 
 -14  -7   6     1684.57     1687.76     64.23 o 
 -13  -7   6      182.68      207.26     27.22 o 
 -12  -7   6     1911.68     1888.76     50.25 o 
 -11  -7   6     4132.60     3796.68     78.54 o 
 -10  -7   6      880.44      912.87     32.86 o 
  -9  -7   6     2559.64     2604.44     48.27 o 
  -8  -7   6      189.30      192.39     12.42 o 
  -7  -7   6       62.03       72.21      7.76 o 
  -6  -7   6     3943.02     4105.35     76.49 o 
  -5  -7   6     3126.10     3143.80     51.95 o 
  -4  -7   6     4166.04     4054.70     74.00 o 
  -3  -7   6    27383.17    30032.79    471.91 o 
  -2  -7   6    11082.54    12482.99    201.25 o 
  -1  -7   6     5836.17     6888.48    100.18 o 
   0  -7   6     2983.39     3571.24     54.95 o 
   2  -7   6     1535.41     1605.44     29.59 o 
   3  -7   6     6556.45     6916.84    100.77 o 
   4  -7   6     3335.87     3435.19     64.28 o 
   5  -7   6     1660.07     1812.37     35.54 o 
   6  -7   6     1386.94     1394.38     37.21 o 
   7  -7   6     2070.04     2127.03     41.44 o 
   8  -7   6     1904.51     1800.10     45.52 o 
   9  -7   6     3616.63     3798.56     95.11 o 
  10  -7   6     9706.44    10051.69    187.01 o 
  11  -7   6     3501.39     3616.47    114.21 o 
  12  -7   6     2542.14     2736.96     66.37 o 
  13  -7   6      512.01      558.03     31.11 o 
  14  -7   6      521.40      592.09     31.67 o 
  15  -7   6      517.59      597.78     33.83 o 
  16  -7   6      940.16     1050.51     55.03 o 
 -17  -6   6      338.79      365.34     37.41 o 
 -16  -6   6      546.67      627.89     42.66 o 
 -15  -6   6     1768.83     1777.78     66.51 o 
 -14  -6   6      895.24      902.59     46.71 o 
 -13  -6   6     1949.39     1969.02     81.21 o 
 -12  -6   6     2640.96     2568.19     60.56 o 
 -11  -6   6     1794.18     1756.85     47.18 o 
 -10  -6   6     6848.83     6980.45    108.21 o 
  -9  -6   6     2727.91     2709.23     43.46 o 
  -8  -6   6     3387.03     3274.39     49.36 o 
  -7  -6   6     4149.30     4360.31     61.45 o 
  -6  -6   6     2206.68     2133.70     33.72 o 
  -5  -6   6    17663.20    20411.03    252.39 o 
  -4  -6   6     5558.19     6199.41     91.09 o 
  -3  -6   6    11441.69    12703.19    209.50 o 
  -2  -6   6     2755.67     2301.96     44.22 o 
  -1  -6   6     8347.59     8998.78    127.69 o 
   0  -6   6     4771.41     4069.37     75.31 o 
   1  -6   6    18663.39    21015.21    336.83 o 
   2  -6   6    14294.70    15132.72    210.60 o 
   3  -6   6    15151.05    16211.36    263.30 o 
   4  -6   6     2586.99     2720.24     46.57 o 
   5  -6   6     5001.12     4595.49     89.21 o 
   6  -6   6     1450.51     1368.08     29.74 o 
   7  -6   6      292.36      287.81     15.12 o 
   8  -6   6     7559.76     7193.06    196.33 o 
   9  -6   6     3503.64     3340.32    152.84 o 
  10  -6   6     6855.53     6821.18    126.79 o 
  11  -6   6     6148.52     6156.42    118.43 o 
  12  -6   6     5810.71     5923.40    116.44 o 
  13  -6   6     2085.29     2046.13     56.30 o 
  14  -6   6     3465.77     3699.47     84.72 o 
  15  -6   6     1668.47     1737.67     71.83 o 
  16  -6   6      812.28      938.20     42.40 o 
 -17  -5   6     2299.89     2449.27     84.42 o 
 -16  -5   6      329.93      307.67     33.10 o 
 -15  -5   6       21.23       30.23     22.05 o 
 -14  -5   6      412.95      398.72     25.51 o 
 -13  -5   6     1962.44     1919.58     51.00 o 
 -12  -5   6     5066.11     5001.72    102.59 o 
 -11  -5   6     5039.92     4669.83     78.45 o 
 -10  -5   6     1151.13     1139.08     29.11 o 
  -9  -5   6     5367.56     5198.11     73.12 o 
  -8  -5   6     1040.52      855.14     19.79 o 
  -7  -5   6       91.18      114.12      8.08 o 
  -6  -5   6    13841.90    14503.33    181.96 o 
  -5  -5   6     1848.82     1968.76     30.78 o 
  -4  -5   6    29199.18    31254.81    381.58 o 
  -3  -5   6     3419.86     3175.88     62.42 o 
  -2  -5   6     2517.93     2549.57     47.20 o 
  -1  -5   6     7762.29     8749.26    123.67 o 
   0  -5   6    48716.43    56391.77    812.83 o 
   1  -5   6    12519.27    16038.00    256.77 o 
   2  -5   6    17255.12    18324.22    294.96 o 
   3  -5   6    12234.09    13581.97    191.60 o 
   4  -5   6     8475.32     8824.03    128.20 o 
   5  -5   6      397.67      432.48     16.02 o 
   6  -5   6     3863.65     4054.36     65.61 o 
   7  -5   6     7443.31     8054.19    120.45 o 
   8  -5   6      233.53      232.72     13.45 o 
   9  -5   6     3984.50     4273.49     95.35 o 
  10  -5   6      342.80      392.79     22.56 o 
  11  -5   6      971.69     1052.93     36.34 o 
  12  -5   6     1158.55     1267.44     41.35 o 
  13  -5   6     1908.20     1908.64     53.35 o 
  14  -5   6     1907.72     2084.48     58.39 o 
  15  -5   6     1110.00     1093.40     43.46 o 
  16  -5   6     1012.56     1148.10     45.83 o 
 -17  -4   6      104.13      151.41     29.39 o 
 -16  -4   6      689.47      767.92     45.23 o 
 -15  -4   6     2775.25     2734.86    107.49 o 
 -14  -4   6        2.59        1.00     11.70 o 
 -13  -4   6     1806.13     1864.05     43.04 o 
 -12  -4   6     1320.79     1182.73     32.01 o 
 -11  -4   6      272.03      236.76     15.67 o 
 -10  -4   6    10989.20    10919.53    184.83 o 
  -9  -4   6     1248.04     1228.63     28.91 o 
  -8  -4   6    18107.50    18385.05    315.52 o 
  -7  -4   6     6013.77     6156.12     82.30 o 
  -6  -4   6    10134.15    10542.95    134.04 o 
  -5  -4   6     7036.42     7980.77    102.44 o 
  -4  -4   6    11584.90    12679.89    157.97 o 
  -3  -4   6     3967.68     4129.78     61.14 o 
  -2  -4   6    14840.63    16052.21    253.70 o 
  -1  -4   6     2645.64     3329.79     50.35 o 
   0  -4   6    15635.57    17929.45    275.04 o 
   1  -4   6      523.23      656.42     74.22 o 
   2  -4   6      982.64      980.18     29.64 o 
   3  -4   6    18182.42    18670.50    299.95 o 
   4  -4   6     9692.85    10883.96    155.48 o 
   5  -4   6    24265.97    24943.46    345.81 o 
   6  -4   6     5163.27     5373.75     82.87 o 
   7  -4   6     2226.31     2191.44     49.14 o 
   8  -4   6     6280.25     6422.55     98.94 o 
   9  -4   6      808.80      860.13     30.23 o 
  10  -4   6     2737.53     2726.64     75.07 o 
  11  -4   6     3451.64     3591.44     76.79 o 
  12  -4   6     1992.82     1913.08     51.43 o 
  13  -4   6     2243.84     2264.06     58.99 o 
  14  -4   6      697.33      737.42     47.79 o 
  15  -4   6      616.26      627.22     33.46 o 
  16  -4   6     2754.17     2922.75     76.14 o 
 -17  -3   6      729.57      799.91     48.00 o 
 -16  -3   6      191.46      166.69     22.23 o 
 -15  -3   6      449.49      474.07     23.75 o 
 -14  -3   6      848.39      783.86     28.35 o 
 -13  -3   6     3889.07     3965.60     71.77 o 
 -12  -3   6     4334.36     4089.25    103.37 o 
 -11  -3   6     9419.09     9140.27    138.30 o 
 -10  -3   6     2902.06     2880.25     60.41 o 
  -9  -3   6     3053.05     3066.87     53.61 o 
  -8  -3   6     1707.28     1530.97     32.67 o 
  -7  -3   6     9453.39    10228.98    148.77 o 
  -6  -3   6    30431.62    33263.11    406.67 o 
  -5  -3   6     4823.58     5697.73     74.77 o 
  -4  -3   6    44761.13    49317.04    597.82 o 
  -3  -3   6      831.89      815.40     17.15 o 
  -2  -3   6      867.45      883.00     20.33 o 
  -1  -3   6    15971.23    17672.96    242.55 o 
   0  -3   6    27161.56    31862.22    432.58 o 
   1  -3   6     9780.22    10968.33    176.62 o 
   2  -3   6    41612.93    45048.86    712.96 o 
   3  -3   6     4198.94     4473.86     59.42 o 
   4  -3   6    19771.01    20905.98    257.61 o 
   5  -3   6     1773.57     1906.46     30.28 o 
   6  -3   6     7823.75     7689.45    100.38 o 
   7  -3   6    15044.99    15797.87    223.93 o 
   8  -3   6      619.67      655.40     20.46 o 
   9  -3   6     6987.12     7146.47    144.04 o 
  10  -3   6      672.31      629.23     27.42 o 
  11  -3   6      500.74      421.72     23.08 o 
  12  -3   6       59.18       77.12     15.68 o 
  13  -3   6     5412.40     5456.11    109.92 o 
  14  -3   6     1464.85     1550.53     49.58 o 
  15  -3   6     6305.18     6455.65    129.89 o 
  16  -3   6      374.38      378.62     32.04 o 
 -17  -2   6     1178.83     1196.25     58.41 o 
 -16  -2   6      681.88      727.45     29.66 o 
 -15  -2   6     2337.60     2369.87     53.47 o 
 -14  -2   6      828.02      865.20     29.42 o 
 -13  -2   6     3230.17     2993.24     58.45 o 
 -12  -2   6     5864.79     5437.36    179.67 o 
 -11  -2   6      590.20      544.92     22.11 o 
 -10  -2   6    21137.53    20902.22    625.41 o 
  -9  -2   6      353.73      424.06     24.73 o 
  -8  -2   6     9985.86    10233.08    131.75 o 
  -7  -2   6     5243.30     5311.09     71.70 o 
  -6  -2   6     9380.99     9592.31    122.23 o 
  -5  -2   6    39866.95    43091.08    523.66 o 
  -4  -2   6    29766.47    32927.50    400.91 o 
  -3  -2   6     9988.93    10908.21    152.01 o 
  -2  -2   6    25712.89    29462.73    459.00 o 
  -1  -2   6    18416.29    20859.42    285.34 o 
   0  -2   6    27329.62    32078.00    435.99 o 
   1  -2   6    32918.21    36255.69    696.17 o 
   2  -2   6     3133.00     2993.20     45.79 o 
   3  -2   6    29700.87    32463.20    395.40 o 
   4  -2   6      507.74      430.76     12.59 o 
   5  -2   6     5398.94     5454.51     72.74 o 
   6  -2   6     3820.08     3964.17     55.67 o 
   7  -2   6      477.06      543.16     15.39 o 
   8  -2   6    13068.63    13120.92    188.55 o 
   9  -2   6     2085.50     1960.58     81.24 o 
  10  -2   6     5576.61     5867.60    109.78 o 
  11  -2   6     4505.39     4610.85     91.63 o 
  12  -2   6     1253.51     1319.33     74.18 o 
  13  -2   6      991.10     1005.24     37.52 o 
  14  -2   6     3082.60     3102.96    131.28 o 
  15  -2   6     1699.15     1858.68     57.03 o 
  16  -2   6     2181.12     2395.74    172.44 o 
 -17  -1   6     2713.43     2651.12     69.16 o 
 -16  -1   6     1790.26     1865.91     46.71 o 
 -15  -1   6      272.69      294.37     20.13 o 
 -14  -1   6     2334.63     2350.20     50.79 o 
 -13  -1   6      528.30      510.09     29.10 o 
 -12  -1   6     1045.67      956.52     28.64 o 
 -11  -1   6     2958.58     2764.81     62.87 o 
 -10  -1   6      804.46      796.64     25.62 o 
  -9  -1   6     4208.26     3959.58     65.49 o 
  -8  -1   6     2609.08     2415.09     43.61 o 
  -7  -1   6     4293.96     4611.12     63.15 o 
  -6  -1   6     8752.61     9325.75    183.81 o 
  -5  -1   6    10286.70    11475.44    143.91 o 
  -4  -1   6    32214.34    37273.58    452.98 o 
  -3  -1   6    26963.23    30169.46    367.06 o 
  -2  -1   6     7124.43     8310.68    142.05 o 
  -1  -1   6     8167.79     9274.39    129.74 o 
   0  -1   6     3354.33     3680.01     54.05 o 
   1  -1   6      549.93      579.03     13.95 o 
   2  -1   6     9607.25    10095.78    125.59 o 
   3  -1   6    12462.37    13979.21    173.13 o 
   4  -1   6    50254.18    54581.21    661.36 o 
   5  -1   6     4290.40     4230.15     57.86 o 
   6  -1   6    20121.89    22052.13    272.61 o 
   7  -1   6    11126.96    11538.14    147.28 o 
   8  -1   6     5597.15     5905.34     80.66 o 
   9  -1   6     2739.57     2624.42     54.06 o 
  10  -1   6     6651.96     6689.75    148.30 o 
  11  -1   6     4284.89     4289.60     86.05 o 
  12  -1   6     7694.35     7853.19    144.57 o 
  13  -1   6      769.47      793.96     32.80 o 
  14  -1   6      140.52      136.06     19.76 o 
  15  -1   6     1876.80     1995.48     71.55 o 
  16  -1   6      679.06      777.38     46.29 o 
  17  -1   6     1535.80     1683.19     88.88 o 
 -17   0   6      282.14      262.00     23.72 o 
 -16   0   6      908.56      936.45     33.18 o 
 -15   0   6      322.40      300.10     20.08 o 
 -14   0   6      443.94      421.59     21.20 o 
 -13   0   6     2767.68     2460.12     56.77 o 
 -12   0   6     3898.26     3915.30     69.48 o 
 -11   0   6     1677.21     1612.45     57.90 o 
 -10   0   6     4937.13     4851.29     91.56 o 
  -9   0   6      121.40      114.31     11.23 o 
  -8   0   6        0.37       21.97      7.96 o 
  -7   0   6    24299.26    24791.08    305.39 o 
  -6   0   6        7.77       27.50      5.72 o 
  -5   0   6    78832.34    84430.42   1020.28 o 
  -4   0   6     3048.88     3626.21     72.27 o 
  -3   0   6    41009.99    44801.83    542.83 o 
  -2   0   6      739.69      714.35     17.92 o 
  -1   0   6     2812.51     3188.42     47.60 o 
   0   0   6    47046.34    56088.89    677.92 o 
   1   0   6    19327.74    21656.89    264.09 o 
   2   0   6     5782.32     5562.01     71.12 o 
   3   0   6      719.32      649.67     13.42 o 
   4   0   6        6.12       45.72     16.32 o 
   5   0   6     2017.56     2383.73     52.16 o 
   6   0   6    28280.02    30767.24    377.21 o 
   7   0   6     7995.40     8900.16    119.69 o 
   8   0   6    23821.60    23650.87    293.93 o 
   9   0   6      223.23      200.22     10.86 o 
  10   0   6    12717.29    12846.72    186.98 o 
  11   0   6       54.63       61.43     14.41 o 
  12   0   6      765.58      819.60     42.77 o 
  13   0   6     1782.07     1803.16     50.26 o 
  14   0   6     5712.02     5656.58    143.36 o 
  15   0   6      877.97     1024.36     50.02 o 
  16   0   6     1356.91     1573.24     65.43 o 
  17   0   6      285.89      354.06     47.59 o 
 -17   1   6     2591.72     2585.47     58.91 o 
 -16   1   6     1908.28     2050.11     53.09 o 
 -15   1   6      254.21      249.23     19.36 o 
 -14   1   6     2421.21     2362.20     50.96 o 
 -13   1   6      544.44      530.17     22.42 o 
 -12   1   6      943.57      869.42     28.65 o 
 -11   1   6     2899.66     2717.37     51.88 o 
 -10   1   6      773.73      821.93     24.84 o 
  -9   1   6     4100.38     3905.54     65.18 o 
  -8   1   6     2535.00     2341.12     53.20 o 
  -7   1   6     4533.64     4972.04     67.44 o 
  -6   1   6     8078.66     8733.32    111.87 o 
  -5   1   6    10466.26    11683.75    146.62 o 
  -4   1   6    30915.24    35126.30    427.52 o 
  -3   1   6    28833.84    31810.50    386.99 o 
  -2   1   6     7106.29     7951.31     91.75 o 
  -1   1   6     9183.52    10506.05    130.64 o 
   0   1   6     2945.77     3158.14     38.20 o 
   1   1   6      628.41      691.26     12.93 o 
   2   1   6     9920.94    10738.69    133.93 o 
   3   1   6    12138.47    13563.03    168.13 o 
   4   1   6    51045.70    54492.34    660.50 o 
   5   1   6     4147.73     4025.13     63.79 o 
   6   1   6    19863.09    21420.29    265.07 o 
   7   1   6    10467.88    10866.37    139.30 o 
   8   1   6     5574.46     5732.77     78.49 o 
   9   1   6     2814.25     2696.74     43.07 o 
  10   1   6     6704.36     6847.40    107.04 o 
  11   1   6     4379.55     4249.44     73.34 o 
  12   1   6     7947.29     8026.43    146.92 o 
  13   1   6      693.89      648.93     85.24 o 
  14   1   6      139.53      147.38     25.37 o 
  15   1   6     1735.83     1676.20     65.18 o 
  16   1   6      719.17      721.86     44.69 o 
  17   1   6     1608.58     1726.38     70.47 o 
 -17   2   6     1151.37     1147.02     44.16 o 
 -16   2   6      706.92      760.56     30.28 o 
 -15   2   6     2576.14     2607.10     56.26 o 
 -14   2   6      863.83      866.99     29.55 o 
 -13   2   6     3401.37     3237.07     83.32 o 
 -12   2   6     6045.24     5915.61     96.74 o 
 -11   2   6      470.82      404.08     24.00 o 
 -10   2   6    20741.47    21464.10    302.76 o 
  -9   2   6      392.03      476.71     21.05 o 
  -8   2   6     9458.27     9912.11    144.84 o 
  -7   2   6     5244.40     5237.50     80.83 o 
  -6   2   6     9154.48     9486.09    121.00 o 
  -5   2   6    41235.78    44933.14    545.78 o 
  -4   2   6    29634.40    32736.15    398.73 o 
  -3   2   6     9805.24    10986.97    153.56 o 
  -2   2   6    26523.23    31402.49    350.07 o 
  -1   2   6    18079.59    20402.53    249.77 o 
   0   2   6    27405.70    30823.46    342.28 o 
   1   2   6    34077.48    37921.75    460.17 o 
   2   2   6     3223.35     3061.70     42.08 o 
   3   2   6    29043.96    31630.03    432.73 o 
   4   2   6      574.89      427.07     11.98 o 
   5   2   6     4693.70     4616.62     62.56 o 
   6   2   6     4061.81     4072.56     64.73 o 
   7   2   6      440.40      505.37     14.85 o 
   8   2   6    13832.61    13150.71    167.89 o 
   9   2   6     2063.45     1849.73     72.09 o 
  10   2   6     5928.52     6231.03    113.30 o 
  11   2   6     4414.36     4571.23     78.02 o 
  12   2   6     1046.14      930.99     68.02 o 
  13   2   6      883.51      813.14     42.99 o 
  14   2   6     3350.79     3272.64     96.35 o 
  15   2   6     1828.98     2022.18     72.91 o 
  16   2   6     2155.38     2331.00     82.15 o 
 -17   3   6      609.00      643.66     42.09 o 
 -16   3   6      207.29      192.11     22.35 o 
 -15   3   6      409.35      426.34     23.10 o 
 -14   3   6      918.15      817.27     28.75 o 
 -13   3   6     3724.51     3851.45     70.62 o 
 -12   3   6     4235.32     4257.79     74.58 o 
 -11   3   6     9168.82     8728.50    187.48 o 
 -10   3   6     2854.30     2791.20     95.12 o 
  -9   3   6     2984.74     3024.92     55.44 o 
  -8   3   6     1593.90     1440.70     31.25 o 
  -7   3   6     9530.07    10381.79    150.15 o 
  -6   3   6    30255.54    33792.09    413.46 o 
  -5   3   6     4809.28     5753.09     75.94 o 
  -4   3   6    44402.74    49902.93    605.25 o 
  -3   3   6      751.48      726.59     20.84 o 
  -2   3   6      839.46      871.47     19.82 o 
  -1   3   6    15942.47    17384.51    213.63 o 
   0   3   6    26112.09    30042.08    333.82 o 
   1   3   6     9781.37    10927.98    124.41 o 
   2   3   6    40861.07    43867.77    532.46 o 
   3   3   6     4246.83     4509.75     68.25 o 
   4   3   6    19866.18    20403.15    283.25 o 
   5   3   6     1929.17     2051.54     31.73 o 
   6   3   6     7822.20     7429.89     97.32 o 
   7   3   6    14625.42    15174.25    173.59 o 
   8   3   6      557.35      548.88     16.78 o 
   9   3   6     6867.67     6805.63    104.32 o 
  10   3   6      710.92      674.93     28.20 o 
  11   3   6      551.00      466.49     24.84 o 
  12   3   6       53.78       58.99     15.76 o 
  13   3   6     5176.79     5138.84    131.41 o 
  14   3   6     1393.85     1471.24    100.92 o 
  15   3   6     5868.46     5815.07    150.18 o 
  16   3   6      320.57      315.62     33.75 o 
 -17   4   6      151.12      140.36     26.98 o 
 -16   4   6      681.78      751.22     43.51 o 
 -15   4   6     3078.44     3095.75     74.26 o 
 -14   4   6       12.04       14.40     12.35 o 
 -13   4   6     1754.68     1754.51     41.64 o 
 -12   4   6     1312.81     1325.90     35.35 o 
 -11   4   6      316.15      255.13     16.42 o 
 -10   4   6    10898.09    11195.35    165.33 o 
  -9   4   6     1132.74     1116.52     28.12 o 
  -8   4   6    18092.91    18713.24    263.54 o 
  -7   4   6     5990.92     6271.66     95.14 o 
  -6   4   6     9993.27    10518.53    134.15 o 
  -5   4   6     7162.56     8090.48    104.30 o 
  -4   4   6    11633.50    12537.30    157.18 o 
  -3   4   6     3808.08     3921.02     48.34 o 
  -2   4   6    15630.56    16859.25    189.75 o 
  -1   4   6     2291.17     2867.52     35.75 o 
   0   4   6    15781.20    17341.27    194.80 o 
   1   4   6      513.93      489.20     10.98 o 
   2   4   6      987.51     1000.90     17.01 o 
   3   4   6    17460.98    17797.30    247.43 o 
   4   4   6     9650.51    10671.61    149.97 o 
   5   4   6    23957.04    24626.61    322.56 o 
   6   4   6     5154.95     5363.27     65.56 o 
   7   4   6     2188.74     2075.36     34.54 o 
   8   4   6     6341.03     6246.79     85.82 o 
   9   4   6      946.44      961.84     26.96 o 
  10   4   6     2760.78     2628.66     66.26 o 
  11   4   6     3655.91     3579.29     77.57 o 
  12   4   6     1793.82     1594.90     46.86 o 
  13   4   6     2255.43     2137.31    117.43 o 
  14   4   6      635.83      615.39     39.76 o 
  15   4   6      704.11      663.83     42.74 o 
  16   4   6     2642.86     2820.77     98.40 o 
 -17   5   6     2269.81     2426.61    117.01 o 
 -16   5   6      322.85      318.84     32.55 o 
 -15   5   6       19.13       14.90     18.07 o 
 -14   5   6      370.48      370.92     21.23 o 
 -13   5   6     2050.98     2172.21     48.24 o 
 -12   5   6     5034.29     4980.50     84.98 o 
 -11   5   6     5080.09     4791.75     88.16 o 
 -10   5   6     1392.25     1398.72     33.82 o 
  -9   5   6     5010.69     4970.98     80.85 o 
  -8   5   6     1036.42      871.30     37.13 o 
  -7   5   6      123.80      143.58     10.79 o 
  -6   5   6    13700.24    14246.08    179.44 o 
  -5   5   6     1994.25     2120.99     37.85 o 
  -4   5   6    29937.61    31674.13    387.56 o 
  -3   5   6     3495.33     3256.12     51.17 o 
  -2   5   6     2512.12     2502.72     33.21 o 
  -1   5   6     8203.10     9060.17    114.18 o 
   0   5   6    49821.79    56811.71    628.30 o 
   2   5   6    17578.20    19143.15    237.37 o 
   3   5   6    12352.70    13386.14    188.84 o 
   4   5   6     8310.01     8508.13    124.12 o 
   5   5   6      459.65      506.36     14.66 o 
   6   5   6     4122.63     4245.75     59.81 o 
   7   5   6     7098.43     7357.73    111.88 o 
   8   5   6      195.20      180.54     13.24 o 
   9   5   6     3813.83     4117.37     99.02 o 
  10   5   6      237.96      273.85     16.42 o 
  11   5   6      972.41     1044.77     37.19 o 
  12   5   6     1094.30     1103.08     39.46 o 
  13   5   6     2092.16     2083.16     57.83 o 
  14   5   6     1991.39     2102.36     74.32 o 
  15   5   6     1100.93     1049.86     53.64 o 
  16   5   6      976.84      935.15     51.66 o 
 -17   6   6      379.70      358.58     35.60 o 
 -16   6   6      571.02      628.62     41.63 o 
 -15   6   6     1876.26     1856.78     67.30 o 
 -14   6   6      991.03      908.44     45.44 o 
 -13   6   6     1908.71     2057.36     74.18 o 
 -12   6   6     2569.84     2646.91     53.72 o 
 -11   6   6     1623.07     1732.40     39.96 o 
 -10   6   6     6992.05     7123.47    111.55 o 
  -9   6   6     2587.17     2529.09     48.28 o 
  -8   6   6     3479.64     3443.69     59.43 o 
  -7   6   6     3820.58     3974.20     70.83 o 
  -6   6   6     1969.45     1925.09     32.02 o 
  -5   6   6    16695.97    18419.89    229.48 o 
  -4   6   6     5792.87     6359.19     84.38 o 
  -3   6   6    11372.24    12298.66    141.32 o 
  -2   6   6     2972.84     2353.70     33.14 o 
  -1   6   6     8000.06     8392.16    107.10 o 
   0   6   6     5113.54     4414.93     71.75 o 
   1   6   6    17698.34    19466.06    244.08 o 
   2   6   6    13825.06    14684.81    184.35 o 
   3   6   6    15309.85    16073.81    270.95 o 
   4   6   6     2358.56     2440.55     48.49 o 
   5   6   6     5032.87     4570.67     72.67 o 
   6   6   6     1402.42     1298.03     29.75 o 
   7   6   6      401.85      349.48     18.99 o 
   8   6   6     6808.49     6034.02    252.05 o 
   9   6   6     3497.15     3605.41     73.43 o 
  10   6   6     6551.49     6439.15    181.82 o 
  11   6   6     6337.03     6269.36    121.17 o 
  12   6   6     5866.49     5775.74    115.28 o 
  13   6   6     2008.89     1949.18     85.44 o 
  14   6   6     3583.12     3749.47    108.30 o 
  15   6   6     1539.93     1435.66    119.95 o 
  16   6   6      815.63      864.53     51.09 o 
 -16   7   6     1937.23     2071.48     74.90 o 
 -15   7   6      182.38      210.53     28.50 o 
 -14   7   6     1503.56     1568.39     61.00 o 
 -13   7   6      153.07      204.73     20.38 o 
 -12   7   6     1940.59     1944.47     44.34 o 
 -11   7   6     4272.21     4147.28     73.24 o 
 -10   7   6     1041.80     1075.48     29.53 o 
  -9   7   6     2412.19     2379.23     54.91 o 
  -8   7   6      210.74      245.74     15.02 o 
  -7   7   6      127.34      105.73     10.75 o 
  -6   7   6     3981.86     3994.55     57.34 o 
  -5   7   6     3164.75     3170.18     47.00 o 
  -4   7   6     4406.74     4128.70     52.69 o 
  -3   7   6    26965.63    29365.70    329.00 o 
  -2   7   6    10977.06    11874.30    137.21 o 
  -1   7   6     6794.52     7544.57     97.78 o 
   0   7   6     3333.01     3786.07     51.65 o 
   2   7   6     1605.10     1666.86     28.41 o 
   3   7   6     6032.59     6287.76     84.65 o 
   4   7   6     3235.82     3365.43     56.09 o 
   5   7   6     1634.15     1762.07     35.52 o 
   6   7   6     1767.06     1747.97     36.09 o 
   7   7   6     2218.75     2272.77     44.65 o 
   8   7   6     1840.50     1676.79    102.27 o 
   9   7   6     3909.37     4054.49     71.15 o 
  10   7   6     9351.55     9380.17    144.46 o 
  11   7   6     3410.64     3325.87     84.58 o 
  12   7   6     2409.69     2304.58     60.55 o 
  13   7   6      424.74      457.95     36.35 o 
  14   7   6      627.62      680.64     35.15 o 
  15   7   6      539.36      545.77     65.36 o 
  16   7   6     1034.36     1039.25     61.31 o 
 -16   8   6      942.11      922.05     50.31 o 
 -15   8   6      805.22      742.29     55.29 o 
 -14   8   6      246.17      282.33     30.77 o 
 -13   8   6     2290.94     2426.79     78.24 o 
 -12   8   6     2084.03     2074.06     54.83 o 
 -11   8   6     6726.52     6749.59    152.53 o 
 -10   8   6     3434.90     3210.73     59.71 o 
  -9   8   6     2232.83     2078.47     42.87 o 
  -8   8   6     2444.36     2371.55     45.96 o 
  -7   8   6     1775.40     1703.72     35.75 o 
  -6   8   6     2175.37     1983.83     33.82 o 
  -5   8   6    12075.19    12376.46    158.26 o 
  -4   8   6     6351.24     6508.34     79.40 o 
  -3   8   6     7328.24     7641.85     91.69 o 
  -2   8   6     2184.15     2164.04     40.02 o 
  -1   8   6     1521.10     1478.91     26.40 o 
   0   8   6    12807.30    12848.51    148.04 o 
   1   8   6     7334.23     7217.82     98.55 o 
   2   8   6    18752.61    18468.32    231.22 o 
   3   8   6     1577.04     1380.00     26.16 o 
   4   8   6     3170.15     2908.44     45.41 o 
   5   8   6     2518.41     2284.81     43.18 o 
   6   8   6     1558.64     1439.66     32.89 o 
   7   8   6     2670.35     2469.32     55.49 o 
   8   8   6    21106.58    20952.96    298.77 o 
   9   8   6     1237.91     1224.45     33.02 o 
  10   8   6     6983.04     6672.88    108.72 o 
  11   8   6      245.78      275.07     30.91 o 
  12   8   6     2470.30     2401.69     62.98 o 
  13   8   6      323.31      349.27     26.81 o 
  14   8   6     1532.00     1628.04     53.95 o 
  15   8   6     1695.45     1676.60     70.14 o 
 -16   9   6     2619.79     2875.59     94.18 o 
 -15   9   6       50.41       42.24     24.13 o 
 -14   9   6     1092.58     1114.70     53.51 o 
 -13   9   6      186.75      223.84     29.65 o 
 -12   9   6      418.64      373.00     31.73 o 
 -11   9   6      665.65      663.99     30.56 o 
 -10   9   6      225.35      239.81     16.53 o 
  -9   9   6     4470.30     4397.48     74.93 o 
  -8   9   6     1629.55     1725.86     47.44 o 
  -7   9   6     3405.93     3179.49     56.29 o 
  -6   9   6      532.98      561.48     23.73 o 
  -5   9   6     4248.27     4280.65     61.72 o 
  -4   9   6     4432.83     4435.17     57.55 o 
  -3   9   6     8398.30     8770.56    104.74 o 
  -2   9   6     7059.59     7224.45     95.69 o 
  -1   9   6     3939.67     3894.13     55.96 o 
   0   9   6      252.23      223.19     14.08 o 
   1   9   6      621.89      662.63     20.72 o 
   2   9   6      138.11      105.14      8.84 o 
   3   9   6     2235.91     2054.04     35.05 o 
   4   9   6      672.25      732.62     26.79 o 
   5   9   6     2146.78     2206.25     42.90 o 
   6   9   6     1506.20     1487.96     34.08 o 
   7   9   6     1156.46     1106.53     29.84 o 
   8   9   6     2394.12     2191.04     61.06 o 
   9   9   6     1176.20     1246.99     35.11 o 
  10   9   6     6166.49     6199.96    103.35 o 
  11   9   6     2541.40     2467.37     62.79 o 
  12   9   6      840.85      801.60     36.77 o 
  13   9   6     1099.45     1126.72     43.34 o 
  14   9   6       62.94       61.70     20.41 o 
  15   9   6      285.84      312.56     36.96 o 
 -15  10   6      687.65      572.37     42.21 o 
 -14  10   6      854.62      817.74     57.67 o 
 -13  10   6      708.26      696.53     42.69 o 
 -12  10   6      501.63      488.59     35.77 o 
 -11  10   6     4215.06     4351.99     91.05 o 
 -10  10   6     4221.72     4146.13     86.11 o 
  -9  10   6     2706.07     2659.98     51.75 o 
  -8  10   6      340.41      366.84     26.75 o 
  -7  10   6     1505.78     1644.69     36.03 o 
  -6  10   6     1809.14     1704.49     59.80 o 
  -5  10   6     3388.65     3274.11     45.77 o 
  -4  10   6     5277.29     5092.40     65.39 o 
  -3  10   6     6802.41     7200.22     81.35 o 
  -2  10   6    11851.38    11938.18    138.88 o 
  -1  10   6      622.45      736.00     16.71 o 
   0  10   6     1684.72     1578.86     29.58 o 
   1  10   6     3268.93     3226.18     48.66 o 
   2  10   6     8485.83     8659.83    114.80 o 
   3  10   6     2729.30     2749.89     45.61 o 
   4  10   6     5314.59     5420.60     77.36 o 
   5  10   6      973.60      956.22     39.96 o 
   6  10   6     1196.33     1083.13     33.50 o 
   7  10   6      222.24      198.92     15.45 o 
   8  10   6     3974.46     3690.95     67.88 o 
   9  10   6     2469.16     2392.73     50.83 o 
  10  10   6     1556.42     1539.10     39.84 o 
  11  10   6     1252.78     1260.18     48.61 o 
  12  10   6      574.16      502.15     30.11 o 
  13  10   6      379.81      386.46     29.03 o 
  14  10   6      461.32      476.34     32.74 o 
  15  10   6      608.32      586.62     60.05 o 
 -15  11   6      211.27      235.29     33.13 o 
 -14  11   6     1016.62     1100.95     78.66 o 
 -13  11   6      465.86      509.28     48.43 o 
 -12  11   6      800.34      710.25     62.85 o 
 -11  11   6     2155.18     2386.87     77.14 o 
 -10  11   6      861.02      862.43     34.80 o 
  -9  11   6        0.74       13.64     15.06 o 
  -8  11   6     1425.65     1479.21     41.93 o 
  -7  11   6     4658.36     4401.53     74.12 o 
  -6  11   6      127.58      128.18     10.85 o 
  -5  11   6     1121.10     1083.05     22.26 o 
  -4  11   6     1461.85     1358.42     23.18 o 
  -3  11   6      736.49      779.88     17.13 o 
  -2  11   6     1836.35     1703.77     28.18 o 
  -1  11   6      406.30      389.68     12.98 o 
   0  11   6    10473.20    10510.99    137.42 o 
   1  11   6     2824.26     2763.43     50.50 o 
   2  11   6     4718.82     4515.22     74.44 o 
   3  11   6     5796.05     5764.95     81.45 o 
   4  11   6       25.41       31.32      9.43 o 
   5  11   6      112.44      111.18     20.89 o 
   6  11   6     2335.47     2212.61     57.01 o 
   7  11   6     2984.90     2974.91     75.42 o 
   8  11   6       80.81       82.72     13.90 o 
   9  11   6     2706.66     2586.53     54.21 o 
  10  11   6      939.76      936.60     31.57 o 
  11  11   6     2011.31     1997.00     48.05 o 
  12  11   6      689.98      673.09     35.20 o 
  13  11   6     2421.40     2523.85     69.07 o 
  14  11   6      115.50      134.07     28.31 o 
 -15  12   6      123.76      176.02     59.91 o 
 -14  12   6      572.50      631.89     48.99 o 
 -13  12   6      561.10      562.10    108.61 o 
 -12  12   6       12.03       57.58     23.47 o 
 -11  12   6      975.10      925.78     47.50 o 
 -10  12   6     1507.21     1526.79     59.25 o 
  -9  12   6     4202.09     4121.28     86.35 o 
  -8  12   6     3107.62     3149.96     69.68 o 
  -7  12   6      427.52      405.64     22.31 o 
  -6  12   6     1086.46      951.21     36.87 o 
  -5  12   6      957.82      837.96     28.90 o 
  -4  12   6      311.17      287.46     11.41 o 
  -3  12   6      689.75      724.42     29.56 o 
  -2  12   6     1174.31     1245.55     24.08 o 
  -1  12   6     1886.71     1697.50     43.90 o 
   0  12   6     1879.49     1844.19     51.56 o 
   1  12   6      628.76      662.12     23.16 o 
   2  12   6     6689.55     6695.90    104.70 o 
   3  12   6     5181.69     4970.04    116.49 o 
   4  12   6     1732.96     1655.74     64.42 o 
   5  12   6     1353.03     1297.68     29.65 o 
   6  12   6     1379.69     1251.37     33.03 o 
   7  12   6     1736.09     1723.23     71.19 o 
   8  12   6      243.20      270.47     18.33 o 
   9  12   6      291.15      276.08     19.88 o 
  10  12   6      393.33      427.34     23.19 o 
  11  12   6     1434.72     1373.90     41.86 o 
  12  12   6     1981.40     1888.04     72.68 o 
  13  12   6     1204.97     1183.54     46.18 o 
  14  12   6      319.33      350.48     30.38 o 
 -14  13   6      318.43      372.84     38.30 o 
 -13  13   6      229.53      264.85     33.68 o 
 -12  13   6     1672.50     1605.57     65.08 o 
 -11  13   6     1844.21     1771.71     65.96 o 
 -10  13   6     3727.40     3463.23     99.11 o 
  -9  13   6     1164.51     1260.26     52.65 o 
  -8  13   6      513.65      470.26     25.65 o 
  -7  13   6      450.95      481.04     24.97 o 
  -6  13   6      991.70      936.34     28.13 o 
  -5  13   6     1510.15     1408.57     27.33 o 
  -4  13   6      884.76      901.78     19.93 o 
  -3  13   6     1940.95     1828.42     36.68 o 
  -2  13   6      863.18      907.71     24.65 o 
  -1  13   6      207.62      191.88     18.22 o 
   0  13   6     1028.98     1083.39     34.35 o 
   1  13   6     1710.27     1608.33     68.77 o 
   2  13   6     4172.81     3989.38     69.59 o 
   3  13   6     4051.06     4148.12     72.24 o 
   4  13   6     1653.02     1575.86     37.51 o 
   5  13   6      571.34      551.91     24.77 o 
   6  13   6      384.44      338.78     18.90 o 
   7  13   6      189.01      189.22     16.97 o 
   8  13   6      209.32      196.68     28.93 o 
   9  13   6      611.89      680.56     28.81 o 
  10  13   6       24.44       24.58     14.59 o 
  11  13   6      866.48      983.27     37.33 o 
  12  13   6       54.78       43.64     20.13 o 
  13  13   6      940.58      979.01     43.53 o 
 -13  14   6      658.76      702.99     46.67 o 
 -12  14   6      549.76      598.32     42.31 o 
 -11  14   6      362.82      394.82     60.89 o 
 -10  14   6      382.73      366.38     47.03 o 
  -9  14   6      131.89      179.75     52.91 o 
  -8  14   6     1082.97     1195.27     39.55 o 
  -7  14   6      180.08      189.33     18.89 o 
  -6  14   6     1182.36     1055.33     35.97 o 
  -5  14   6      340.31      381.24     16.88 o 
  -4  14   6      381.67      353.43     14.41 o 
  -3  14   6     1583.62     1659.97     37.24 o 
  -2  14   6     1428.87     1378.61     36.17 o 
  -1  14   6     3349.90     3224.51     59.30 o 
   0  14   6     3070.93     2958.07    113.62 o 
   1  14   6     3709.26     3728.12     66.85 o 
   2  14   6      683.31      593.83     23.96 o 
   3  14   6       76.52       46.94     16.08 o 
   4  14   6       13.20       -1.51     13.09 o 
   5  14   6     3422.24     3270.76     64.85 o 
   6  14   6     1473.60     1411.41     43.14 o 
   7  14   6     1660.48     1535.40     45.94 o 
   8  14   6      205.59      193.46     23.30 o 
   9  14   6      104.17      128.20     18.02 o 
  10  14   6      805.77      835.58     32.67 o 
  11  14   6      138.32      137.08     20.22 o 
  12  14   6     3152.18     3253.92     82.63 o 
 -13  15   6       66.72       45.40     34.43 o 
 -12  15   6      825.36      860.93     50.36 o 
 -11  15   6      771.62      757.68     46.36 o 
 -10  15   6     1247.64     1261.08     55.89 o 
  -9  15   6      225.36      246.63     29.58 o 
  -8  15   6      855.05      941.48     45.13 o 
  -7  15   6      242.36      240.80     20.99 o 
  -6  15   6      981.94      911.85     34.44 o 
  -5  15   6     1488.14     1426.00     36.50 o 
  -4  15   6       89.41       97.27     13.90 o 
  -3  15   6     1279.15     1246.88     29.64 o 
  -2  15   6       53.79       59.66     12.78 o 
  -1  15   6     1150.89     1206.69     32.80 o 
   0  15   6      206.13      201.48     18.97 o 
   1  15   6      597.45      556.35     23.72 o 
   2  15   6      378.95      316.69     19.05 o 
   3  15   6     1881.83     1825.87     42.73 o 
   4  15   6      578.44      550.26     24.00 o 
   5  15   6      136.06      138.71     15.78 o 
   6  15   6      828.19      699.54     32.15 o 
   7  15   6      452.89      471.04     29.28 o 
   8  15   6     1095.18     1099.08     55.24 o 
   9  15   6     1520.28     1588.26     51.12 o 
  10  15   6      761.29      799.88     38.88 o 
  11  15   6      933.52     1022.42     43.66 o 
  12  15   6      351.19      361.17     31.19 o 
 -12  16   6      832.82      963.32     54.06 o 
 -11  16   6      423.72      479.27     40.17 o 
 -10  16   6      807.51      924.21     50.04 o 
  -9  16   6       37.04       44.93     21.08 o 
  -8  16   6      427.80      449.15     34.70 o 
  -7  16   6      339.73      331.17     29.88 o 
  -6  16   6     1758.28     1654.03     68.98 o 
  -5  16   6      188.48      221.89     21.01 o 
  -4  16   6      565.63      594.41     35.13 o 
  -3  16   6      666.36      662.98     30.32 o 
  -2  16   6      893.26      853.96     33.87 o 
  -1  16   6     1287.13     1330.00     35.41 o 
   0  16   6     2101.10     2068.48     57.75 o 
   1  16   6     1579.66     1541.94     39.18 o 
   2  16   6      617.02      632.46     26.33 o 
   3  16   6      119.89      111.99     15.82 o 
   4  16   6      119.87      112.96     15.73 o 
   5  16   6     1214.46     1099.23     34.33 o 
   6  16   6      237.18      227.05     23.23 o 
   7  16   6      606.75      599.13     31.45 o 
   8  16   6      174.32      195.98     23.77 o 
   9  16   6      995.72     1122.70     44.38 o 
  10  16   6      469.06      495.00     32.26 o 
  11  16   6      263.96      260.93     27.96 o 
 -11  17   6       93.52      114.05     28.18 o 
 -10  17   6      834.88      865.32     54.87 o 
  -9  17   6      134.53      168.43     27.98 o 
  -8  17   6      562.21      591.85     39.39 o 
  -7  17   6     1209.17     1196.99     53.15 o 
  -6  17   6      376.95      314.93     44.23 o 
  -5  17   6      189.17      170.73     20.38 o 
  -4  17   6      157.18      190.09     26.73 o 
  -3  17   6      142.17      166.69     31.91 o 
  -2  17   6      761.26      744.45     49.77 o 
  -1  17   6      155.07      161.18     19.90 o 
   0  17   6      783.71      793.12     29.12 o 
   1  17   6       64.37       62.52     14.59 o 
   2  17   6      279.69      273.62     19.60 o 
   3  17   6      181.91      199.95     18.29 o 
   4  17   6      606.69      622.68     30.06 o 
   5  17   6      502.42      476.00     24.75 o 
   6  17   6     1562.66     1509.07     49.18 o 
   7  17   6     1040.39     1030.06     41.48 o 
   8  17   6     1084.81     1067.79     43.04 o 
   9  17   6      682.82      762.19     38.08 o 
  10  17   6      229.86      287.85     34.20 o 
 -10  18   6       38.88       27.64     25.26 o 
  -9  18   6      265.31      248.86     45.07 o 
  -8  18   6       72.69       84.82     33.03 o 
  -7  18   6      918.41      983.97     71.38 o 
  -6  18   6      553.67      520.40     53.75 o 
  -5  18   6      391.21      397.05     34.33 o 
  -4  18   6     1121.11     1160.69     51.15 o 
  -3  18   6      470.13      493.48     36.61 o 
  -2  18   6      502.43      468.72     35.32 o 
  -1  18   6       17.37       21.13     16.05 o 
   0  18   6      584.37      680.82     33.02 o 
   1  18   6      243.05      268.38     20.64 o 
   2  18   6     1564.92     1681.13     43.99 o 
   3  18   6      226.30      212.45     20.17 o 
   4  18   6     1659.38     1703.69     45.21 o 
   5  18   6      212.66      201.80     20.41 o 
   6  18   6      389.29      376.09     27.85 o 
   7  18   6       85.19      107.23     21.97 o 
   8  18   6       55.41       72.13     20.90 o 
   9  18   6      476.90      530.94     34.29 o 
  -9  19   6      378.81      452.65     56.27 o 
  -8  19   6      154.88      122.33     41.15 o 
  -7  19   6      649.63      687.24     62.71 o 
  -6  19   6      146.65      225.35     43.67 o 
  -5  19   6     1015.20     1027.64     74.18 o 
  -4  19   6      244.13      283.32     32.19 o 
  -3  19   6       26.63       -5.81     20.76 o 
  -2  19   6       97.34       59.94     24.90 o 
  -1  19   6      769.18      749.25     45.02 o 
   0  19   6      252.20      259.82     25.05 o 
   1  19   6       98.98       52.29     19.53 o 
   2  19   6      689.41      763.37     44.80 o 
   3  19   6      236.86      205.07     20.87 o 
   4  19   6     1349.60     1411.99     41.77 o 
   5  19   6      605.47      609.28     29.28 o 
   6  19   6      807.01      769.84     38.59 o 
   7  19   6     1620.33     1700.81     55.47 o 
   8  19   6      578.95      613.42     36.01 o 
  -7  20   6     1362.56     1352.64     87.90 o 
  -6  20   6      287.98      342.64     51.51 o 
  -5  20   6      800.88      778.50     67.46 o 
  -4  20   6      672.25      720.32     44.72 o 
  -3  20   6      781.11      895.99     50.67 o 
  -2  20   6       41.26       17.71     23.60 o 
  -1  20   6      126.48      174.48     30.18 o 
   0  20   6      170.87      200.95     31.15 o 
   1  20   6     1249.11     1165.00     45.28 o 
   2  20   6      387.07      376.85     29.52 o 
   3  20   6      533.87      532.07     33.20 o 
   4  20   6      673.63      775.26     33.23 o 
   5  20   6      691.22      774.39     33.60 o 
   6  20   6      646.57      754.01     56.12 o 
  -5  21   6      986.60     1116.38     80.90 o 
  -4  21   6      240.58      278.97     41.99 o 
  -3  21   6      467.82      405.25     40.17 o 
  -2  21   6       11.72       35.17     34.15 o 
  -1  21   6      409.01      508.17     41.77 o 
   0  21   6       95.28      118.46     30.79 o 
   1  21   6      316.38      292.07     36.38 o 
   2  21   6      205.05      191.03     33.28 o 
   3  21   6      509.56      492.98     33.57 o 
   4  21   6      338.79      391.52     37.85 o 
  -4 -21   7     1339.33     1323.53     89.86 o 
  -3 -21   7       19.70       48.47     41.43 o 
  -2 -21   7      947.31      976.60     49.63 o 
  -1 -21   7       16.34       33.48     20.53 o 
   0 -21   7     1839.01     1919.27     70.65 o 
   1 -21   7      311.14      376.61     33.94 o 
   2 -21   7     1159.37     1181.48     54.34 o 
   3 -21   7     1213.53     1250.15     82.86 o 
  -7 -20   7      307.16      286.89     34.15 o 
  -6 -20   7       88.12       96.95     26.58 o 
  -5 -20   7      702.93      760.13     45.75 o 
  -4 -20   7      297.20      356.36     44.65 o 
  -3 -20   7      195.80      187.52     27.30 o 
  -2 -20   7      777.14      902.91     77.26 o 
  -1 -20   7      273.06      354.96     32.35 o 
   0 -20   7      262.60      231.11     28.40 o 
   1 -20   7      774.56      763.85     43.73 o 
   2 -20   7     1240.62     1320.86    161.80 o 
   3 -20   7     3193.90     3244.10     96.97 o 
   4 -20   7     2159.24     2100.85     74.78 o 
   5 -20   7     2898.68     3210.80     97.86 o 
   6 -20   7      277.28      208.97     31.27 o 
  -8 -19   7     1399.67     1448.70     61.55 o 
  -7 -19   7      293.25      310.49     33.39 o 
  -6 -19   7     2561.53     2610.90     83.98 o 
  -5 -19   7       41.65       51.80     16.99 o 
  -4 -19   7      654.58      684.17     33.04 o 
  -3 -19   7      203.93      227.52     28.20 o 
  -2 -19   7      642.29      656.67     38.96 o 
  -1 -19   7      264.04      287.77     29.49 o 
   0 -19   7     3221.54     3226.98     94.02 o 
   1 -19   7      364.43      311.32     34.29 o 
   2 -19   7     4216.03     4133.63    112.83 o 
   3 -19   7      598.93      623.49     39.55 o 
   4 -19   7     2038.70     2167.59    124.71 o 
   5 -19   7     1513.27     1567.66     94.34 o 
   6 -19   7     1096.91     1125.55     54.73 o 
   7 -19   7     2204.16     2284.72     80.75 o 
 -10 -18   7      950.81      955.28     40.79 o 
  -9 -18   7     2019.40     2028.08     73.13 o 
  -8 -18   7     1265.97     1384.29     81.18 o 
  -7 -18   7     2215.06     2132.41     84.40 o 
  -6 -18   7        2.65      -15.20     19.61 o 
  -5 -18   7     1900.03     1674.08     62.17 o 
  -4 -18   7      973.32      979.19     37.75 o 
  -3 -18   7      530.38      548.63     28.55 o 
  -2 -18   7      885.59      853.74     42.73 o 
  -1 -18   7     1381.31     1335.30     53.54 o
[truncated: 932,852 more chars]
